# Supplementary material for: TGF-β signaling promotes astroglial activation and TDP-43 proteinopathy in organoid models of frontotemporal lobar degeneration
Source: J Clin Invest. 2026 Jun 16;136(14):e190035. doi: 10.1172/JCI190035 (PMC13367973; doi:10.1172/JCI190035)
Supplement: Supplemental table 1 [file jci-136-190035-s095.xlsx]

## Sheet: A. Counts
Supplementary Table 1A: Total scRNA-seq cell count in each cluster per age/genotype
Cluster	5w GRN-/-	5w GRN+/+	16w GRN-/-	16w GRN+/+	25w GRN-/-	25w GRN+/+
Early-Radial-Glia-1	5937	20586	282	63	110	12
Early-Radial-Glia-2	5262	13047	9	5	3	2
Early-Radial-Glia-3	13875	3119	14	4	5	0
Early-Neuroblast	3157	2450	16	1	6	0
CT-Neuroblast	4705	4113	70	12	5	29
LGE-Inhibitory-Neuron-1	1583	1427	229	0	12	49
LGE-Inhibitory-Neuron-2	26	51	15485	2	8544	5396
CTIP2-Neuron	7617	2916	1929	4	73	400
CTIP2-SATB2-Neuron-1	3	0	551	16832	13	73
CTIP2-SATB2-Neuron-2	10	76	203	11767	63	679
SATB2-Neuron-1	0	3	200	2630	114	8172
SATB2-Neuron-2	0	0	897	6	3	0
SATB2-Neuron-3	18	0	1456	1983	290	2058
Glioblast	604	119	4688	737	2776	5068
Astrocyte	184	203	6751	1391	9752	7354
OPC	112	2985	10	4	1	2
Epyndemal-Cells	782	3315	0	5	0	0
Mixed-Identity	43	55	3607	113	7975	362
Total	43918	54465	36397	35559	29745	29656

## Sheet: B. Identities
Supplementary Table 1B: Total scRNA-seq top 50 genes in each cluster
Cluster	Gene	p_val	avg_log2FC	pct.1	pct.2	p_val_adj
Radial-Glia-1	HMGA2	0	2.92887	0.785	0.144	0
Radial-Glia-1	HS6ST2	0	3.49315	0.789	0.153	0
Radial-Glia-1	COL4A6	0	2.63275	0.804	0.187	0
Radial-Glia-1	CREB5	0	2.72402	0.879	0.272	0
Radial-Glia-1	LIX1	0	3.0875	0.722	0.119	0
Radial-Glia-1	GLI3	0	2.37255	0.902	0.312	0
Radial-Glia-1	COL4A5	0	2.38435	0.827	0.26	0
Radial-Glia-1	FOXP1	0	1.94852	0.832	0.298	0
Radial-Glia-1	TTYH1	0	1.46734	0.828	0.315	0
Radial-Glia-1	SFRP1	0	2.35382	0.728	0.216	0
Radial-Glia-1	CDON	0	2.04225	0.8	0.292	0
Radial-Glia-1	XYLT1	0	2.24389	0.713	0.213	0
Radial-Glia-1	SHROOM3	0	1.6363	0.79	0.306	0
Radial-Glia-1	AL157778.1	0	2.00888	0.784	0.304	0
Radial-Glia-1	LRRC7	0	-5.26953	0.067	0.543	0
Radial-Glia-1	MECOM	0	2.40668	0.575	0.109	0
Radial-Glia-1	LINC01551	0	1.66328	0.817	0.354	0
Radial-Glia-1	SFRP2	0	2.07619	0.574	0.116	0
Radial-Glia-1	DCT	0	3.28892	0.499	0.046	0
Radial-Glia-1	SLIT2	0	1.13992	0.657	0.207	0
Radial-Glia-1	EFNA5	0	1.78076	0.677	0.231	0
Radial-Glia-1	DACH1	0	1.8552	0.941	0.5	0
Radial-Glia-1	EMX2	0	1.71827	0.692	0.253	0
Radial-Glia-1	GPC4	0	2.05569	0.609	0.171	0
Radial-Glia-1	ZNF521	0	1.54349	0.647	0.211	0
Radial-Glia-1	IGF2BP2	0	1.2316	0.815	0.384	0
Radial-Glia-1	PLEKHG1	0	1.64401	0.661	0.238	0
Radial-Glia-1	VEPH1	0	2.42173	0.535	0.112	0
Radial-Glia-1	WNT5B	0	1.90231	0.638	0.215	0
Radial-Glia-1	FBXL7	0	1.24715	0.793	0.374	0
Radial-Glia-1	LEF1	0	2.54454	0.521	0.103	0
Radial-Glia-1	NDST4	0	2.44339	0.515	0.097	0
Radial-Glia-1	TCF7L2	0	2.02749	0.589	0.175	0
Radial-Glia-1	TUBB2A	0	-2.48442	0.299	0.713	0
Radial-Glia-1	CACHD1	0	1.62061	0.679	0.266	0
Radial-Glia-1	DANT2	0	1.7427	0.635	0.226	0
Radial-Glia-1	HELLS	0	1.60474	0.613	0.206	0
Radial-Glia-1	PAM	0	1.54911	0.793	0.388	0
Radial-Glia-1	ID4	0	1.77551	0.615	0.212	0
Radial-Glia-1	HDAC9	0	1.24998	0.792	0.391	0
Radial-Glia-1	PLCH1	0	1.79737	0.592	0.192	0
Radial-Glia-1	SNTG1	0	-3.81052	0.095	0.493	0
Radial-Glia-1	TCF7L1	0	1.88297	0.558	0.161	0
Radial-Glia-1	SVIL	0	1.50874	0.594	0.199	0
Radial-Glia-1	DCX	0	-2.43028	0.313	0.707	0
Radial-Glia-1	NES	0	1.63747	0.578	0.187	0
Radial-Glia-1	STK33	0	1.71213	0.584	0.197	0
Radial-Glia-1	ZFPM2	0	1.33654	0.664	0.278	0
Radial-Glia-1	STMN2	0	-3.01253	0.277	0.662	0
Radial-Glia-1	SNRPB	0	1.2435	0.739	0.356	0
Radial-Glia-2	TPBG.1	0	4.43547	0.823	0.074	0
Radial-Glia-2	RSPO2.1	0	5.63641	0.776	0.048	0
Radial-Glia-2	LMX1A	0	5.34473	0.678	0.027	0
Radial-Glia-2	PRTG.1	0	3.37019	0.773	0.139	0
Radial-Glia-2	WLS.1	0	3.5796	0.825	0.223	0
Radial-Glia-2	SLIT2.1	0	2.99556	0.784	0.214	0
Radial-Glia-2	TTR.1	0	1.2325	0.654	0.089	0
Radial-Glia-2	PLXDC2.1	0	2.9022	0.724	0.184	0
Radial-Glia-2	COL4A6.1	0	2.21019	0.745	0.217	0
Radial-Glia-2	CACHD1.1	0	2.36674	0.785	0.274	0
Radial-Glia-2	RSPO1.1	0	4.37885	0.546	0.036	0
Radial-Glia-2	GNG12-AS1.1	0	3.0832	0.642	0.135	0
Radial-Glia-2	ZNF521.1	0	2.18819	0.728	0.222	0
Radial-Glia-2	MEIS2.1	0	-3.07457	0.289	0.792	0
Radial-Glia-2	ID3	0	2.19343	0.671	0.169	0
Radial-Glia-2	SLIT3	0	4.52557	0.524	0.041	0
Radial-Glia-2	EMX2.1	0	2.0865	0.749	0.266	0
Radial-Glia-2	TSHZ2.1	0	2.76495	0.62	0.138	0
Radial-Glia-2	RSPO3.1	0	3.99389	0.535	0.057	0
Radial-Glia-2	LINGO2.1	0	2.61267	0.618	0.148	0
Radial-Glia-2	COL4A5.1	0	1.8317	0.756	0.289	0
Radial-Glia-2	TRPM3.1	0	2.50625	0.643	0.176	0
Radial-Glia-2	MDK.1	0	2.03639	0.709	0.242	0
Radial-Glia-2	GRM8.1	0	3.32885	0.549	0.086	0
Radial-Glia-2	GJA1.1	0	2.87442	0.548	0.09	0
Radial-Glia-2	FYB2	0	4.95181	0.475	0.025	0
Radial-Glia-2	ID1.1	0	2.30622	0.595	0.15	0
Radial-Glia-2	KCNH7.1	0	-4.74404	0.05	0.483	0
Radial-Glia-2	ADGRL3.1	0	2.07912	0.807	0.381	0
Radial-Glia-2	CTGF	0	3.93798	0.474	0.05	0
Radial-Glia-2	SPARC	0	2.05467	0.598	0.174	0
Radial-Glia-2	DACH1.1	0	1.10896	0.941	0.518	0
Radial-Glia-2	MECOM.1	0	2.50099	0.551	0.131	0
Radial-Glia-2	ROBO2.1	0	-3.13757	0.384	0.804	0
Radial-Glia-2	KLHDC8B.1	0	2.95919	0.495	0.079	0
Radial-Glia-2	ZNF503.1	0	2.87358	0.5	0.085	0
Radial-Glia-2	SAMD5.1	0	2.93016	0.514	0.105	0
Radial-Glia-2	NCAM1.1	0	-2.51462	0.275	0.68	0
Radial-Glia-2	CLYBL	0	2.44155	0.515	0.111	0
Radial-Glia-2	DCLK1.1	0	-2.82656	0.224	0.627	0
Radial-Glia-2	AC125613.1.1	0	2.18268	0.595	0.192	0
Radial-Glia-2	FOXG1.1	0	-2.43818	0.193	0.596	0
Radial-Glia-2	EMX2OS.1	0	2.07894	0.558	0.156	0
Radial-Glia-2	PLS3.1	0	2.23922	0.618	0.218	0
Radial-Glia-2	OTX2-AS1	0	3.50273	0.451	0.052	0
Radial-Glia-2	RBMS1.1	0	3.22071	0.463	0.064	0
Radial-Glia-2	MFAP2.1	0	2.57216	0.494	0.096	0
Radial-Glia-2	CCND1.1	0	2.15991	0.516	0.119	0
Radial-Glia-2	NRCAM.1	0	-4.24635	0.036	0.43	0
Radial-Glia-2	TSPAN5.1	0	-2.89627	0.102	0.494	0
Radial-Glia-3	NGB.2	0	2.08541	0.775	0.196	0
Radial-Glia-3	NCKAP5.1	0	2.57588	0.838	0.302	0
Radial-Glia-3	LINC00486.2	0	1.93288	0.826	0.312	0
Radial-Glia-3	HMGA2.1	0	2.46475	0.671	0.183	0
Radial-Glia-3	DCX.2	0	-3.12974	0.213	0.697	0
Radial-Glia-3	FOXP1.1	0	1.51795	0.789	0.327	0
Radial-Glia-3	NAV3.2	0	-2.8674	0.267	0.728	0
Radial-Glia-3	RFX4.2	0	2.03721	0.725	0.266	0
Radial-Glia-3	ZFP36L1.2	0	1.68257	0.741	0.288	0
Radial-Glia-3	SNTG1.2	0	-5.24031	0.047	0.479	0
Radial-Glia-3	GLI3.1	0	1.42172	0.779	0.349	0
Radial-Glia-3	BRINP3.2	0	2.48229	0.567	0.138	0
Radial-Glia-3	ERBB4.2	0	1.25613	0.705	0.278	0
Radial-Glia-3	BOC.2	0	2.25746	0.609	0.183	0
Radial-Glia-3	PARD3B.2	0	1.5595	0.765	0.344	0
Radial-Glia-3	CACHD1.2	0	1.53682	0.702	0.283	0
Radial-Glia-3	HELLS.2	0	1.72789	0.632	0.223	0
Radial-Glia-3	TTYH1.2	0	1.04977	0.753	0.345	0
Radial-Glia-3	YAP1.2	0	2.01119	0.589	0.182	0
Radial-Glia-3	SHROOM3.2	0	1.3464	0.737	0.332	0
Radial-Glia-3	IGF2BP2.2	0	1.21792	0.808	0.405	0
Radial-Glia-3	KIAA1217.2	0	2.0399	0.585	0.182	0
Radial-Glia-3	ZNF536.2	0	1.77431	0.64	0.238	0
Radial-Glia-3	DACH1.2	0	1.76095	0.923	0.522	0
Radial-Glia-3	SLIT2.2	0	1.19255	0.631	0.23	0
Radial-Glia-3	UTRN.2	0	1.75694	0.622	0.226	0
Radial-Glia-3	STMN2.2	0	-3.24558	0.253	0.646	0
Radial-Glia-3	HES1.2	0	1.39361	0.673	0.281	0
Radial-Glia-3	TENM3.2	0	1.4398	0.748	0.362	0
Radial-Glia-3	DCLK1.2	0	-2.44194	0.241	0.624	0
Radial-Glia-3	NCALD.1	0	1.66917	0.625	0.244	0
Radial-Glia-3	CEMIP2.2	0	1.6834	0.635	0.257	0
Radial-Glia-3	FABP7.2	0	-2.7817	0.235	0.612	0
Radial-Glia-3	PLEKHG1.2	0	1.5539	0.636	0.26	0
Radial-Glia-3	MTRNR2L12.2	0	-1.8274	0.322	0.69	0
Radial-Glia-3	PARD3.2	0	1.22251	0.84	0.473	0
Radial-Glia-3	VCL.2	0	1.335	0.728	0.363	0
Radial-Glia-3	KCNH7.2	0	-3.13996	0.115	0.475	0
Radial-Glia-3	PTPN13.2	0	1.54056	0.607	0.248	0
Radial-Glia-3	FAT3	0	1.20544	0.692	0.333	0
Radial-Glia-3	CNTLN.2	0	1.70634	0.576	0.218	0
Radial-Glia-3	DNAH14.2	0	1.68837	0.579	0.221	0
Radial-Glia-3	TLE4.2	0	1.29205	0.672	0.315	0
Radial-Glia-3	LRRN1.2	0	1.44097	0.624	0.269	0
Radial-Glia-3	TUBB2A.2	0	-2.33221	0.337	0.691	0
Radial-Glia-3	XYLT1.1	0	1.51379	0.596	0.245	0
Radial-Glia-3	NRXN1.2	0	-2.46075	0.374	0.724	0
Radial-Glia-3	MID1.2	0	0.994042	0.669	0.32	0
Radial-Glia-3	PLCH1.2	0	1.58325	0.561	0.213	0
Radial-Glia-3	TCF7L1.2	0	1.83434	0.528	0.182	0
Early-Neuroblast	EBF1	0	5.20792	0.737	0.053	0
Early-Neuroblast	CRABP1.2	0	5.92585	0.735	0.064	0
Early-Neuroblast	DCC.2	0	3.32484	0.846	0.281	0
Early-Neuroblast	EBF3	0	5.20627	0.581	0.021	0
Early-Neuroblast	NEFM	0	5.04708	0.634	0.079	0
Early-Neuroblast	SRRM4.3	0	2.50901	0.767	0.215	0
Early-Neuroblast	RBP1.3	0	3.06087	0.747	0.202	0
Early-Neuroblast	C1orf61.2	0	-2.65037	0.331	0.868	0
Early-Neuroblast	NEFL	0	4.87804	0.574	0.052	0
Early-Neuroblast	TAGLN3.3	0	2.45093	0.784	0.277	0
Early-Neuroblast	THSD7A.2	0	3.28486	0.73	0.223	0
Early-Neuroblast	NGB.3	0	1.75146	0.732	0.227	0
Early-Neuroblast	RIMS2	0	2.16547	0.756	0.256	0
Early-Neuroblast	NFIB.3	0	-2.78916	0.268	0.762	0
Early-Neuroblast	KCNQ1OT1.3	0	2.28681	0.714	0.232	0
Early-Neuroblast	CD24.3	0	2.26052	0.886	0.412	0
Early-Neuroblast	PBX3.2	0	1.71817	0.759	0.287	0
Early-Neuroblast	FOXG1.3	0	-3.2013	0.104	0.575	0
Early-Neuroblast	NFIA.2	0	-2.2105	0.315	0.785	0
Early-Neuroblast	GREB1L.3	0	3.14175	0.587	0.122	0
Early-Neuroblast	ELAVL4.3	0	1.86094	0.781	0.318	0
Early-Neuroblast	MEIS1.3	0	2.59855	0.64	0.177	0
Early-Neuroblast	ELAVL2.3	0	2.1535	0.662	0.202	0
Early-Neuroblast	TENM2.3	0	2.21075	0.655	0.195	0
Early-Neuroblast	FABP7.3	0	-3.79317	0.136	0.595	0
Early-Neuroblast	PLEKHA6.3	0	3.17241	0.54	0.086	0
Early-Neuroblast	MIAT.2	0	2.0984	0.683	0.238	0
Early-Neuroblast	LINC00486.3	0	1.67287	0.784	0.339	0
Early-Neuroblast	EPB41.3	0	2.53684	0.687	0.246	0
Early-Neuroblast	MAP6	0	2.04542	0.67	0.236	0
Early-Neuroblast	AC233296.1.3	0	1.78179	0.779	0.35	0
Early-Neuroblast	AC022639.1.3	0	2.32339	0.572	0.147	0
Early-Neuroblast	EBF2	0	3.73754	0.444	0.033	0
Early-Neuroblast	MIR124-2HG.1	0	2.06371	0.582	0.175	0
Early-Neuroblast	LINC00461.2	0	-1.55302	0.461	0.866	0
Early-Neuroblast	PCBP4.2	0	2.37544	0.536	0.132	0
Early-Neuroblast	HOXB3.1	0	5.21978	0.419	0.015	0
Early-Neuroblast	SNCG.1	0	5.05181	0.426	0.024	0
Early-Neuroblast	NFASC.3	0	2.31152	0.543	0.143	0
Early-Neuroblast	CBLB.2	0	2.61916	0.687	0.288	0
Early-Neuroblast	LINC02381.1	0	4.58302	0.425	0.026	0
Early-Neuroblast	ADGRL3.2	0	1.45085	0.799	0.405	0
Early-Neuroblast	ENOX2.2	0	2.99152	0.545	0.155	0
Early-Neuroblast	CXXC4.3	0	2.35385	0.512	0.123	0
Early-Neuroblast	FAM155A.3	0	2.12269	0.739	0.353	0
Early-Neuroblast	HOXB2.1	0	5.39591	0.396	0.012	0
Early-Neuroblast	PTPRZ1.2	0	-2.39417	0.338	0.721	0
Early-Neuroblast	HOTAIRM1.1	0	4.72603	0.402	0.02	0
Early-Neuroblast	KLC1.3	0	1.62959	0.673	0.293	0
Early-Neuroblast	KCNH8.3	0	1.71521	0.598	0.218	0
CT-Neuroblast	DCC.3	0	3.2865	0.913	0.27	0
CT-Neuroblast	EBF2.1	0	5.4637	0.552	0.022	0
CT-Neuroblast	FSTL5.4	0	3.62449	0.599	0.123	0
CT-Neuroblast	TAGLN3.4	0	1.90582	0.745	0.271	0
CT-Neuroblast	NRN1.1	0	3.51889	0.526	0.063	0
CT-Neuroblast	TBR1	0	3.39203	0.508	0.058	0
CT-Neuroblast	ELAVL4.4	0	1.69344	0.751	0.312	0
CT-Neuroblast	ANK3.4	0	1.84198	0.741	0.305	0
CT-Neuroblast	NHLH1.1	0	4.2855	0.472	0.036	0
CT-Neuroblast	SRRM4.4	0	1.87352	0.647	0.212	0
CT-Neuroblast	CACNA2D1.4	0	1.73255	0.823	0.391	0
CT-Neuroblast	RIMS2.1	0	2.41118	0.68	0.251	0
CT-Neuroblast	SCG5.3	0	2.62285	0.536	0.119	0
CT-Neuroblast	EYA2.1	0	4.40935	0.453	0.037	0
CT-Neuroblast	MIR99AHG.2	0	-2.234	0.393	0.809	0
CT-Neuroblast	SORBS2.3	0	2.04514	0.723	0.307	0
CT-Neuroblast	OCIAD2.4	0	1.96907	0.599	0.184	0
CT-Neuroblast	CHST8.1	0	4.77318	0.435	0.021	0
CT-Neuroblast	ELAVL2.4	0	2.1432	0.612	0.198	0
CT-Neuroblast	SLC17A6.1	0	4.46206	0.437	0.024	0
CT-Neuroblast	LHX9.1	0	4.77044	0.429	0.019	0
CT-Neuroblast	QKI.4	0	-2.08151	0.342	0.746	0
CT-Neuroblast	PCSK2.4	0	3.26482	0.478	0.088	0
CT-Neuroblast	TMEM163.4	0	2.81751	0.514	0.125	0
CT-Neuroblast	NDST3.2	0	3.6187	0.429	0.05	0
CT-Neuroblast	SAMD3	0	5.55969	0.392	0.017	0
CT-Neuroblast	MAML3.4	0	1.70115	0.768	0.394	0
CT-Neuroblast	KCNQ1OT1.4	0	1.7895	0.589	0.23	0
CT-Neuroblast	CFAP298.2	0	3.2417	0.496	0.139	0
CT-Neuroblast	CELF4.4	0	1.46987	0.551	0.195	0
CT-Neuroblast	RELN.1	0	4.59733	0.395	0.04	0
CT-Neuroblast	FABP7.4	0	-2.78701	0.249	0.598	0
CT-Neuroblast	MYT1L.4	0	1.1122	0.681	0.334	0
CT-Neuroblast	NNAT.4	0	2.50745	0.951	0.604	0
CT-Neuroblast	NAV1.3	0	1.62024	0.747	0.402	0
CT-Neuroblast	EBF1.1	0	2.22817	0.4	0.056	0
CT-Neuroblast	SLC35F1.3	0	-2.39029	0.161	0.504	0
CT-Neuroblast	DENND1B.3	0	2.2635	0.515	0.174	0
CT-Neuroblast	KCNB2.2	0	1.86678	0.485	0.144	0
CT-Neuroblast	CCSER1.3	0	1.79194	0.791	0.452	0
CT-Neuroblast	PAM.4	0	1.51281	0.76	0.422	0
CT-Neuroblast	SLC38A1.2	0	1.33374	0.615	0.278	0
CT-Neuroblast	BEX2.3	0	1.13021	0.671	0.341	0
CT-Neuroblast	LHX5-AS1.2	0	4.02104	0.365	0.035	0
CT-Neuroblast	SOX2.4	0	-2.32018	0.162	0.492	0
CT-Neuroblast	LINGO2.4	0	1.88186	0.501	0.172	0
CT-Neuroblast	EMX2.4	0	1.1405	0.618	0.292	0
CT-Neuroblast	CNTNAP5.4	0	2.38203	0.438	0.113	0
CT-Neuroblast	MAP6.1	0	1.5087	0.558	0.234	0
CT-Neuroblast	SCG3.4	0	1.18346	0.556	0.241	0
LGE-Inhibitory-Neuron-1	DLX5.5	0	2.44732	0.829	0.18	0
LGE-Inhibitory-Neuron-1	DLX6-AS1.5	0	1.56081	0.863	0.234	0
LGE-Inhibitory-Neuron-1	GAD2.5	0	1.6852	0.773	0.199	0
LGE-Inhibitory-Neuron-1	DLX2.5	0	2.41574	0.724	0.165	0
LGE-Inhibitory-Neuron-1	NFIA.4	0	-2.30765	0.297	0.781	0
LGE-Inhibitory-Neuron-1	MIR99AHG.3	0	-2.34669	0.335	0.8	0
LGE-Inhibitory-Neuron-1	TMEM131L.4	0	2.3978	0.694	0.239	0
LGE-Inhibitory-Neuron-1	PBX3.4	0	2.05236	0.743	0.292	0
LGE-Inhibitory-Neuron-1	ST6GALNAC5.2	0	2.12504	0.698	0.267	0
LGE-Inhibitory-Neuron-1	ATRNL1.5	0	2.40862	0.855	0.427	0
LGE-Inhibitory-Neuron-1	SMOC1.5	0	2.09259	0.593	0.168	0
LGE-Inhibitory-Neuron-1	ARL4D.5	0	1.61357	0.627	0.205	0
LGE-Inhibitory-Neuron-1	DLX1.5	0	1.99847	0.593	0.171	0
LGE-Inhibitory-Neuron-1	RND3.5	0	1.57316	0.717	0.299	0
LGE-Inhibitory-Neuron-1	ST18.5	0	2.43147	0.543	0.127	0
LGE-Inhibitory-Neuron-1	RBP1.5	0	1.60698	0.621	0.21	0
LGE-Inhibitory-Neuron-1	ELAVL4.5	0	1.8407	0.727	0.323	0
LGE-Inhibitory-Neuron-1	SRRM4.5	0	1.62696	0.617	0.223	0
LGE-Inhibitory-Neuron-1	NRXN3.5	0	2.47611	0.995	0.609	0
LGE-Inhibitory-Neuron-1	MIR124-2HG.3	0	1.97665	0.555	0.179	0
LGE-Inhibitory-Neuron-1	PDZRN3.5	0	0.866447	0.676	0.3	0
LGE-Inhibitory-Neuron-1	TAGLN3.5	0	1.46313	0.66	0.284	0
LGE-Inhibitory-Neuron-1	NFIB.5	0	-2.20891	0.38	0.755	0
LGE-Inhibitory-Neuron-1	MPPED2.4	0	1.98418	0.877	0.504	0
LGE-Inhibitory-Neuron-1	TOX3.3	0	1.77924	0.619	0.254	0
LGE-Inhibitory-Neuron-1	LINC01551.5	0	1.40433	0.764	0.404	0
LGE-Inhibitory-Neuron-1	ENOX1.4	0	1.22566	0.73	0.388	0
LGE-Inhibitory-Neuron-1	DMD.4	0	-3.29851	0.083	0.423	0
LGE-Inhibitory-Neuron-1	ELAVL3.5	0	1.27921	0.685	0.347	0
LGE-Inhibitory-Neuron-1	STMN2.5	0	0.800927	0.949	0.612	0
LGE-Inhibitory-Neuron-1	AC008056.1.5	0	2.25178	0.478	0.143	0
LGE-Inhibitory-Neuron-1	NNAT.5	0	1.13458	0.942	0.613	0
LGE-Inhibitory-Neuron-1	DCLK2.5	0	1.12515	0.713	0.385	0
LGE-Inhibitory-Neuron-1	ROR2.5	0	2.45837	0.458	0.131	0
LGE-Inhibitory-Neuron-1	MEIS1.5	0	1.62523	0.505	0.184	0
LGE-Inhibitory-Neuron-1	RGS16.2	0	2.84839	0.396	0.076	0
LGE-Inhibitory-Neuron-1	ARX.5	0	1.36123	0.552	0.233	0
LGE-Inhibitory-Neuron-1	DLX6	0	2.4583	0.39	0.075	0
LGE-Inhibitory-Neuron-1	LHFPL6.2	0	1.57656	0.619	0.314	0
LGE-Inhibitory-Neuron-1	NAV2.4	0	-3.94088	0.038	0.342	0
LGE-Inhibitory-Neuron-1	ST8SIA5.5	0	1.78337	0.415	0.113	0
LGE-Inhibitory-Neuron-1	MYO1B.4	0	1.92058	0.451	0.152	0
LGE-Inhibitory-Neuron-1	TNIK.5	0	-2.62066	0.111	0.402	0
LGE-Inhibitory-Neuron-1	LINC00599.5	0	2.17696	0.4	0.113	0
LGE-Inhibitory-Neuron-1	NLGN1.5	0	-1.76107	0.429	0.705	0
LGE-Inhibitory-Neuron-1	TENM4.4	0	-2.10913	0.299	0.575	0
LGE-Inhibitory-Neuron-1	CALB2.5	0	1.98156	0.375	0.1	0
LGE-Inhibitory-Neuron-1	NRXN1.5	0	-2.22342	0.43	0.702	0
LGE-Inhibitory-Neuron-1	TLE1.3	0	1.34011	0.599	0.327	0
LGE-Inhibitory-Neuron-1	DCX.5	0	1.43207	0.927	0.657	0
LGE-Inhibitory-Neuron-2	DLX6-AS1.6	0	4.4908	0.971	0.136	0
LGE-Inhibitory-Neuron-2	GAD2.6	0	3.20403	0.786	0.122	0
LGE-Inhibitory-Neuron-2	DLX5.6	0	3.53704	0.761	0.105	0
LGE-Inhibitory-Neuron-2	PDZRN3.6	0	3.51011	0.852	0.225	0
LGE-Inhibitory-Neuron-2	SCGN.6	0	4.99969	0.65	0.039	0
LGE-Inhibitory-Neuron-2	DLX1.6	0	2.73004	0.642	0.109	0
LGE-Inhibitory-Neuron-2	ST8SIA5.6	0	3.97868	0.582	0.049	0
LGE-Inhibitory-Neuron-2	DCLK2.6	0	2.6005	0.84	0.324	0
LGE-Inhibitory-Neuron-2	DLX2.6	0	2.57802	0.616	0.108	0
LGE-Inhibitory-Neuron-2	ARL4D.6	0	2.85623	0.646	0.147	0
LGE-Inhibitory-Neuron-2	ARX.6	0	2.66746	0.671	0.174	0
LGE-Inhibitory-Neuron-2	TENM4.5	0	-3.32868	0.139	0.635	0
LGE-Inhibitory-Neuron-2	PRKCA.6	0	2.51361	0.771	0.305	0
LGE-Inhibitory-Neuron-2	DSCAML1.4	0	2.43668	0.611	0.15	0
LGE-Inhibitory-Neuron-2	SNTG1.6	0	2.01657	0.844	0.388	0
LGE-Inhibitory-Neuron-2	GAD1.6	0	3.52314	0.514	0.059	0
LGE-Inhibitory-Neuron-2	DACH1.5	0	-3.3781	0.158	0.61	0
LGE-Inhibitory-Neuron-2	PLS3.6	0	1.85101	0.638	0.193	0
LGE-Inhibitory-Neuron-2	MTSS1.6	0	2.06697	0.743	0.299	0
LGE-Inhibitory-Neuron-2	TMEM123.5	0	2.22876	0.683	0.241	0
LGE-Inhibitory-Neuron-2	RIPOR2.6	0	2.94791	0.55	0.109	0
LGE-Inhibitory-Neuron-2	NRXN3.6	0	2.95825	0.995	0.558	0
LGE-Inhibitory-Neuron-2	PTPRZ1.5	0	-2.77403	0.332	0.767	0
LGE-Inhibitory-Neuron-2	VIM.6	0	-3.03615	0.392	0.821	0
LGE-Inhibitory-Neuron-2	AC125613.1.6	0	2.09015	0.584	0.171	0
LGE-Inhibitory-Neuron-2	CNTNAP2.6	0	-2.9307	0.168	0.579	0
LGE-Inhibitory-Neuron-2	CALB2.6	0	3.64582	0.46	0.051	0
LGE-Inhibitory-Neuron-2	SLAIN1.4	0	2.32774	0.631	0.224	0
LGE-Inhibitory-Neuron-2	KIRREL3.5	0	2.12571	0.585	0.183	0
LGE-Inhibitory-Neuron-2	SMOC1.6	0	2.69793	0.523	0.123	0
LGE-Inhibitory-Neuron-2	GPC6.5	0	-2.18664	0.222	0.616	0
LGE-Inhibitory-Neuron-2	KITLG.6	0	2.94321	0.48	0.086	0
LGE-Inhibitory-Neuron-2	RND3.6	0	2.07316	0.646	0.255	0
LGE-Inhibitory-Neuron-2	SHROOM3.6	0	-4.37004	0.035	0.411	0
LGE-Inhibitory-Neuron-2	TLE4.5	0	-5.09078	0.019	0.39	0
LGE-Inhibitory-Neuron-2	DAPK1.6	0	1.96266	0.581	0.211	0
LGE-Inhibitory-Neuron-2	AL157778.1.3	0	-4.09686	0.04	0.407	0
LGE-Inhibitory-Neuron-2	GLI3.5	0	-3.94635	0.061	0.428	0
LGE-Inhibitory-Neuron-2	ZNF704.5	0	1.69602	0.722	0.36	0
LGE-Inhibitory-Neuron-2	AC099792.1.4	0	2.24103	0.552	0.191	0
LGE-Inhibitory-Neuron-2	DCLK1.5	0	1.55085	0.907	0.549	0
LGE-Inhibitory-Neuron-2	KIAA1211.4	0	1.93713	0.845	0.488	0
LGE-Inhibitory-Neuron-2	NLGN1.6	0	-1.97424	0.39	0.747	0
LGE-Inhibitory-Neuron-2	COL4A5.5	0	-5.37256	0.018	0.372	0
LGE-Inhibitory-Neuron-2	KAZN.5	0	-1.97569	0.202	0.553	0
LGE-Inhibitory-Neuron-2	BTG1.4	0	1.99299	0.819	0.468	0
LGE-Inhibitory-Neuron-2	PFN2.6	0	1.78355	0.72	0.372	0
LGE-Inhibitory-Neuron-2	FOXP1.4	0	-3.44699	0.059	0.406	0
LGE-Inhibitory-Neuron-2	ADARB2.5	0	3.47044	0.433	0.093	0
LGE-Inhibitory-Neuron-2	AC008056.1.6	0	2.28846	0.443	0.104	0
CTIP2-Neuron	RUNX1T1.6	0	2.61412	0.806	0.254	0
CTIP2-Neuron	NFIA.6	0	-2.54741	0.282	0.803	0
CTIP2-Neuron	PBX3.6	0	3.05893	0.781	0.27	0
CTIP2-Neuron	CELF4.7	0	2.61847	0.67	0.181	0
CTIP2-Neuron	RIMS2.3	0	2.02836	0.701	0.242	0
CTIP2-Neuron	NFIB.7	0	-2.38988	0.322	0.775	0
CTIP2-Neuron	DLX6-AS1.7	0	0.251898	0.658	0.218	0
CTIP2-Neuron	CCSER1.5	0	1.92792	0.87	0.441	0
CTIP2-Neuron	GAD2.7	0	1.04705	0.604	0.184	0
CTIP2-Neuron	MYT1L.7	0	1.02943	0.74	0.324	0
CTIP2-Neuron	SGIP1.7	0	2.18598	0.567	0.154	0
CTIP2-Neuron	UNC79.7	0	1.91808	0.613	0.202	0
CTIP2-Neuron	CNTNAP5.7	0	2.99882	0.513	0.103	0
CTIP2-Neuron	ZFHX3.6	0	2.56653	0.703	0.309	0
CTIP2-Neuron	FAM155A.7	0	1.81952	0.727	0.34	0
CTIP2-Neuron	ANK3.7	0	1.60298	0.687	0.301	0
CTIP2-Neuron	STMN2.7	0	1.419	0.98	0.595	0
CTIP2-Neuron	PTPRN2.6	0	1.52899	0.694	0.31	0
CTIP2-Neuron	GABRB3.6	0	1.57844	0.64	0.257	0
CTIP2-Neuron	XKR4.7	0	1.84497	0.55	0.169	0
CTIP2-Neuron	NRG1.6	0	2.32902	0.666	0.306	0
CTIP2-Neuron	KCNB2.5	0	2.20737	0.493	0.137	0
CTIP2-Neuron	MEG3.7	0	2.63465	0.526	0.17	0
CTIP2-Neuron	NSG2.6	0	1.31007	0.567	0.218	0
CTIP2-Neuron	FGF14.6	0	2.32452	0.487	0.14	0
CTIP2-Neuron	PPFIA2.6	0	1.2865	0.691	0.345	0
CTIP2-Neuron	NRXN3.7	0	1.4465	0.936	0.595	0
CTIP2-Neuron	AKAP6.7	0	1.34141	0.718	0.38	0
CTIP2-Neuron	SLC8A1.4	0	1.26313	0.715	0.38	0
CTIP2-Neuron	GRIA2.6	0	1.20109	0.585	0.251	0
CTIP2-Neuron	CD24.6	0	1.44323	0.736	0.404	0
CTIP2-Neuron	NSG1.6	0	1.49622	0.533	0.202	0
CTIP2-Neuron	RTN1.7	0	0.777998	0.729	0.4	0
CTIP2-Neuron	SOX5.6	0	-1.44377	0.531	0.859	0
CTIP2-Neuron	ADGRL3.5	0	1.22744	0.722	0.397	0
CTIP2-Neuron	RUNDC3B.3	0	2.66127	0.395	0.074	0
CTIP2-Neuron	PCDH7.6	0	1.99959	0.54	0.227	0
CTIP2-Neuron	NNAT.6	0	1.51329	0.912	0.6	0
CTIP2-Neuron	TAGLN3.7	0	1.10626	0.584	0.272	0
CTIP2-Neuron	TSHZ2.7	0	2.64279	0.471	0.159	0
CTIP2-Neuron	FABP7.7	0	-2.44844	0.292	0.602	0
CTIP2-Neuron	MIR124-2HG.5	0	1.79216	0.477	0.167	0
CTIP2-Neuron	MIR99AHG.5	0	-1.48946	0.501	0.81	0
CTIP2-Neuron	NOVA1.5	0	1.52509	0.739	0.43	0
CTIP2-Neuron	TNRC6C.5	0	1.63067	0.628	0.319	0
CTIP2-Neuron	GNG5.5	0	-1.60364	0.248	0.555	0
CTIP2-Neuron	SNCA.6	0	1.95135	0.47	0.163	0
CTIP2-Neuron	DLX5.7	0	0.581604	0.475	0.172	0
CTIP2-Neuron	STMN4.6	0	0.94848	0.615	0.312	0
CTIP2-Neuron	CNTNAP2.7	0	1.73472	0.813	0.51	0
CTIP2-SATB2-Neuron-1	OPCML.8	0	3.48968	0.947	0.199	0
CTIP2-SATB2-Neuron-1	RBFOX1.7	0	1.78411	0.917	0.244	0
CTIP2-SATB2-Neuron-1	ARPP21.7	0	2.537	0.705	0.162	0
CTIP2-SATB2-Neuron-1	LRRC7.7	0	1.37557	0.969	0.447	0
CTIP2-SATB2-Neuron-1	PDE1A.8	0	2.79542	0.676	0.181	0
CTIP2-SATB2-Neuron-1	NELL2.7	0	2.21705	0.798	0.332	0
CTIP2-SATB2-Neuron-1	HS3ST4.7	0	3.72194	0.562	0.103	0
CTIP2-SATB2-Neuron-1	DSCAM.8	0	1.81196	0.664	0.206	0
CTIP2-SATB2-Neuron-1	CADM2.5	0	1.26367	0.992	0.546	0
CTIP2-SATB2-Neuron-1	LRRTM4.6	0	1.47418	0.867	0.444	0
CTIP2-SATB2-Neuron-1	CALD1.8	0	-2.34709	0.091	0.502	0
CTIP2-SATB2-Neuron-1	GRIK2.8	0	2.65011	0.534	0.125	0
CTIP2-SATB2-Neuron-1	STMN2.8	0	0.400277	0.99	0.586	0
CTIP2-SATB2-Neuron-1	SOX2.8	0	-2.56134	0.11	0.51	0
CTIP2-SATB2-Neuron-1	DAB1.7	0	1.74597	0.753	0.359	0
CTIP2-SATB2-Neuron-1	GNAI2.6	0	-2.00714	0.086	0.478	0
CTIP2-SATB2-Neuron-1	DLGAP1.7	0	1.09025	0.988	0.598	0
CTIP2-SATB2-Neuron-1	KIAA1958.6	0	-2.47441	0.063	0.448	0
CTIP2-SATB2-Neuron-1	C8orf34	0	3.79584	0.437	0.054	0
CTIP2-SATB2-Neuron-1	CHD7.7	0	-2.19648	0.077	0.457	0
CTIP2-SATB2-Neuron-1	PAIP2.5	0	-1.45691	0.132	0.512	0
CTIP2-SATB2-Neuron-1	CUX1.6	0	-1.47279	0.12	0.498	0
CTIP2-SATB2-Neuron-1	KCNQ5.6	0	2.89269	0.447	0.069	0
CTIP2-SATB2-Neuron-1	APEX1.4	0	-1.86012	0.097	0.473	0
CTIP2-SATB2-Neuron-1	PTPRD.7	0	1.86771	0.999	0.623	0
CTIP2-SATB2-Neuron-1	IQCJ-SCHIP1.8	0	1.40127	0.531	0.158	0
CTIP2-SATB2-Neuron-1	RALYL.7	0	2.224	0.534	0.162	0
CTIP2-SATB2-Neuron-1	KLF12.6	0	-1.98215	0.098	0.466	0
CTIP2-SATB2-Neuron-1	DLG2.7	0	1.1042	0.961	0.594	0
CTIP2-SATB2-Neuron-1	SELENOK.3	0	-2.32723	0.067	0.434	0
CTIP2-SATB2-Neuron-1	DPP10.7	0	1.80404	0.661	0.295	0
CTIP2-SATB2-Neuron-1	SH3BGRL.5	0	-1.83918	0.09	0.454	0
CTIP2-SATB2-Neuron-1	SMARCA5.6	0	-1.51411	0.119	0.483	0
CTIP2-SATB2-Neuron-1	AFF3.7	0	1.94034	0.838	0.475	0
CTIP2-SATB2-Neuron-1	SATB2.8	0	1.99066	0.506	0.143	0
CTIP2-SATB2-Neuron-1	PRPF4B.3	0	-1.57559	0.113	0.475	0
CTIP2-SATB2-Neuron-1	SOX6.8	0	-2.67123	0.081	0.443	0
CTIP2-SATB2-Neuron-1	ZFHX4.5	0	-2.21477	0.072	0.434	0
CTIP2-SATB2-Neuron-1	SRI.4	0	-2.25668	0.076	0.437	0
CTIP2-SATB2-Neuron-1	NBEA.7	0	2.07647	0.982	0.623	0
CTIP2-SATB2-Neuron-1	ROMO1.3	0	-1.4237	0.129	0.487	0
CTIP2-SATB2-Neuron-1	KAZN.6	0	2.00883	0.835	0.481	0
CTIP2-SATB2-Neuron-1	NKAIN2.7	0	1.08418	0.611	0.257	0
CTIP2-SATB2-Neuron-1	RPS27L.6	0	-1.79568	0.135	0.489	0
CTIP2-SATB2-Neuron-1	UBXN4.2	0	-1.28709	0.149	0.503	0
CTIP2-SATB2-Neuron-1	TTYH1.8	0	-3.22948	0.049	0.402	0
CTIP2-SATB2-Neuron-1	MRPL51.4	0	-1.9101	0.089	0.442	0
CTIP2-SATB2-Neuron-1	RBM8A.6	0	-1.28273	0.14	0.493	0
CTIP2-SATB2-Neuron-1	SRSF5.4	0	-1.29135	0.198	0.547	0
CTIP2-SATB2-Neuron-1	SEC11A.4	0	-1.73984	0.102	0.45	0
CTIP2-SATB2-Neuron-2	OPCML.9	0	1.73702	0.665	0.231	0
CTIP2-SATB2-Neuron-2	RBFOX1.8	0	0.949551	0.7	0.271	0
CTIP2-SATB2-Neuron-2	KIAA1958.7	0	-2.75759	0.051	0.441	0
CTIP2-SATB2-Neuron-2	STMN2.9	0	0.947537	0.982	0.595	0
CTIP2-SATB2-Neuron-2	KLF12.7	0	-2.25918	0.081	0.459	0
CTIP2-SATB2-Neuron-2	LRRC7.8	0	0.881583	0.844	0.466	0
CTIP2-SATB2-Neuron-2	ARPP21.8	0	1.52628	0.559	0.182	0
CTIP2-SATB2-Neuron-2	CALD1.9	0	-2.12614	0.119	0.491	0
CTIP2-SATB2-Neuron-2	CHD7.8	0	-2.30421	0.078	0.448	0
CTIP2-SATB2-Neuron-2	SOX2.9	0	-2.23765	0.137	0.5	0
CTIP2-SATB2-Neuron-2	AC233296.1.8	0	-4.26885	0.023	0.381	0
CTIP2-SATB2-Neuron-2	CADM2.6	0	0.906854	0.913	0.56	0
CTIP2-SATB2-Neuron-2	CUX1.7	0	-1.37659	0.138	0.489	0
CTIP2-SATB2-Neuron-2	SEPT2.3	0	-1.35656	0.128	0.478	0
CTIP2-SATB2-Neuron-2	ZFHX4.6	0	-2.26076	0.078	0.426	0
CTIP2-SATB2-Neuron-2	SOX6.9	0	-2.7201	0.089	0.434	0
CTIP2-SATB2-Neuron-2	PCCA.8	0	-2.28979	0.062	0.406	0
CTIP2-SATB2-Neuron-2	PARD3.8	0	-1.89885	0.18	0.52	0
CTIP2-SATB2-Neuron-2	PRPF4B.4	0	-1.39398	0.127	0.467	0
CTIP2-SATB2-Neuron-2	UBXN4.3	0	-1.21942	0.155	0.495	0
CTIP2-SATB2-Neuron-2	FAM133B.6	0	-1.34833	0.125	0.464	0
CTIP2-SATB2-Neuron-2	SMARCA5.7	0	-1.33667	0.136	0.474	0
CTIP2-SATB2-Neuron-2	NEUROD6.9	0	2.06908	0.472	0.135	0
CTIP2-SATB2-Neuron-2	PHACTR4.7	0	-1.24371	0.139	0.476	0
CTIP2-SATB2-Neuron-2	CDK14.8	0	-1.63538	0.114	0.45	0
CTIP2-SATB2-Neuron-2	VCL.8	0	-2.66405	0.074	0.409	0
CTIP2-SATB2-Neuron-2	GNAI2.7	0	-1.48046	0.134	0.466	0
CTIP2-SATB2-Neuron-2	HACD3.7	0	-1.22079	0.151	0.48	0
CTIP2-SATB2-Neuron-2	CCDC144NL-AS1.9	0	-2.06695	0.146	0.474	0
CTIP2-SATB2-Neuron-2	TTC17.3	0	-1.018	0.152	0.48	0
CTIP2-SATB2-Neuron-2	PKN2.5	0	-1.17117	0.13	0.457	0
CTIP2-SATB2-Neuron-2	PPP1R12A.3	0	-1.02298	0.166	0.492	0
CTIP2-SATB2-Neuron-2	TEAD1.8	0	-1.89781	0.089	0.415	0
CTIP2-SATB2-Neuron-2	TTYH1.9	0	-2.68382	0.07	0.393	0
CTIP2-SATB2-Neuron-2	IGF2BP3.5	0	-1.19092	0.148	0.471	0
CTIP2-SATB2-Neuron-2	FNDC3A.4	0	-1.27184	0.124	0.446	0
CTIP2-SATB2-Neuron-2	SRSF4.3	0	-1.18516	0.139	0.461	0
CTIP2-SATB2-Neuron-2	C11orf49.4	0	-1.04199	0.157	0.479	0
CTIP2-SATB2-Neuron-2	SRSF10.4	0	-1.092	0.198	0.519	0
CTIP2-SATB2-Neuron-2	TMCO1.4	0	-1.61967	0.103	0.423	0
CTIP2-SATB2-Neuron-2	SUMF1.7	0	-1.75767	0.096	0.416	0
CTIP2-SATB2-Neuron-2	MAML3.8	0	-2.07693	0.107	0.426	0
CTIP2-SATB2-Neuron-2	SATB2.9	0	1.72629	0.472	0.153	0
CTIP2-SATB2-Neuron-2	PAIP2.6	0	-0.956514	0.183	0.501	0
CTIP2-SATB2-Neuron-2	STOX2.6	0	-1.55184	0.113	0.431	0
CTIP2-SATB2-Neuron-2	TMTC2.8	0	-2.15103	0.115	0.433	0
CTIP2-SATB2-Neuron-2	POU2F1.7	0	-1.10987	0.155	0.473	0
CTIP2-SATB2-Neuron-2	IQCJ-SCHIP1.9	0	1.13505	0.486	0.169	0
CTIP2-SATB2-Neuron-2	METAP2.6	0	-1.03	0.169	0.486	0
CTIP2-SATB2-Neuron-2	FBXL7.9	0	-2.20271	0.127	0.441	0
SATB2-Neuron-1	BHLHE22.9	0	3.12448	0.776	0.122	0
SATB2-Neuron-1	SLA.10	0	3.26876	0.742	0.107	0
SATB2-Neuron-1	PLXNA2.8	0	2.88122	0.853	0.237	0
SATB2-Neuron-1	EPHA3.10	0	2.66882	0.926	0.316	0
SATB2-Neuron-1	GRIA3.8	0	2.5749	0.895	0.306	0
SATB2-Neuron-1	CUX2.7	0	2.55499	0.857	0.269	0
SATB2-Neuron-1	NEUROD2.10	0	2.84137	0.704	0.12	0
SATB2-Neuron-1	PLXNA4.8	0	2.41267	0.754	0.172	0
SATB2-Neuron-1	SEMA3C.8	0	2.43384	0.815	0.257	0
SATB2-Neuron-1	DSCAM.10	0	2.61198	0.766	0.214	0
SATB2-Neuron-1	GPR158.8	0	2.74853	0.688	0.148	0
SATB2-Neuron-1	LDLRAD4.9	0	2.58596	0.726	0.187	0
SATB2-Neuron-1	MYT1L.10	0	1.93164	0.86	0.322	0
SATB2-Neuron-1	FRMD4B.8	0	2.46124	0.814	0.28	0
SATB2-Neuron-1	DOK6.9	0	2.29318	0.864	0.332	0
SATB2-Neuron-1	CLMP.9	0	2.94277	0.627	0.105	0
SATB2-Neuron-1	NTM.9	0	2.15093	0.854	0.333	0
SATB2-Neuron-1	SEZ6L.8	0	1.97059	0.744	0.224	0
SATB2-Neuron-1	ENC1.10	0	2.41244	0.774	0.255	0
SATB2-Neuron-1	CNR1.10	0	2.31165	0.678	0.162	0
SATB2-Neuron-1	RBFOX1.9	0	3.08084	0.785	0.27	0
SATB2-Neuron-1	NEUROD6.10	0	2.3065	0.643	0.129	0
SATB2-Neuron-1	MLLT3.8	0	2.1431	0.919	0.41	0
SATB2-Neuron-1	VIM.10	0	-3.83509	0.281	0.79	0
SATB2-Neuron-1	NPAS3.9	0	-3.79233	0.11	0.618	0
SATB2-Neuron-1	GRAMD1B.10	0	2.60392	0.657	0.15	0
SATB2-Neuron-1	PALMD.8	0	3.19409	0.617	0.111	0
SATB2-Neuron-1	CACNA2D1.8	0	1.77126	0.884	0.383	0
SATB2-Neuron-1	AL589740.1.10	0	1.94795	0.877	0.38	0
SATB2-Neuron-1	CPE.8	0	2.05587	0.885	0.388	0
SATB2-Neuron-1	ZBTB18.10	0	1.9597	0.728	0.235	0
SATB2-Neuron-1	DACH1.9	0	-4.03833	0.083	0.576	0
SATB2-Neuron-1	UNC5D.8	0	3.46638	0.576	0.09	0
SATB2-Neuron-1	MAGI1.6	0	-2.16934	0.199	0.684	0
SATB2-Neuron-1	PPP2R2B.8	0	1.77405	0.832	0.348	0
SATB2-Neuron-1	SORBS1.9	0	1.92897	0.764	0.286	0
SATB2-Neuron-1	ZNF804A.7	0	2.1432	0.767	0.292	0
SATB2-Neuron-1	FAM126A.10	0	2.1408	0.663	0.195	0
SATB2-Neuron-1	TMEM108.10	0	1.60215	0.802	0.341	0
SATB2-Neuron-1	PLPPR1.8	0	1.87516	0.67	0.212	0
SATB2-Neuron-1	CDH4.8	0	1.97506	0.796	0.34	0
SATB2-Neuron-1	GRIA1.9	0	1.62037	0.763	0.308	0
SATB2-Neuron-1	DOPEY2.9	0	2.54711	0.586	0.132	0
SATB2-Neuron-1	SPIRE1.10	0	1.72535	0.806	0.357	0
SATB2-Neuron-1	EPHA5.8	0	1.5399	0.732	0.287	0
SATB2-Neuron-1	RTN1.10	0	1.34416	0.842	0.397	0
SATB2-Neuron-1	KIF26B.10	0	2.16213	0.634	0.191	0
SATB2-Neuron-1	LRRC7.9	0	2.20093	0.908	0.465	0
SATB2-Neuron-1	SLC4A10.10	0	1.84117	0.651	0.213	0
SATB2-Neuron-1	HS6ST3.10	0	2.8404	0.607	0.172	0
SATB2-Neuron-2	NRXN3.11	1.23505e-301	-2.52398	0.954	0.613	3.61266e-297
SATB2-Neuron-2	RPS17.8	7.24851e-249	1.22962	0.375	0.356	2.12026e-244
SATB2-Neuron-2	DACH1.10	9.91328e-225	-1.2417	0.85	0.551	2.89973e-220
SATB2-Neuron-2	NNAT.10	4.89049e-212	-0.82232	0.937	0.617	1.43052e-207
SATB2-Neuron-2	HIST1H4C.10	1.24642e-199	-1.44666	0.919	0.579	3.64589e-195
SATB2-Neuron-2	LRRC7.10	2.6193e-199	0.475454	0.939	0.485	7.66171e-195
SATB2-Neuron-2	PRRC2B.2	3.09945e-199	-0.44785	0.163	0.482	9.06621e-195
SATB2-Neuron-2	PTPRD.10	3.09353e-195	0.730186	0.997	0.65	9.04889e-191
SATB2-Neuron-2	GPBP1.5	4.72054e-192	-0.88247	0.111	0.45	1.38081e-187
SATB2-Neuron-2	PRPF40A.4	4.47195e-191	-0.647025	0.13	0.447	1.30809e-186
SATB2-Neuron-2	ZFR.5	4.52845e-191	-0.458423	0.134	0.414	1.32462e-186
SATB2-Neuron-2	HMGN2.10	1.3591e-187	-1.14615	0.987	0.81	3.97551e-183
SATB2-Neuron-2	RBM8A.9	3.81125e-187	-0.541056	0.152	0.468	1.11483e-182
SATB2-Neuron-2	UBE2D3.4	2.99934e-186	-0.407855	0.17	0.471	8.77336e-182
SATB2-Neuron-2	NPAS3.10	4.22881e-186	-0.750043	0.896	0.592	1.23697e-181
SATB2-Neuron-2	VAPA.4	1.90289e-185	-0.345838	0.159	0.434	5.56615e-181
SATB2-Neuron-2	NCKAP1.6	9.79721e-185	0.296923	0.189	0.339	2.86578e-180
SATB2-Neuron-2	NONO.9	5.6902e-184	-0.531007	0.155	0.464	1.66444e-179
SATB2-Neuron-2	KCNIP4.9	1.41313e-182	0.353908	0.666	0.221	4.13355e-178
SATB2-Neuron-2	MTDH.3	2.49981e-182	-0.584826	0.158	0.48	7.31218e-178
SATB2-Neuron-2	OCIAD1.3	3.42321e-182	-0.642537	0.139	0.451	1.00132e-177
SATB2-Neuron-2	SEPT2.5	1.60528e-181	-0.603036	0.147	0.46	4.6956e-177
SATB2-Neuron-2	U2SURP.4	3.40031e-180	-0.546177	0.158	0.467	9.94626e-176
SATB2-Neuron-2	ZRANB2.5	3.7888e-179	-0.611505	0.142	0.457	1.10826e-174
SATB2-Neuron-2	SLTM.5	4.31356e-179	-0.756495	0.11	0.415	1.26176e-174
SATB2-Neuron-2	UBXN4.5	4.33387e-179	-0.865986	0.131	0.478	1.2677e-174
SATB2-Neuron-2	SMARCA4.7	5.13755e-179	-0.421969	0.153	0.436	1.50278e-174
SATB2-Neuron-2	PRMT2.5	7.76423e-178	-0.503956	0.161	0.469	2.27112e-173
SATB2-Neuron-2	SSBP1.6	9.7902e-178	-1.14952	0.111	0.478	2.86373e-173
SATB2-Neuron-2	PPP1R12A.5	1.9376e-177	-0.794856	0.138	0.475	5.66766e-173
SATB2-Neuron-2	SETD5.5	3.09301e-177	-0.482543	0.152	0.444	9.04736e-173
SATB2-Neuron-2	RPL17.6	4.26169e-177	0.794946	0.201	0.25	1.24659e-172
SATB2-Neuron-2	DDX46.5	4.37988e-177	-0.699805	0.126	0.436	1.28116e-172
SATB2-Neuron-2	RBM25.4	8.11147e-177	-0.871202	0.136	0.483	2.37269e-172
SATB2-Neuron-2	SMARCA5.9	8.80647e-177	-1.54065	0.081	0.456	2.57598e-172
SATB2-Neuron-2	SNRPB2.5	4.72961e-176	-0.561609	0.147	0.45	1.38346e-171
SATB2-Neuron-2	CAPZA2.2	2.79974e-175	-0.375024	0.141	0.393	8.18951e-171
SATB2-Neuron-2	LAMTOR5.5	1.14907e-174	-0.952413	0.109	0.444	3.36114e-170
SATB2-Neuron-2	XRN2.6	1.37787e-174	-0.814903	0.12	0.439	4.03042e-170
SATB2-Neuron-2	TCF25.2	1.52239e-174	-0.518594	0.147	0.443	4.45314e-170
SATB2-Neuron-2	MRPS21.3	1.52994e-174	-0.593214	0.131	0.427	4.47523e-170
SATB2-Neuron-2	FKBP3.9	9.33877e-174	-1.10087	0.106	0.461	2.73168e-169
SATB2-Neuron-2	ADNP.4	2.01041e-173	-0.290647	0.153	0.406	5.88065e-169
SATB2-Neuron-2	BCLAF1.5	5.47633e-173	-0.700103	0.13	0.44	1.60188e-168
SATB2-Neuron-2	PSMA4.8	8.6469e-173	-0.696298	0.119	0.417	2.5293e-168
SATB2-Neuron-2	TRA2A.4	9.90987e-173	-0.696723	0.123	0.424	2.89874e-168
SATB2-Neuron-2	SAP18.4	1.50489e-172	-0.855302	0.132	0.473	4.40197e-168
SATB2-Neuron-2	NAP1L4.5	1.72803e-172	-0.891905	0.117	0.443	5.05467e-168
SATB2-Neuron-2	CAPZB.2	1.82969e-172	-1.18472	0.083	0.407	5.35203e-168
SATB2-Neuron-2	TAF15.4	1.55186e-171	-0.839789	0.115	0.426	4.53935e-167
SATB2-Neuron-3	ARPP21.11	0	3.57332	0.934	0.184	0
SATB2-Neuron-3	SATB2.12	0	3.66012	0.879	0.152	0
SATB2-Neuron-3	FGF12.10	0	4.49034	0.87	0.146	0
SATB2-Neuron-3	GRIN2B.12	0	3.20041	0.896	0.187	0
SATB2-Neuron-3	IQCJ-SCHIP1.11	0	4.67897	0.86	0.169	0
SATB2-Neuron-3	FRMPD4.5	0	4.024	0.76	0.07	0
SATB2-Neuron-3	MEF2C.12	0	4.53949	0.962	0.275	0
SATB2-Neuron-3	BHLHE22.11	0	3.28093	0.817	0.137	0
SATB2-Neuron-3	DLGAP2.4	0	4.14494	0.748	0.069	0
SATB2-Neuron-3	FAM19A1.10	0	4.4597	0.913	0.235	0
SATB2-Neuron-3	DYNC1I1.10	0	2.99069	0.832	0.177	0
SATB2-Neuron-3	SYBU.8	0	3.84691	0.746	0.096	0
SATB2-Neuron-3	NKAIN2.10	0	3.52611	0.912	0.268	0
SATB2-Neuron-3	AP001825.1.1	0	4.56252	0.7	0.063	0
SATB2-Neuron-3	EPHA6.9	0	3.86007	0.767	0.135	0
SATB2-Neuron-3	CSMD2.6	0	3.45287	0.833	0.205	0
SATB2-Neuron-3	GABBR2.3	0	3.67147	0.686	0.064	0
SATB2-Neuron-3	FAM49A.11	0	2.67884	0.766	0.145	0
SATB2-Neuron-3	SLA.12	0	2.40836	0.742	0.122	0
SATB2-Neuron-3	UNC5C.12	0	3.91169	0.727	0.108	0
SATB2-Neuron-3	SYNE2.9	0	-3.11522	0.172	0.781	0
SATB2-Neuron-3	RYR2.10	0	3.85657	0.693	0.087	0
SATB2-Neuron-3	OPCML.11	0	2.4162	0.845	0.24	0
SATB2-Neuron-3	PLPPR4.11	0	2.77081	0.752	0.149	0
SATB2-Neuron-3	LDLRAD4.11	0	2.60058	0.797	0.198	0
SATB2-Neuron-3	PCLO.11	0	2.47858	0.8	0.201	0
SATB2-Neuron-3	DOK5.11	0	2.73892	0.823	0.225	0
SATB2-Neuron-3	PLXNA4.9	0	2.73378	0.781	0.185	0
SATB2-Neuron-3	DNM3.9	0	2.59921	0.822	0.231	0
SATB2-Neuron-3	DOCK9.3	0	3.47917	0.65	0.067	0
SATB2-Neuron-3	MYT1L.11	0	2.19966	0.916	0.333	0
SATB2-Neuron-3	CELF2-AS2.4	0	3.79383	0.655	0.078	0
SATB2-Neuron-3	SH3GL2.11	0	2.86408	0.679	0.105	0
SATB2-Neuron-3	SYT4.8	0	4.3301	0.651	0.077	0
SATB2-Neuron-3	DPYD.10	0	2.52161	0.752	0.179	0
SATB2-Neuron-3	ARFGEF3.11	0	3.11343	0.669	0.097	0
SATB2-Neuron-3	QKI.12	0	-2.96138	0.173	0.745	0
SATB2-Neuron-3	PLPPR5.12	0	2.8632	0.671	0.101	0
SATB2-Neuron-3	MCTP1.11	0	3.46186	0.674	0.105	0
SATB2-Neuron-3	NSG2.11	0	2.25839	0.791	0.223	0
SATB2-Neuron-3	RBFOX1.11	0	2.6785	0.849	0.281	0
SATB2-Neuron-3	XKR4.10	0	2.58898	0.74	0.176	0
SATB2-Neuron-3	NELL2.11	0	2.82496	0.916	0.353	0
SATB2-Neuron-3	ZBTB18.12	0	2.37503	0.808	0.245	0
SATB2-Neuron-3	NEUROD6.12	0	2.85063	0.7	0.14	0
SATB2-Neuron-3	PAK5.11	0	2.42294	0.817	0.261	0
SATB2-Neuron-3	PRKCE.12	0	2.49512	0.718	0.164	0
SATB2-Neuron-3	KIRREL3.9	0	2.60347	0.773	0.22	0
SATB2-Neuron-3	TMEM108.12	0	2.59578	0.902	0.349	0
SATB2-Neuron-3	KCNQ5.9	0	3.70137	0.631	0.084	0
Glioblast	HMGB2.13	0	2.7675	0.742	0.261	0
Glioblast	NUSAP1.12	0	2.78854	0.61	0.167	0
Glioblast	ATAD2.12	0	2.61439	0.594	0.163	0
Glioblast	HIST1H1B.12	0	3.99562	0.524	0.097	0
Glioblast	TOP2A.13	0	2.19714	0.642	0.226	0
Glioblast	CENPF.13	0	2.2686	0.638	0.224	0
Glioblast	SMC4.13	0	2.18578	0.629	0.227	0
Glioblast	HIST1H1C.10	0	3.14596	0.617	0.221	0
Glioblast	ASCL1.10	0	2.57112	0.515	0.12	0
Glioblast	PBK.12	0	2.65303	0.5	0.106	0
Glioblast	B2M.12	0	0.841129	0.731	0.341	0
Glioblast	TYMS.12	0	2.27485	0.539	0.154	0
Glioblast	CDK1.12	0	2.72197	0.492	0.108	0
Glioblast	DIAPH3.13	0	2.5439	0.519	0.136	0
Glioblast	PCLAF.12	0	2.15465	0.547	0.168	0
Glioblast	CNTNAP2.12	0	-3.23823	0.173	0.55	0
Glioblast	SMC2.13	0	2.25157	0.542	0.165	0
Glioblast	HIST1H3B	0	4.64235	0.414	0.04	0
Glioblast	HIST1H1E.13	0	2.7531	0.604	0.232	0
Glioblast	HIST1H1D.10	0	3.22355	0.545	0.18	0
Glioblast	CENPK.12	0	2.23251	0.507	0.142	0
Glioblast	MKI67.13	0	2.49346	0.496	0.131	0
Glioblast	UBE2T.12	0	2.32493	0.505	0.144	0
Glioblast	HAT1.11	0	2.11727	0.564	0.203	0
Glioblast	NUDT1.8	0	1.92894	0.549	0.19	0
Glioblast	PTTG1.11	0	2.43602	0.542	0.183	0
Glioblast	CDK6.11	0	2.11789	0.573	0.215	0
Glioblast	CENPU.13	0	2.37705	0.474	0.116	0
Glioblast	SYT1.7	0	-1.81195	0.387	0.743	0
Glioblast	SPC25.12	0	2.67742	0.443	0.093	0
Glioblast	TPX2.13	0	2.14315	0.506	0.157	0
Glioblast	CADPS.11	0	-3.55254	0.059	0.398	0
Glioblast	KNL1.12	0	2.87355	0.419	0.082	0
Glioblast	TMPO.11	0	1.69022	0.708	0.371	0
Glioblast	BIRC5.13	0	2.26294	0.457	0.122	0
Glioblast	EGR1.13	0	1.68576	0.63	0.295	0
Glioblast	EGFR	0	3.30422	0.403	0.07	0
Glioblast	CKS2.13	0	2.10363	0.528	0.198	0
Glioblast	ESCO2.2	0	3.249	0.382	0.054	0
Glioblast	IGF2BP2.13	0	-2.34625	0.127	0.455	0
Glioblast	GMNN.12	0	1.87969	0.488	0.165	0
Glioblast	TENM4.10	0	-2.19588	0.268	0.591	0
Glioblast	H2AFX.12	0	2.22456	0.46	0.138	0
Glioblast	GNG5.10	0	1.29575	0.84	0.519	0
Glioblast	H2AFV.10	0	1.5264	0.768	0.448	0
Glioblast	UBE2C.13	0	2.51482	0.427	0.107	0
Glioblast	DLEU2.12	0	1.61469	0.853	0.533	0
Glioblast	ANP32E.13	0	1.55562	0.655	0.336	0
Glioblast	CSRNP3.7	0	-2.44911	0.109	0.427	0
Glioblast	DUT.11	0	2.01539	0.603	0.286	0
Astrocyte	TNC.14	0	5.13254	0.687	0.061	0
Astrocyte	HOPX.13	0	5.10287	0.668	0.051	0
Astrocyte	PMP2.14	0	4.47038	0.676	0.069	0
Astrocyte	GFAP.13	0	5.66094	0.646	0.057	0
Astrocyte	B2M.13	0	3.31427	0.858	0.303	0
Astrocyte	ATP1B2.14	0	3.81194	0.649	0.099	0
Astrocyte	CRYAB.14	0	6.80852	0.608	0.06	0
Astrocyte	BCAN.5	0	5.13009	0.579	0.033	0
Astrocyte	SLC1A3.13	0	3.35324	0.717	0.181	0
Astrocyte	SCRG1.14	0	3.35235	0.637	0.107	0
Astrocyte	CLU.14	0	4.66358	0.892	0.372	0
Astrocyte	SAMD4A.14	0	3.6178	0.597	0.091	0
Astrocyte	ANXA1	0	5.53833	0.53	0.025	0
Astrocyte	FOS.13	0	3.06199	0.763	0.259	0
Astrocyte	F3.1	0	4.99803	0.529	0.027	0
Astrocyte	CST3.14	0	3.92381	0.8	0.301	0
Astrocyte	S100B.13	0	4.46557	0.549	0.069	0
Astrocyte	RGS6.14	0	3.60013	0.575	0.095	0
Astrocyte	PEA15.12	0	2.91564	0.685	0.208	0
Astrocyte	AQP4	0	6.56548	0.483	0.013	0
Astrocyte	SLCO1C1.1	0	4.75387	0.482	0.026	0
Astrocyte	MT2A.14	0	3.93184	0.557	0.103	0
Astrocyte	LGALS3.1	0	5.26722	0.483	0.034	0
Astrocyte	PON2.13	0	2.49763	0.616	0.174	0
Astrocyte	TMSB15A.13	0	-1.95419	0.241	0.682	0
Astrocyte	LRIG1.14	0	2.62031	0.59	0.154	0
Astrocyte	PTN.12	0	2.75042	0.886	0.451	0
Astrocyte	EZR.13	0	2.22016	0.716	0.282	0
Astrocyte	LTBP1.13	0	2.46132	0.616	0.183	0
Astrocyte	ANXA5.11	0	2.48387	0.63	0.204	0
Astrocyte	TRIM9.13	0	2.32964	0.594	0.168	0
Astrocyte	SQSTM1.13	0	2.43062	0.633	0.212	0
Astrocyte	SAT1.14	0	2.80807	0.564	0.143	0
Astrocyte	GLIS3.14	0	3.49392	0.509	0.09	0
Astrocyte	DOK5.12	0	1.89174	0.611	0.193	0
Astrocyte	SYT1.8	0	-2.3537	0.351	0.768	0
Astrocyte	CD9.4	0	3.91312	0.462	0.048	0
Astrocyte	STAT3.14	0	2.21219	0.564	0.162	0
Astrocyte	IQGAP2.12	0	2.63226	0.537	0.14	0
Astrocyte	PLCE1.13	0	2.36507	0.524	0.127	0
Astrocyte	HLA-A.12	0	2.21113	0.585	0.193	0
Astrocyte	EGR1.14	0	1.88063	0.661	0.272	0
Astrocyte	SCN1A.13	0	2.92567	0.504	0.115	0
Astrocyte	SNX3.12	0	1.77412	0.731	0.344	0
Astrocyte	ITPR2.10	0	3.44169	0.441	0.055	0
Astrocyte	HLA-C.14	0	2.731	0.481	0.097	0
Astrocyte	CD99.14	0	2.19278	0.63	0.248	0
Astrocyte	PSAP.12	0	2.02814	0.7	0.32	0
Astrocyte	AC016831.7.13	0	2.49944	0.49	0.113	0
Astrocyte	CNN3.12	0	2.12149	0.881	0.504	0
OPC	COL3A1	0	9.17779	0.896	0.008	0
OPC	COL1A2.2	0	6.17833	0.931	0.044	0
OPC	COL1A1	0	8.6626	0.801	0.005	0
OPC	CPED1	0	8.22801	0.745	0.005	0
OPC	LUM	0	8.72981	0.742	0.006	0
OPC	S100A11.1	0	4.46505	0.785	0.053	0
OPC	BNC2.2	0	5.19477	0.747	0.038	0
OPC	DCN	0	7.43972	0.711	0.008	0
OPC	LGALS1.14	0	3.8471	0.808	0.123	0
OPC	PRRX1.15	0	4.29085	0.788	0.112	0
OPC	LAMA2	0	6.22194	0.701	0.025	0
OPC	TWIST1	0	7.39859	0.644	0.006	0
OPC	COLEC12.1	0	4.07219	0.688	0.052	0
OPC	MDK.14	0	3.12124	0.905	0.271	0
OPC	EDNRA	0	6.84141	0.647	0.014	0
OPC	LINC00461.8	0	-2.87731	0.233	0.864	0
OPC	CTNND2.9	0	-3.49487	0.206	0.828	0
OPC	MAP2.11	0	-3.14225	0.26	0.88	0
OPC	GPM6A.11	0	-3.46492	0.242	0.86	0
OPC	RBMS3.2	0	4.70925	0.661	0.044	0
OPC	ST6GALNAC3.12	0	3.44502	0.877	0.28	0
OPC	ALCAM.4	0	3.89277	0.667	0.075	0
OPC	FRZB.2	0	3.94334	0.645	0.061	0
OPC	ID3.14	0	1.91906	0.785	0.201	0
OPC	LAMA1.14	0	3.30218	0.707	0.138	0
OPC	DLC1.1	0	4.98384	0.599	0.034	0
OPC	SEMA5A.12	0	2.80772	0.688	0.125	0
OPC	CDH2.14	0	-2.43061	0.294	0.856	0
OPC	FN1.2	0	4.50288	0.619	0.057	0
OPC	COL6A2	0	4.89679	0.58	0.031	0
OPC	MFAP2.15	0	3.0676	0.668	0.12	0
OPC	COL5A2.3	0	3.66548	0.615	0.071	0
OPC	CDH11.14	0	2.65169	0.72	0.184	0
OPC	NRXN1.13	0	-3.98894	0.171	0.705	0
OPC	ITM2C.15	0	2.55631	0.677	0.144	0
OPC	APOE.15	0	2.36033	0.637	0.107	0
OPC	ITM2A	0	7.28203	0.537	0.007	0
OPC	TPM1.13	0	2.89991	0.846	0.32	0
OPC	ROR2.15	0	2.46753	0.654	0.129	0
OPC	ZNF521.14	0	2.11022	0.779	0.255	0
OPC	MXRA5	0	7.29152	0.527	0.007	0
OPC	TTR.15	0	-0.482303	0.647	0.127	0
OPC	FBLN1.13	0	2.40337	0.719	0.201	0
OPC	CTHRC1	0	6.19406	0.532	0.017	0
OPC	ADGRB3.9	0	-2.82165	0.297	0.811	0
OPC	SEMA3A.11	0	2.86471	0.733	0.223	0
OPC	CRABP1.4	0	1.7989	0.583	0.074	0
OPC	PIEZO2.3	0	4.13595	0.562	0.055	0
OPC	PTPRZ1.11	0	-3.17229	0.211	0.718	0
OPC	LRRC17.3	0	4.01805	0.568	0.061	0
Ependymal-Cells	TTR.16	0	7.58606	1	0.118	0
Ependymal-Cells	TPBG.16	0	3.79285	0.97	0.119	0
Ependymal-Cells	GRM8.16	0	4.64802	0.948	0.108	0
Ependymal-Cells	RBM47.1	0	4.77482	0.863	0.045	0
Ependymal-Cells	TRPM3.16	0	4.5285	0.977	0.199	0
Ependymal-Cells	SULF1.1	0	4.44451	0.843	0.068	0
Ependymal-Cells	RSPO2.16	0	2.86915	0.847	0.093	0
Ependymal-Cells	PRTG.15	0	2.70255	0.876	0.177	0
Ependymal-Cells	PCP4.1	0	4.73759	0.755	0.063	0
Ependymal-Cells	MEIS2.16	0	-4.84544	0.073	0.764	0
Ependymal-Cells	CA2.16	0	3.61585	0.781	0.093	0
Ependymal-Cells	LMX1A.1	0	3.19745	0.749	0.067	0
Ependymal-Cells	ADGRB3.10	0	-4.12626	0.138	0.816	0
Ependymal-Cells	WLS.14	0	2.41565	0.933	0.259	0
Ependymal-Cells	ROBO2.14	0	-4.7294	0.118	0.782	0
Ependymal-Cells	PLS3.16	0	2.99565	0.899	0.238	0
Ependymal-Cells	LRP1B.14	0	3.45975	0.95	0.293	0
Ependymal-Cells	CRABP2.15	0	3.35493	0.738	0.087	0
Ependymal-Cells	SLIT2.16	0	2.33234	0.899	0.248	0
Ependymal-Cells	CALB1.1	0	4.92224	0.682	0.034	0
Ependymal-Cells	OTX2-AS1.1	0	3.53212	0.72	0.072	0
Ependymal-Cells	MDK.15	0	2.33333	0.906	0.268	0
Ependymal-Cells	KCNJ13.1	0	5.04038	0.666	0.03	0
Ependymal-Cells	ZFYVE16.12	0	2.91269	0.918	0.289	0
Ependymal-Cells	SPARC.14	0	2.47033	0.822	0.196	0
Ependymal-Cells	HTR2C	0	7.85243	0.636	0.017	0
Ependymal-Cells	OTX2.3	0	3.42224	0.693	0.076	0
Ependymal-Cells	COL4A6.14	0	2.08594	0.86	0.248	0
Ependymal-Cells	SLC7A8.1	0	4.32282	0.644	0.035	0
Ependymal-Cells	ZNF503.16	0	2.85496	0.716	0.108	0
Ependymal-Cells	NCAM1.15	0	-4.67967	0.059	0.659	0
Ependymal-Cells	SMCO4.2	0	4.10367	0.647	0.05	0
Ependymal-Cells	CDH12.14	0	2.93041	0.709	0.114	0
Ependymal-Cells	TENM2.16	0	2.56932	0.791	0.196	0
Ependymal-Cells	APOE.16	0	2.5252	0.696	0.103	0
Ependymal-Cells	ERBB4.16	0	1.35331	0.892	0.299	0
Ependymal-Cells	NAV3.13	0	-4.56604	0.114	0.704	0
Ependymal-Cells	ZNF521.15	0	1.98992	0.836	0.252	0
Ependymal-Cells	CYR61.15	0	3.01752	0.703	0.128	0
Ependymal-Cells	ATP11C.12	0	2.49321	0.766	0.196	0
Ependymal-Cells	PTPRZ1.12	0	-4.08937	0.153	0.722	0
Ependymal-Cells	GJA1.15	0	2.653	0.681	0.116	0
Ependymal-Cells	PLXDC2.14	0	1.92869	0.781	0.217	0
Ependymal-Cells	SLC7A6.12	0	2.92337	0.68	0.118	0
Ependymal-Cells	GULP1.14	0	2.32638	0.825	0.263	0
Ependymal-Cells	PDLIM5.14	0	2.13161	0.768	0.213	0
Ependymal-Cells	AC125613.1.15	0	2.21773	0.768	0.215	0
Ependymal-Cells	KLHDC8B.13	0	2.91871	0.656	0.103	0
Ependymal-Cells	CACHD1.16	0	1.45833	0.857	0.305	0
Ependymal-Cells	TUBB2A.11	0	-3.97255	0.124	0.675	0
Mixed-Identity	KCNIP4.14	0	4.24137	0.837	0.188	0
Mixed-Identity	PLXNA4.14	0	2.31799	0.66	0.175	0
Mixed-Identity	AL589740.1.17	0	1.47509	0.801	0.381	0
Mixed-Identity	B2M.16	0	1.32688	0.756	0.343	0
Mixed-Identity	PLXNA2.14	0	1.8978	0.632	0.246	0
Mixed-Identity	SLC1A2.15	0	1.46632	0.664	0.29	0
Mixed-Identity	KIF26B.14	0	2.17461	0.564	0.193	0
Mixed-Identity	SH3RF3.15	0	2.00097	0.582	0.214	0
Mixed-Identity	SNTG1.16	0	1.33249	0.789	0.427	0
Mixed-Identity	GRAMD1B.15	0	2.33686	0.508	0.156	0
Mixed-Identity	BHLHE22.16	0	1.9855	0.483	0.135	0
Mixed-Identity	CACNA2D1.14	0	1.0311	0.728	0.389	0
Mixed-Identity	MLLT3.14	0	1.59747	0.753	0.417	0
Mixed-Identity	SEZ6L.13	0	1.64553	0.567	0.231	0
Mixed-Identity	UBB.10	0	-1.17298	0.454	0.785	0
Mixed-Identity	NRG3.10	0	-1.33497	0.39	0.717	0
Mixed-Identity	ADGRL3.15	0	-2.70374	0.108	0.432	0
Mixed-Identity	GPR39.2	0	3.40706	0.369	0.047	0
Mixed-Identity	TMTC2.15	0	1.27378	0.719	0.399	0
Mixed-Identity	KCNQ3.15	0	2.08367	0.588	0.27	0
Mixed-Identity	SLCO5A1.16	0	2.16746	0.571	0.253	0
Mixed-Identity	NFIX.17	0	1.21246	0.586	0.276	0
Mixed-Identity	IFI16.3	0	2.59599	0.38	0.073	0
Mixed-Identity	NEUROD2.17	0	1.82595	0.439	0.132	0
Mixed-Identity	NPAS3.15	0	-2.03759	0.302	0.609	0
Mixed-Identity	SPIRE1.17	0	1.43629	0.665	0.362	0
Mixed-Identity	NR2F1.14	0	1.18648	0.821	0.519	0
Mixed-Identity	TTYH1.17	0	-2.90184	0.09	0.391	0
Mixed-Identity	CLMP.15	0	2.27135	0.413	0.114	0
Mixed-Identity	AC016831.7.16	0	1.71306	0.438	0.14	0
Mixed-Identity	HLA-B.14	0	2.48773	0.378	0.083	0
Mixed-Identity	LINC01965.17	0	1.05824	0.472	0.18	0
Mixed-Identity	MARCH1.13	0	2.01223	0.583	0.292	0
Mixed-Identity	DPYD.14	0	1.82614	0.468	0.179	0
Mixed-Identity	NNAT.15	0	-1.24371	0.344	0.633	0
Mixed-Identity	NRXN3.16	0	-1.17864	0.342	0.63	0
Mixed-Identity	SORT1.14	0	1.59637	0.483	0.198	0
Mixed-Identity	HLA-A.15	0	1.5514	0.505	0.221	0
Mixed-Identity	EPHA3.15	0	1.30749	0.615	0.331	0
Mixed-Identity	FAM126A.17	0	1.53556	0.484	0.202	0
Mixed-Identity	TMEM108.17	0	1.04999	0.627	0.348	0
Mixed-Identity	EPHA5.15	0	1.28456	0.57	0.294	0
Mixed-Identity	TNIK.16	0	1.06866	0.657	0.383	0
Mixed-Identity	CACHD1.17	0	-3.8002	0.06	0.329	0
Mixed-Identity	CNR1.17	0	1.36203	0.442	0.173	0
Mixed-Identity	PLPPR1.14	0	1.3133	0.489	0.22	0
Mixed-Identity	PPP2R2B.14	0	1.38342	0.626	0.357	0
Mixed-Identity	DLEU2.15	0	1.16182	0.806	0.538	0
Mixed-Identity	IGF2BP2.17	0	-1.74463	0.182	0.449	0
Mixed-Identity	PAG1.15	0	1.51959	0.456	0.189	0

## Sheet: C. Regional gene signatures
Supplementary Table 1C: Genes included in the regional gene signature calculation
Somatosensory CX	Motor CX	Prefrontal CX	Temporal CX	Parietal CX	V1 CX	GE	Striatum	Thalamus	Cerebellum
AKIRIN2	LMO3	DUT	MEF2C	RCN2	NR2F1	DLX5	NTS	FAM89A	MRLN
AP1S2	SAR1A	RBP1	NPY	STUB1	RUNX1T1	DLX6-AS1	PKIB	IRX1	MGP
ARL5A	AC090498.1	STK17A	NR2F1	AC090498.1	MSRA	DLX1	TCF7L2	MTRNR2L1	CNPY1
ATP5D	ATP5I	SLN	NR2F2	TTC9B	ADCY1	DLX2	NEFL	MGST1	MAB21L1
BTG1	NDUFB1	AP1S2	VIM	C1QBP	BCL11A	SP9	HBA1	C1QL4	LHX5-AS1
C16orf13	AP2B1	ATP5D	CADM1	CENPV	BHLHE22	GAD2	PENK	TLL2	ZIC2
C17orf89	DYNC1I2	BAG1	CDR1	CYC1	CAMK4	TMEM123	HBA2	HES5	CRACR2B
C1QBP	NMT1	BTG1	DLX6-AS1	FGFBP3	CAMKV	DLX6	PCP4	IRX5	BARHL1
C4orf48	PEG10	C17orf89	RP11-386G11.10	LY6H	CRYM	MOB3B	TAC1	GBX2	LHX1
CCNI	RPL36A	C1QBP		MAF1	HBG2	RBP1	CRABP1	ZIC1	NEUROD1
CKB	RPS21	C20orf24		NPY	NFIX
CLTA	RPS29	C4orf48		PGLS	NPY
COX5A	SNHG9	CENPV		PRELID1	CRYAB
CST3	USMG5	CLTB		SPP1	MRPS24
CYC1		CYC1		MT-ATP8	NME2
DUT		EBPL
EIF3F		FGFBP3
FTH1		GADD45GIP1
GADD45GIP1		GLTSCR2
GLTSCR2		HBA1
GTF3A		HBA2
GUK1		HBG2
HES6		HES6
HMGN1		HNRNPAB
HNRNPA0		IER2
IDH2		JUN
IER2		KLHDC2
ITM2B		KRT10
JUN		LY6H
KRT10		MAF1
KTN1		MARCKSL1
LY6H		METTL9
MAP1LC3A		MTCH1
MAP1LC3B		NDN
MARCKSL1		NPDC1
METTL9		PCSK1N
MRPL41		PODXL2
MRPS34		PRELID1
MTDH		PXMP2
NCOR1		RAC3
NDFIP1		RCN2
PAK2		RPRM
PCSK1N		SLBP
PFN1		SRM
PGLS		SRSF9
PPM1G		STUB1
PPP2CA		TERF2IP
PRELID1		TMEM160
PTPRZ1		TMEM165
PYURF		TOMM40
RAB2A		TSPAN5
RANBP1		TTC9B
RBM17		VSTM2L
RCN2		YBX1
RDX		YWHAH
RNF145		ZNF580
RPL13		IGFBP2
RPS2		MEG3
RRAGA		AP2B1
SCAND1		BCYRN1
SMAP1		SNHG25
SMARCA4		RNF187
SMARCB1		MIF
SRSF2
TERF2IP
TMEM160
TPM1
TTC3
UBE2D1
UBE2D2
UQCRFS1
VIM
YBX1
ZNF428
BRI3
HIST1H4C
SFRP1
SRM
UBE2S
MIF
PPDPF
TBCB
