# Supplementary material for: TGF-β signaling promotes astroglial activation and TDP-43 proteinopathy in organoid models of frontotemporal lobar degeneration
Source: J Clin Invest. 2026 Jun 16;136(14):e190035. doi: 10.1172/JCI190035 (PMC13367973; doi:10.1172/JCI190035)
Supplement: Supplemental table 2 [file jci-136-190035-s096.xlsx]

## Sheet: A. Counts
Supplementary Table 2A: Astroglia subset scRNA-seq cell count in each cluster per age/genotype
Cluster	5w GRN-/-	5w GRN+/+	16w GRN-/-	16w GRN+/+	25w GRN-/-	25w GRN+/+
Ast0	79	15	2069	834	4600	7080
Ast1	244	211	6564	467	1967	1481
Ast2	451	76	1926	515	2114	2855
Ast3	4	4	55	61	1948	317
Ast4	0	5	752	206	627	504
Ast5	10	11	72	45	990	185
Ast6	0	0	1	0	282	0
Total	788	322	11439	2128	12528	12422

## Sheet: B. Identities
Supplementary Table 2B: Astroglia subset scRNA-seq top 50 genes in each cluster (each cluster vs. other clusters)
Cluster	Gene	p_val	avg_log2FC	pct.1	pct.2	p_val_adj
Ast0	LINC01965	0	1.26621	0.85	0.348	0
Ast0	MOXD1	0	1.48397	0.741	0.332	0
Ast0	AL589740.1	0	1.0299	0.931	0.528	0
Ast0	NCAN	0	1.61	0.748	0.345	0
Ast0	PMP2	0	1.15623	0.864	0.469	0
Ast0	SLC1A3	0	1.60618	0.913	0.519	0
Ast0	HES1	0	1.18422	0.808	0.416	0
Ast0	LRIG1	0	1.26894	0.808	0.418	0
Ast0	FOXG1	0	1.14969	0.899	0.512	0
Ast0	SLCO1C1	0	1.41013	0.675	0.289	0
Ast0	LRRC3B	0	1.34607	0.687	0.304	0
Ast0	COL4A5	0	1.33726	0.705	0.324	0
Ast0	BCAN	0	1.34593	0.723	0.344	0
Ast0	GLI3	0	1.13423	0.83	0.455	0
Ast0	ATP1B2	0	1.06633	0.76	0.386	0
Ast0	TRIM9	0	1.10107	0.803	0.434	0
Ast0	DGKB	0	1.08833	0.69	0.323	0
Ast0	EEPD1	0	1.67954	0.603	0.237	0
Ast0	MLC1	0	1.44695	0.59	0.224	0
Ast0	HOPX	0	1.13239	0.797	0.432	0
Ast0	SHROOM3	0	1.109	0.814	0.451	0
Ast0	LHX2	0	0.859713	0.656	0.296	0
Ast0	SAMD4A	0	1.12712	0.757	0.403	0
Ast0	NTM	0	0.859702	0.753	0.401	0
Ast0	F3	0	1.17966	0.664	0.313	0
Ast0	PON2	0	0.978691	0.798	0.447	0
Ast0	AC092691.1	0	0.989404	0.755	0.407	0
Ast0	AC016831.7	0	1.02882	0.68	0.335	0
Ast0	PLCE1	0	0.948647	0.778	0.433	0
Ast0	PRKG1	0	0.841347	0.764	0.419	0
Ast0	TNC	0	0.942712	0.798	0.453	0
Ast0	LTBP1	0	0.982308	0.837	0.494	0
Ast0	MYO10	0	1.01834	0.837	0.495	0
Ast0	DOK5	0	0.928121	0.775	0.437	0
Ast0	ADGRG1	0	0.98187	0.702	0.365	0
Ast0	TMEM132B	0	1.74841	0.496	0.16	0
Ast0	AC008957.2	0	1.30681	0.495	0.16	0
Ast0	S100B	0	0.619536	0.675	0.341	0
Ast0	PAG1	0	1.09114	0.709	0.375	0
Ast0	LRP1B	0	0.79723	0.718	0.385	0
Ast0	MGAT4C	0	0.698086	0.795	0.463	0
Ast0	NRG1	0	0.907005	0.621	0.289	0
Ast0	NCKAP5	0	0.900663	0.645	0.317	0
Ast0	SEMA6A	0	0.938621	0.718	0.391	0
Ast0	PARD3B	0	0.73696	0.748	0.422	0
Ast0	PRDM16	0	0.864571	0.586	0.26	0
Ast0	ZFP36L1	0	0.792983	0.799	0.474	0
Ast0	SCN1A	0	0.962798	0.65	0.325	0
Ast0	ADGRV1	0	1.24117	0.934	0.611	0
Ast0	ID4	0	1.08724	0.656	0.333	0
Ast1	MAML2	0	-1.71197	0.284	0.827	0
Ast1	PRKD1	0	-1.7453	0.211	0.75	0
Ast1	FBXL7	0	-1.68217	0.276	0.803	0
Ast1	PSD3	0	-1.28532	0.342	0.863	0
Ast1	NKAIN3	0	-1.98798	0.414	0.934	0
Ast1	NLGN4X	0	-1.68384	0.219	0.739	0
Ast1	LTBP1	0	-1.61624	0.246	0.764	0
Ast1	NRCAM	0	-1.50453	0.263	0.781	0
Ast1	PLCE1	0	-1.69374	0.187	0.703	0
Ast1	GPC6	0	-1.49448	0.32	0.834	0
Ast1	SETBP1	0	-1.19246	0.342	0.854	0
Ast1	PHLPP1	0	-1.24127	0.266	0.775	0
Ast1	ZEB1	0	-1.35017	0.39	0.899	0
Ast1	PARD3	0	-1.16155	0.242	0.748	0
Ast1	SLC1A2	0	-1.39367	0.263	0.769	0
Ast1	TANC2	0	-1.18758	0.291	0.796	0
Ast1	REV3L	0	-1.22748	0.309	0.812	0
Ast1	ERBIN	0	-1.23514	0.303	0.804	0
Ast1	BICD1	0	-1.24346	0.391	0.888	0
Ast1	EIF4G3	0	-0.819572	0.354	0.851	0
Ast1	NLGN1	0	-1.18368	0.37	0.867	0
Ast1	SHROOM3	0	-1.78099	0.225	0.722	0
Ast1	ZSWIM6	0	-1.4165	0.244	0.738	0
Ast1	TMEM131	0	-1.2229	0.241	0.733	0
Ast1	VCL	0	-1.81942	0.216	0.705	0
Ast1	TEAD1	0	-1.02219	0.233	0.72	0
Ast1	BAZ2B	0	-0.995768	0.311	0.796	0
Ast1	KIF1B	0	-0.902482	0.373	0.858	0
Ast1	GLI3	0	-1.67494	0.244	0.728	0
Ast1	TTC28	0	-0.806371	0.371	0.855	0
Ast1	LRIG1	0	-1.60873	0.213	0.696	0
Ast1	TNRC6A	0	-0.892261	0.327	0.809	0
Ast1	SIPA1L1	0	-1.21906	0.257	0.739	0
Ast1	MAGI1	0	-1.0849	0.336	0.818	0
Ast1	KIAA1958	0	-1.02633	0.25	0.73	0
Ast1	MKLN1	0	-0.848331	0.279	0.759	0
Ast1	PALLD	0	-1.16062	0.292	0.77	0
Ast1	FYN	0	-0.90284	0.32	0.797	0
Ast1	KMT2C	0	-0.730598	0.384	0.861	0
Ast1	SLC35F1	0	-1.15608	0.348	0.825	0
Ast1	SORT1	0	-1.54971	0.163	0.64	0
Ast1	ZFHX4	0	-1.07638	0.283	0.758	0
Ast1	ADK	0	-0.797751	0.353	0.826	0
Ast1	TRIM24	0	-0.937459	0.304	0.776	0
Ast1	TRIO	0	-0.782781	0.328	0.8	0
Ast1	SIK3	0	-1.12957	0.231	0.703	0
Ast1	TNIK	0	-1.40355	0.266	0.738	0
Ast1	BMPR2	0	-0.71281	0.304	0.775	0
Ast1	MACF1	0	-0.920496	0.414	0.885	0
Ast1	CASK	0	-1.03354	0.259	0.73	0
Ast2	DIAPH3	0	3.46064	0.85	0.141	0
Ast2	NUSAP1	0	3.10554	0.891	0.184	0
Ast2	PCLAF	0	2.50934	0.839	0.138	0
Ast2	CENPU	0	2.94904	0.782	0.088	0
Ast2	PBK	0	2.79094	0.791	0.099	0
Ast2	SPC25	0	3.3017	0.748	0.06	0
Ast2	MKI67	0	3.45267	0.78	0.094	0
Ast2	UBE2T	0	2.51255	0.81	0.125	0
Ast2	CENPK	0	2.73423	0.816	0.137	0
Ast2	TOP2A	0	3.36004	0.901	0.235	0
Ast2	TYMS	0	2.34703	0.81	0.148	0
Ast2	KNL1	0	3.48777	0.729	0.07	0
Ast2	KIF15	0	3.38735	0.716	0.066	0
Ast2	CDK1	0	2.7619	0.797	0.152	0
Ast2	TPX2	0	3.12891	0.794	0.152	0
Ast2	CENPF	0	3.1575	0.892	0.253	0
Ast2	HMGB2	0	2.63212	0.963	0.341	0
Ast2	BIRC5	0	2.5024	0.718	0.099	0
Ast2	ESCO2	0	3.21228	0.667	0.049	0
Ast2	RAD51AP1	0	2.90902	0.689	0.073	0
Ast2	SMC2	0	2.45439	0.844	0.232	0
Ast2	KIF11	0	3.13568	0.679	0.068	0
Ast2	CLSPN	0	3.05542	0.683	0.079	0
Ast2	NCAPG	0	2.96549	0.693	0.089	0
Ast2	BRIP1	0	3.09646	0.682	0.08	0
Ast2	MAD2L1	0	2.43346	0.7	0.098	0
Ast2	RFC3	0	2.59517	0.747	0.145	0
Ast2	ATAD2	0	2.55546	0.872	0.271	0
Ast2	TMSB15A	0	1.71127	0.925	0.324	0
Ast2	UBE2C	0	2.9315	0.686	0.088	0
Ast2	LMNB1	0	2.26839	0.746	0.151	0
Ast2	RTKN2	0	3.10699	0.654	0.062	0
Ast2	FBXO5	0	2.83859	0.706	0.115	0
Ast2	ASPM	0	3.4931	0.681	0.091	0
Ast2	HIST1H1B	0	2.5072	0.717	0.128	0
Ast2	ORC6	0	2.44148	0.719	0.13	0
Ast2	SMC4	0	2.71571	0.913	0.324	0
Ast2	VRK1	0	2.36024	0.759	0.17	0
Ast2	GTSE1	0	3.47668	0.639	0.055	0
Ast2	KIF18B	0	4.07496	0.615	0.034	0
Ast2	HELLS	0	2.4427	0.787	0.208	0
Ast2	NDC80	0	3.25727	0.64	0.062	0
Ast2	NCAPG2	0	2.90956	0.669	0.092	0
Ast2	FANCI	0	2.69057	0.685	0.112	0
Ast2	NUF2	0	3.07033	0.659	0.086	0
Ast2	GMNN	0	2.15855	0.788	0.216	0
Ast2	MIS18BP1	0	2.80789	0.703	0.132	0
Ast2	MELK	0	2.8398	0.636	0.068	0
Ast2	TACC3	0	3.28208	0.62	0.052	0
Ast2	ZWINT	0	2.73625	0.63	0.063	0
Ast3	S100A10	0	4.62142	0.893	0.139	0
Ast3	LUZP2	0	4.64862	0.771	0.033	0
Ast3	PCDH10	0	3.17826	0.869	0.137	0
Ast3	NRP2	0	2.94509	0.892	0.17	0
Ast3	KCND2	0	3.4271	0.766	0.062	0
Ast3	GJA1	0	2.7289	0.89	0.203	0
Ast3	ADGRL3	0	2.3697	0.853	0.17	0
Ast3	AGT	0	4.33735	0.753	0.072	0
Ast3	CD44	0	2.95949	0.89	0.209	0
Ast3	ABLIM1	0	3.01655	0.787	0.114	0
Ast3	ERBB4	0	1.22242	0.863	0.194	0
Ast3	ALCAM	0	2.44948	0.83	0.163	0
Ast3	DOCK10	0	3.77976	0.717	0.05	0
Ast3	PTCHD1-AS	0	2.21024	0.893	0.232	0
Ast3	PRUNE2	0	3.04686	0.871	0.221	0
Ast3	PTPRE	0	3.64832	0.687	0.058	0
Ast3	WLS	0	2.54415	0.908	0.283	0
Ast3	GALNT17	0	1.92511	0.922	0.298	0
Ast3	GLIS3	0	2.13252	0.977	0.36	0
Ast3	BBOX1	0	2.37367	0.763	0.161	0
Ast3	NTRK2	0	1.74964	0.854	0.252	0
Ast3	LINC02511	0	3.2588	0.665	0.075	0
Ast3	RYR3	0	3.08318	0.666	0.077	0
Ast3	TGFB2	0	2.15654	0.798	0.211	0
Ast3	NR2F2	0	1.88513	0.799	0.216	0
Ast3	CD24	0	1.90688	0.812	0.232	0
Ast3	MDGA2	0	1.59985	0.804	0.224	0
Ast3	AQP4	0	2.08292	0.906	0.332	0
Ast3	ITPKB	0	2.22289	0.746	0.173	0
Ast3	SSPN	0	3.31091	0.637	0.067	0
Ast3	IGFBP7	0	2.71227	0.747	0.187	0
Ast3	BTBD11	0	4.07143	0.598	0.04	0
Ast3	HAS2	0	4.93635	0.578	0.021	0
Ast3	ARHGEF3	0	1.75773	0.825	0.271	0
Ast3	CADPS	0	1.95297	0.843	0.291	0
Ast3	ELN	0	3.04701	0.639	0.09	0
Ast3	RGMA	0	1.77529	0.889	0.343	0
Ast3	MATN2	0	3.7373	0.587	0.041	0
Ast3	RAMP1	0	3.30118	0.652	0.107	0
Ast3	FIBIN	0	3.55287	0.597	0.052	0
Ast3	LHFPL6	0	1.49674	0.938	0.395	0
Ast3	ITPR2	0	1.69199	0.86	0.319	0
Ast3	GREB1L	0	3.45872	0.591	0.051	0
Ast3	GPC5	0	3.77462	0.585	0.046	0
Ast3	CRISPLD1	0	2.12546	0.8	0.263	0
Ast3	PLTP	0	1.70701	0.845	0.308	0
Ast3	SYT1	0	0.808298	0.868	0.332	0
Ast3	ADCY8	0	3.30575	0.579	0.043	0
Ast3	RPE65	0	3.02724	0.627	0.092	0
Ast3	AHNAK	0	2.4416	0.694	0.161	0
Ast4	H2AFZ	0	-2.29754	0.358	0.869	0
Ast4	COX8A	0	-1.42776	0.308	0.817	0
Ast4	BTF3	0	-1.3974	0.362	0.87	0
Ast4	RPL36AL	0	-1.28346	0.271	0.777	0
Ast4	UQCR10	0	-1.22154	0.346	0.852	0
Ast4	RAN	0	-1.59346	0.287	0.789	0
Ast4	HSBP1	0	-1.34092	0.294	0.789	0
Ast4	MZT2B	0	-1.54075	0.33	0.823	0
Ast4	COX5B	0	-1.16524	0.308	0.8	0
Ast4	MRPL51	0	-1.62312	0.216	0.708	0
Ast4	EDF1	0	-1.2574	0.301	0.792	0
Ast4	PHPT1	0	-1.32325	0.314	0.803	0
Ast4	GPX4	0	-1.29052	0.329	0.818	0
Ast4	NDUFC2	0	-1.22793	0.314	0.801	0
Ast4	GNG5	0	-1.35337	0.355	0.841	0
Ast4	ERH	0	-1.30675	0.311	0.796	0
Ast4	GSTP1	0	-1.26019	0.394	0.879	0
Ast4	SNRPG	0	-1.56495	0.286	0.77	0
Ast4	TMEM258	0	-1.47029	0.259	0.742	0
Ast4	ANAPC11	0	-1.38549	0.281	0.762	0
Ast4	SEC61B	0	-1.22904	0.302	0.781	0
Ast4	PPIB	0	-1.6	0.258	0.737	0
Ast4	PFN1	0	-1.20074	0.283	0.761	0
Ast4	ATP5MC3	0	-1.01237	0.305	0.782	0
Ast4	COX4I1	0	-1.13232	0.395	0.872	0
Ast4	OST4	0	-1.12918	0.328	0.804	0
Ast4	OAZ1	0	-1.38516	0.315	0.789	0
Ast4	SNRPD2	0	-1.41603	0.275	0.749	0
Ast4	LSM7	0	-1.45165	0.286	0.759	0
Ast4	SEC61G	0	-1.23871	0.313	0.786	0
Ast4	TXN	0	-1.35775	0.335	0.807	0
Ast4	PRDX2	0	-1.02916	0.378	0.85	0
Ast4	HIST1H4C	0	-4.49537	0.199	0.67	0
Ast4	RPS27L	0	-1.46588	0.302	0.773	0
Ast4	ATP5MC2	0	-1.18636	0.384	0.854	0
Ast4	ATP5MG	0	-1.19671	0.397	0.867	0
Ast4	SELENOK	0	-1.48773	0.233	0.703	0
Ast4	PARK7	0	-1.10063	0.336	0.805	0
Ast4	HMGN2	0	-2.68763	0.352	0.821	0
Ast4	NDUFB10	0	-1.3179	0.231	0.698	0
Ast4	PSMB6	0	-1.14101	0.246	0.713	0
Ast4	TMA7	0	-1.14364	0.403	0.87	0
Ast4	NDUFB11	0	-1.0229	0.33	0.796	0
Ast4	SERF2	0	-1.17158	0.435	0.901	0
Ast4	DAD1	0	-1.55089	0.253	0.719	0
Ast4	ELOB	0	-1.13432	0.408	0.873	0
Ast4	SPCS2	0	-1.52077	0.289	0.754	0
Ast4	COX6A1	0	-1.05376	0.381	0.846	0
Ast4	COPS9	0	-1.05434	0.291	0.755	0
Ast4	UQCRQ	0	-0.895826	0.34	0.804	0
Ast5	MGST1	0	3.44077	0.881	0.171	0
Ast5	S100A10	0	2.09847	0.861	0.161	0
Ast5	PLXDC2	0	2.78399	0.861	0.196	0
Ast5	NTRK2	0	2.32774	0.915	0.267	0
Ast5	ANXA2	0	3.03292	0.761	0.114	0
Ast5	ABLIM1	0	2.90211	0.767	0.134	0
Ast5	CD44	0	2.29764	0.859	0.229	0
Ast5	SPARCL1	0	3.92175	0.883	0.256	0
Ast5	WLS	0	2.58736	0.912	0.3	0
Ast5	MYOF	0	3.50309	0.696	0.09	0
Ast5	NRP2	0	2.58492	0.79	0.193	0
Ast5	BHLHE41	0	3.75546	0.664	0.07	0
Ast5	RBMS1	0	5.02758	0.621	0.027	0
Ast5	EDNRB	0	2.99793	0.854	0.262	0
Ast5	TSHZ2	0	4.54582	0.612	0.033	0
Ast5	S100A11	0	1.85654	0.749	0.173	0
Ast5	GLIS3	0	1.77468	0.953	0.378	0
Ast5	AC092957.1	0	7.07694	0.583	0.01	0
Ast5	SEMA6D	0	2.63198	0.735	0.17	0
Ast5	GSN	0	3.24965	0.661	0.105	0
Ast5	CCDC80	0	2.5868	0.777	0.229	0
Ast5	EMP1	0	2.82467	0.67	0.122	0
Ast5	CADPS	0	2.17377	0.846	0.306	0
Ast5	GJA1	0	1.90945	0.762	0.226	0
Ast5	FBN2	0	2.7883	0.659	0.126	0
Ast5	ALK	0	4.46573	0.592	0.062	0
Ast5	NEAT1	0	1.37979	0.936	0.406	0
Ast5	GABBR2	0	4.56571	0.566	0.041	0
Ast5	COLEC12	0	3.59684	0.59	0.067	0
Ast5	ERBB4	0	1.68749	0.735	0.217	0
Ast5	ZNF503	0	3.86095	0.563	0.052	0
Ast5	ALCAM	0	2.09328	0.692	0.186	0
Ast5	NMB	0	2.77771	0.736	0.23	0
Ast5	RIMS2	0	2.09773	0.612	0.109	0
Ast5	IGFBP5	0	2.63016	0.881	0.382	0
Ast5	AFF3	0	1.99213	0.858	0.363	0
Ast5	LHFPL6	0	1.77303	0.904	0.412	0
Ast5	CP	0	5.79208	0.514	0.024	0
Ast5	PCSK5	0	1.93611	0.775	0.286	0
Ast5	NECTIN3-AS1	0	4.02028	0.57	0.081	0
Ast5	SVIL	0	2.82753	0.641	0.157	0
Ast5	COL5A2	0	2.90008	0.662	0.18	0
Ast5	MIR4435-2HG	0	2.43127	0.647	0.165	0
Ast5	ZIC1	0	2.85588	0.589	0.107	0
Ast5	ARHGAP26	0	2.68351	0.629	0.148	0
Ast5	RBP1	0	3.19595	0.598	0.118	0
Ast5	CNTN1	0	4.05536	0.505	0.026	0
Ast5	DKK3	0	1.97726	0.801	0.324	0
Ast5	WDR49	0	2.93402	0.577	0.111	0
Ast5	SPARC	0	1.91958	0.877	0.413	0
Ast6	MSR1	1.41132826994314e-311	6.08733	0.756	0.016	4.21324e-307
Ast6	FTH1	1.27245e-284	2.28078	1	0.977	3.79864e-280
Ast6	CPA6	1.40583e-279	5.57983	0.739	0.04	4.19684e-275
Ast6	MGST1	8.71996e-241	3.41279	0.961	0.189	2.60317e-236
Ast6	DPYD	9.60066e-227	3.09348	0.972	0.262	2.86609e-222
Ast6	SPP1	3.37727e-199	4.70656	0.735	0.118	1.00822e-194
Ast6	MAOB	6.98264e-197	4.2674	0.678	0.037	2.08453e-192
Ast6	AP003400.1	2.06275e-193	5.57172	0.53	0.013	6.15793e-189
Ast6	OCIAD2	2.70422e-193	3.73721	0.823	0.099	8.07291e-189
Ast6	GPR39	6.31328e-192	3.07706	0.905	0.141	1.8847e-187
Ast6	SOD2	1.14746e-184	3.50664	0.813	0.248	3.4255e-180
Ast6	SNCG	3.63719e-179	5.71538	0.445	0.007	1.08581e-174
Ast6	NAMPT	2.12371e-166	2.49054	0.958	0.393	6.33991e-162
Ast6	AC068992.1	1.63551e-161	5.62137	0.438	0.009	4.8825e-157
Ast6	MIR4435-2HG	2.30363e-160	3.11608	0.823	0.176	6.87703e-156
Ast6	KCNIP4	6.76947e-154	2.32368	0.986	0.334	2.02089e-149
Ast6	ALPK2	1.00143e-149	3.72839	0.664	0.065	2.98956e-145
Ast6	LINC02428	2.78031e-146	3.51525	0.53	0.029	8.30005e-142
Ast6	NUPR1	1.2978e-145	2.73782	0.827	0.145	3.87431e-141
Ast6	HLA-A	3.91181e-145	1.9074	0.982	0.576	1.16779e-140
Ast6	TIMP1	5.08992e-143	2.30737	0.94	0.365	1.51949e-138
Ast6	AL357052.1	9.79719e-143	4.58107	0.53	0.036	2.92475e-138
Ast6	HLA-B	2.45329e-140	2.34885	0.908	0.354	7.3238e-136
Ast6	ICAM1	7.07545e-140	6.22093	0.382	0.011	2.11223e-135
Ast6	S100A6	3.97742e-137	3.32818	0.7	0.099	1.18738e-132
Ast6	NFE2L2	2.82508e-135	1.70688	0.986	0.6	8.43371e-131
Ast6	IFI16	1.2491e-130	2.29861	0.947	0.321	3.72895e-126
Ast6	C1QTNF1	1.35479e-130	2.81694	0.777	0.159	4.04447e-126
Ast6	IDO1	2.07442e-130	4.55762	0.438	0.018	6.19275e-126
Ast6	NFKB1	3.71915e-129	3.73693	0.611	0.171	1.11028e-124
Ast6	CYTOR	1.13797e-128	2.9451	0.749	0.142	3.39719e-124
Ast6	BGN	4.133e-128	6.49998	0.325	0.006	1.23383e-123
Ast6	CD63	3.26553e-127	1.49953	0.996	0.808	9.74858e-123
Ast6	CLEC2B	5.532e-126	4.88517	0.417	0.016	1.65147e-121
Ast6	CKB	2.88813e-124	-1.69349	0.951	0.929	8.62195e-120
Ast6	CD44	6.64685e-124	1.96388	0.905	0.245	1.98428e-119
Ast6	KCNE4	7.20431e-123	4.04807	0.428	0.019	2.1507e-118
Ast6	AC090833.1	6.96087e-121	4.82946	0.41	0.017	2.07803e-116
Ast6	VAMP5	1.51293e-119	2.68215	0.749	0.157	4.51656e-115
Ast6	LINC01456	1.7775e-119	2.89885	0.509	0.041	5.30636e-115
Ast6	FTL	4.50574e-118	1.59473	1	0.941	1.3451e-113
Ast6	AC011586.1	2.5681e-116	6.16935	0.283	0.003	7.66654e-112
Ast6	SNX10	2.7702e-116	2.83676	0.664	0.098	8.26987e-112
Ast6	SPON2	8.32241e-112	3.16132	0.558	0.059	2.48449e-107
Ast6	GPNMB	3.23067e-110	3.41981	0.565	0.067	9.64453e-106
Ast6	CHI3L1	8.13211e-110	7.17931	0.293	0.011	2.42768e-105
Ast6	CCL2	1.42822e-109	3.45823	0.678	0.159	4.26365e-105
Ast6	UBXN4	9.11546e-107	1.33338	0.996	0.697	2.72124e-102
Ast6	HLA-E	2.17393e-105	2.15931	0.852	0.29	6.48983e-101
Ast6	NOX4	8.34614e-102	2.7875	0.664	0.128	2.49157e-97

## Sheet: C. Identity Pathways
Supplementary Table 2C: Astroglia subset scRNA-seq enriched pathways in each cluster (each cluster vs. other clusters)
Cluster	PathID	Pathway	Score	Pval	GScore	Genes
Ast0	GO:0000278	GO: mitotic cell cycle	-0.693786	2.76175e-72	-49.6465	ACTB,ACTL6A,ACVR1,ANK3,APC,BIRC5,APP,ARF1,RHOB,ASNS,BARD1,BCAT1,CCND1,BCL2,BCL6,BLM,BMP7,BRCA1,BRCA2,ZFP36L1,ZFP36L2,BTG1,BUB1,BUB1B,CALM2,CALM3,CASP2,CCNA2,CCNB1,CCNF,CCNG2,CDK1,CDK11B,CDC6,CDC20,CDC25B,CDC25C,CDC27,CDC42,CDK2,CDK4,CDK5,CDKN1A,CDKN1B,CDKN2C,CDKN2D,CDKN3,CENPA,CENPC,CENPE,CENPF,CFL1,RCC1,CHEK1,CKS1B,CKS2,CLTC,ATF2,DLG1,DNA2,DUSP3,E2F3,ECT2,EGFR,EIF4EBP1,EIF4G1,EML1,EZH2,FANCD2,FH…
Ast0	GO:0051276	GO: chromosome organization	-0.739657	1.17242e-61	-45.068	ACTB,ACTL6A,APC,BIRC5,BLM,BRCA2,BUB1,BUB1B,CCNB1,CDK1,CDC6,CDC20,CDC27,CDK2,CENPA,CENPC,CENPE,CENPF,DDX11,DKC1,DNA2,EZH2,FANCD2,FEN1,FLNA,CENPI,GEM,HMGB1,HMGB2,HMGB3,HMGA1,HNRNPA1,HNRNPA2B1,HNRNPD,HSPA1B,HSP90AA1,INCENP,KIF2A,KIF11,KIFC1,KIF22,KPNB1,MAD2L1,MAPT,MCM2,MCM3,MCM4,MCM5,MCM6,MCM7,MLH1,MRE11,MSH2,MYBL2,NASP,NEK2,NUMA1,PCNA,PLK1,EXOSC10,PKIB,PRKDC,MAPK1,PURA,RAD21,RAN,RECQL,RFC2,RFC3,RFC…
Ast0	GO:0006259	GO: DNA metabolic process	-0.593332	2.79631e-36	-21.095	ACTB,ACTL6A,APAF1,BARD1,BCL6,BLM,BMI1,BMPR2,BRCA1,BRCA2,CCNA2,CDK1,CDC5L,CDC6,CDK2,CDKN1A,CDKN2D,CEBPG,CENPF,CHEK1,DACH1,GADD45A,DDX11,DFFA,DKC1,DNA2,DNMT1,DNMT3A,DUT,EGFR,EYA4,EZH2,FANCA,FANCC,FANCD2,FANCB,FEN1,FH,FOXM1,FOS,FUS,MSH6,HELLS,HGF,HMGB1,HMGB2,HMGB3,HMGN1,HMGA1,HNRNPA1,HNRNPA2B1,HNRNPAB,HNRNPD,HSP90AA1,ID3,IGF1R,KIF22,KPNA2,LIG1,MCM2,MCM3,MCM4,MCM5,MCM6,MCM7,MLH1,MRE11,MSH2,NUDT1,MUTY…
Ast0	GO:0140694	GO: non-membrane-bounded organelle assembly	-0.638627	2.6539e-20	-12.5018	ACTG1,ACTN2,BIRC5,BICD1,BRCA1,C1QBP,CDC20,CDK2,CENPA,CENPC,CENPE,CENPF,RCC1,CSNK1D,CSRP2,DDX6,EIF2S1,EIF5,FLNA,GSN,HSPA1B,INCENP,EIF6,KIF2A,KIF11,KIFC1,KPNB1,MAPT,MLH1,MYBL2,NEK2,NUMA1,PDGFRA,PDGFRB,PLEC,PLK1,PRKD1,PRKDC,RPS5,ATXN2,STIL,FSCN1,SQLE,AURKA,TPM1,EZR,XRCC5,ALMS1,AAAS,SMC1A,RAB11A,KAT2B,LIMD1,PRC1,SMC3,CCNB2,AURKB,KIF23,CEP135,KNTC1,CCP110,DLGAP5,DAZAP2,WASHC5,UBAP2L,G3BP2,STAG1,NDC80,…
Ast0	GO:0001568	GO: blood vessel development	0.376959	2.84891e-12	4.35211	ACTG1,ACVR1,ACVR2B,ADM,AP2B1,JAG1,ANGPT1,ANXA2,APOE,RHOB,ATP2B4,ATP5F1B,ADGRB2,ADGRB3,BMP7,BMPR1A,BMPR2,BRCA1,ZFP36L1,BTG1,CALD1,CDH13,COL4A1,COL4A2,ATF2,MAPK14,CTSH,DAG1,GADD45A,DDIT3,S1PR1,EFNB2,MEGF8,EGR1,EGR2,EGR3,EMP2,EPHB1,ERBB2,F3,FGFR2,FOXO1,FLNA,FN1,GAB1,GLI3,GLUL,GRN,NR4A1,HES1,NDST1,ID1,ITGB8,JUNB,KCNJ8,LDLR,LRP1,LRP5,MDK,MAP3K3,MFGE8,MMP14,CITED1,MYO1E,NAGLU,NDP,NFATC4,NFE2L2,NOTCH1,N…
Ast0	GO:0050877	GO: nervous system process	0.33221	8.6026e-11	3.34381	ABAT,ASIC1,ADCY3,ADCY5,ADRA1A,ANK3,BIRC5,APOE,APP,AQP4,ARRB2,ATP1A2,B2M,ADGRB3,BCHE,BCR,CACNB2,CAMK4,CASP3,CBR3,CDK5,CDKN1B,CDKN2D,TPP1,CNGA3,COL11A1,CTNS,DAG1,DDIT3,DLG4,DMD,DMPK,RCAN1,S1PR1,EGFR,EGR2,ELAVL4,EPHB1,EYA4,F2R,FEN1,FGF12,FGF13,FKBP1B,AFF2,FOS,FYN,FZD2,GABRA2,GABRB1,GABRB2,GABRB3,GM2A,GPI,GRIK5,GRIN2A,HTT,HEXA,HMGCR,NR4A1,HSP90AA1,HTR2A,INSR,ITGA2,ITGA3,KCNA2,KCND2,KCNJ8,KCNJ10,KCNQ3…
Ast0	GO:0006811	GO: monoatomic ion transport	0.31017	7.64973e-10	2.82762	ABCB7,ASIC1,ACTN2,ADRA1A,ANK2,ANK3,SLC25A4,ANXA2,ANXA6,SHROOM2,ATP1A1,ATP1A2,ATP1B1,ATP1B2,ATP2B1,ATP2B4,ATP5F1B,ATP6V1C1,ATP6V1E1,ATP6V0B,ATP6V1G2,ATP6AP1,ATP5PO,B2M,BCL2,BNIP1,CA2,CACNA1C,CACNA2D1,CACNB2,CALM2,CALM3,CAMK2B,CAMK2D,CD63,CDK2,CDK5,CDKN1B,CLCN3,CLCN6,CLCN7,CLIC1,CLTC,CNGA3,COX8A,CTNS,CYBA,CYC1,DDIT3,DLG1,DMD,DMPK,EPB41,F2R,FGF11,FGF12,FGF13,FHL1,FKBP1A,FKBP1B,FKBP4,FLNA,FTH1,FTL,FY…
Ast0	GO:0051241	GO: negative regulation of multicellular organismal process	0.312452	2.67198e-09	2.6787	ACVR2B,ADM,ADORA2B,ADRA1A,ANGPT1,ANXA2,ANXA4,APOE,ARRB2,ATP1A1,ATP1A2,ATP2B1,ATP2B4,AXL,B2M,ADGRB2,ADGRB3,BCL2,BCL6,BCR,BMP7,BMPR1A,BMPR2,BRCA2,BST2,C1QBP,LDLRAD4,CASP3,CBLB,CD38,CDK5,CDKN1B,COL4A2,ATF2,CRY1,CSNK2B,CST3,CTNNA1,CYP51A1,GADD45A,DDIT3,DLG1,DLX1,DLX2,DUSP3,EGFR,ERBB2,EXTL3,EZH2,F2R,FGF13,FKBP1B,FOXO1,FN1,GJA1,GLI3,GRN,HDAC2,HGF,HMGB1,HMGCR,HES1,ID1,ID2,ID4,IFRD1,IGFBP5,ING1,ING2,INHB…
Ast0	GO:0034502	GO: protein localization to chromosome	-0.631341	2.043e-07	-4.2235	BRCA2,BUB1B,CDK1,CENPA,TPP1,DKC1,ESR1,EZH2,MSH2,PLK1,RAD21,RPA1,RPA2,TCP1,TTK,VRK1,XRCC4,XRCC5,ZW10,BUB3,AURKB,KNTC1,CCT7,CTCF,CCT8,RUVBL2,CCT5,WBP2,ZMYND8,POT1,TINF2,MTBP,PPHLN1,TERF2IP,GNL3L,SPDL1,ZWILCH,CENPQ,SLF2,RCC2,KNL1,NABP2,SLF1,MCM8,BOD1,SGF29,ESCO2,LRWD1,SPDYA,MMS22L,CHAMP1
Ast0	GO:0002684	GO: positive regulation of immune system process	0.297814	3.86181e-07	1.90995	A2M,ACTB,ACTL6A,ADAM10,ADORA2B,XIAP,APP,ARRB2,AXL,B2M,BCL2,BCL6,BMI1,ZFP36L1,C1QBP,C1R,C1S,CBLB,CD38,CD81,CDKN1A,CLU,MAP3K8,CSF1,CYBA,DHPS,DUSP3,EFNB1,EFNB2,EGR3,ELF1,ESR1,FOS,FYN,GLI3,GPI,GPS2,HK1,HLA-A,HLA-B,HLA-C,HLA-E,HMGB1,HMGB2,HRAS,HES1,HSPA1B,HSP90AA1,ID2,CFI,IFI16,IKBKB,IL6ST,ITGA2,KCNJ8,IPO5,LAMP1,LGALS3,LIMK1,LYN,MDK,KITLG,MIF,MLH1,MMP14,MSH2,NAGLU,NEDD9,NFATC2,NFKB1,NFKBIA,NFKBIL1,NON…
Ast0	GO:0061448	GO: connective tissue development	0.445594	4.01147e-07	2.85033	ANXA6,BMP7,BMPR1A,BMPR1B,BMPR2,CD44,COL11A1,ATF2,MAPK14,CSF1,DLX2,EGR1,EXT1,FGFR3,GLG1,GLI3,HRAS,ID4,ITGB8,LRP5,LTBP3,MAF,MDK,MEF2D,MSX2,NFATC2,NOTCH1,PDGFRB,PRRX1,PPARD,PTPN11,SFRP2,SORL1,SOX5,SOX9,STC1,ZEB1,TGFBR2,THBS3,TRPS1,TYMS,XBP1,MKKS,DYRK1B,NOG,EIF2AK3,RASAL2,ZMPSTE24,ARID5A,PPARGC1A,PAXIP1,SATB2,PUM2,TSKU,SOX8,CHST11,SOX6,CSGALNACT1,PBXIP1,ARRDC3,PDGFD,ADAMTS12,ARID5B,COL27A1,SLC39A13,S…
Ast0	GO:0060740	GO: prostate gland epithelium morphogenesis	0.791373	7.02937e-07	4.86938	AR,BMP7,ESR1,FGFR2,TNC,ID4,NOTCH1,SFRP1,SOX9,NOG,CYP7B1,FRS2
Ast0	GO:0010518	GO: positive regulation of phospholipase activity	0.800725	1.44664e-06	4.67595	ADRA1A,ARL1,EGFR,ESR1,FGFR1,FGFR3,FGFR2,HRAS,HTR2A,PDGFRA,PDGFRB
Ast0	GO:0060193	GO: positive regulation of lipase activity	0.800725	1.44664e-06	4.67595	ADRA1A,ARL1,EGFR,ESR1,FGFR1,FGFR3,FGFR2,HRAS,HTR2A,PDGFRA,PDGFRB
Ast0	GO:0006954	GO: inflammatory response	0.33031	1.4712e-06	1.92648	A2M,ACVR1,ADM,ADORA2B,AGT,XIAP,APOE,APP,AXL,BCL6,BCR,BMPR1B,BPGM,CAMK4,CD44,CD81,CDO1,CLU,MAPK14,CSF1,CYBA,DDT,S1PR3,ESR1,EXT1,EXTL3,EZH2,F2R,F3,FANCA,FANCD2,FN1,FOS,FYN,GPS2,GRN,HGF,HK1,HLA-E,HMGB1,HMGB2,NR4A1,NDST1,TNC,IFI16,IKBKB,IL6ST,KCNJ8,LDLR,LRP1,LYN,MAPT,MDK,MIF,ABCC1,NAGLU,NDP,NFATC4,NFE2L2,NFKB1,NFKBIA,NFKBIB,NOTCH1,NOTCH2,PER1,PLCG1,PLP1,POLB,PPARA,PPARD,PRKD1,PRKCZ,MAPK8,MAP2K3,PTN,R…
Ast0	GO:0033993	GO: response to lipid	0.28139	1.59698e-06	1.63113	A2M,ABCA1,ADCY2,ADCY3,ADCY5,ADCY6,ADM,AGL,AR,ATP1A1,ATP1A2,AXL,BCHE,BCL2,BCR,BMP7,BRCA1,ZFP36L1,ZFP36L2,KLF9,CAD,CASP3,CASP7,CASP9,CCNA2,CD38,CDK4,CDKN1A,CDKN1B,CDKN2D,CDO1,CPT1A,CRY1,CRYAB,MAPK14,CTSH,DAG1,DAXX,AKR1C1,NQO1,DIO2,DNMT3A,EGFR,EPHA3,ESR1,ESR2,ESRRG,EZH2,F2R,FGFR2,FKBP4,FOXO1,FOS,FOSB,GABRB1,GNAI1,GOT1,GPI,GPX3,GPX4,HADHB,HDAC2,HMGB1,HMGB2,NR4A1,HNRNPD,HES1,HSPA1B,TNC,ID3,IFNAR1,IGF1…
Ast0	GO:0048660	GO: regulation of smooth muscle cell proliferation	0.519818	2.87352e-06	2.88062	APOE,BMPR1A,BMPR2,CDH13,CDKN1A,CDKN1B,DNMT1,HBEGF,S1PR1,ELN,FGFR2,GJA1,GNA12,ID2,IGF1R,IGFBP5,ITGA2,JUN,MEF2D,MAP3K5,NOTCH3,PDE1A,PDGFRB,PRKDC,PRKG1,TCF7L2,TPM1,XRCC5,NR4A3,TRIB1,FRS2,PPARGC1A,PDCD4,CTNNBIP1,NDRG2,NDRG4,PDGFD,HES5
Ast0	GO:0006935	GO: chemotaxis	0.374857	4.45872e-06	2.00578	ADAM10,ANGPT1,ARRB2,BMPR2,C1QBP,CDH13,LYST,MAPK14,CSF1,CXADR,DDT,HBEGF,DUSP3,S1PR1,EFNB2,MEGF8,EGR3,EPHB1,F3,FGFR1,GAB1,HGF,NRG1,HMGB1,HMGB2,NR4A1,HRAS,ITGA2,ANOS1,LGALS3,LYN,MDK,MIF,ABCC1,NEDD9,NOTCH1,NTRK3,PDE4B,PDGFRA,PDGFRB,PLEC,PPIA,PRKD1,MAPK1,PTN,PTPRO,RAC3,RYK,CCL2,CXCL12,STX4,TIAM1,TMSB4X,VCAM1,VEGFA,CXCR4,SCG2,PIP5K1A,NRP2,NRP1,SEMA5A,CYP7B1,CXCL14,RIPOR2,OXSR1,SEMA3A,VAV3,SEMA4B,SEMA3C…
Ast0	GO:0042330	GO: taxis	0.374857	4.45872e-06	2.00578	ADAM10,ANGPT1,ARRB2,BMPR2,C1QBP,CDH13,LYST,MAPK14,CSF1,CXADR,DDT,HBEGF,DUSP3,S1PR1,EFNB2,MEGF8,EGR3,EPHB1,F3,FGFR1,GAB1,HGF,NRG1,HMGB1,HMGB2,NR4A1,HRAS,ITGA2,ANOS1,LGALS3,LYN,MDK,MIF,ABCC1,NEDD9,NOTCH1,NTRK3,PDE4B,PDGFRA,PDGFRB,PLEC,PPIA,PRKD1,MAPK1,PTN,PTPRO,RAC3,RYK,CCL2,CXCL12,STX4,TIAM1,TMSB4X,VCAM1,VEGFA,CXCR4,SCG2,PIP5K1A,NRP2,NRP1,SEMA5A,CYP7B1,CXCL14,RIPOR2,OXSR1,SEMA3A,VAV3,SEMA4B,SEMA3C…
Ast0	GO:0009611	GO: response to wounding	0.299483	3.26031e-05	1.3437	ACTB,ACTG1,ANXA2,ANXA6,APOE,AXL,BCL2,BNIP3,ZFP36L1,ZFP36L2,DDR1,CASP3,CASP7,ENTPD1,CD44,CDK1,CDKN1A,CLIC1,MAPK14,CTNNA1,DAG1,DGKB,DDIT3,DHFR,HBEGF,ERBB2,EXT1,EXTL3,F2R,F3,FBLN1,FKBP1B,FLNA,FN1,GNA12,GRN,GRIN2A,NRG1,HRAS,TNC,IGF1R,IL6ST,ILK,INHBB,ITGA2,ITGB4,ITPK1,KCNB1,LAMB2,LYN,MDK,MSX2,NAGLU,NDP,NEO1,NFE2L2,NOTCH2,PAK1,PDGFRA,SERPINE2,PLAT,PLEC,PPARA,PPARD,PPIA,PRKCE,PRKG1,PROS1,PTN,PTPRF,RANGA…
Ast0	GO:0097485	GO: neuron projection guidance	0.359475	4.09953e-05	1.57711	ALCAM,APP,BMP7,BMPR1B,BMPR2,CDH4,CDK5,CHN1,DAG1,DLX5,ECE1,EFNB1,EFNB2,MEGF8,EGR2,EPHA3,EPHB1,ERBB2,ETV1,EXT1,FOXG1,FYN,GLI3,ANOS1,KIF5A,KIF5C,LAMB2,NCAM1,NDP,NEO1,NOTCH1,NOTCH2,NOTCH3,NRCAM,OPHN1,PLXNA1,PLXNB1,PTPRM,PTPRO,RAC3,RYK,CXCL12,SIAH1,SMO,TRIO,VEGFA,FZD3,NRP2,NRP1,KALRN,SEMA5A,NOG,RPS6KA5,LHX2,NRXN3,NRXN1,FEZ2,PLXNC1,SEMA3A,SEMA4B,SEMA3C,B3GNT2,PALLD,NFASC,PLXNB2,FLRT2,CYFIP2,SEMA5B,FEZF…
Ast0	GO:0008202	GO: steroid metabolic process	0.378192	4.30504e-05	1.6512	ABCA1,ACAA1,ADM,AKR1B1,APOE,APP,ATP1A1,CYP51A1,AKR1C1,EGR1,ESR1,FDPS,FDXR,HMGCR,HMGCS1,IGF1R,IGFBP7,INSIG1,LBR,LDLR,LRP5,LSS,NFE2L1,NFKB1,PDGFRA,ATP8B1,PPARD,PRKG1,ABCD3,REST,MSMO1,SC5D,SCP2,SMPD1,SOAT1,SPP1,SQLE,SRD5A1,SREBF2,TM7SF2,YWHAH,AKR1C3,CYP7B1,CHST10,H6PD,OSBPL2,ERLIN1,EBP,FAXDC2,CYP46A1,DHRS4,SLC27A5,SCAP,SEC14L2,TIPARP,TSKU,OSBPL3,DKK3,NSDHL,INSIG2,HSD17B12,HSD17B14,MBTPS2,PRKAG2,LIMA…
Ast0	GO:0010212	GO: response to ionizing radiation	-0.536901	0.00016448	-2.03157	RHOB,BARD1,BCL2,BCL2L1,BLM,BRCA1,BRCA2,CASP3,CDKN1A,CRYAB,MAPK14,GADD45A,DNMT3A,ECT2,EGR1,FANCD2,HRAS,IFI16,MSH2,POLB,PRKDC,RAD1,RRM1,SFRP1,SFRP2,SMPD1,VCAM1,XRCC2,XRCC4,XRCC5,RAD54L,ZMPSTE24,YAP1,RAD51AP1,TOPBP1,CHEK2,PAXIP1,KDM1A,RAD54B,INTS7,RFWD3,TIGAR,USP28,INIP,DCLRE1C,NUCKS1,NABP2,RHNO1,TNKS1BP1,TICRR,IKBIP,RNF168
Ast0	GO:0003401	GO: axis elongation	0.707123	0.000185723	2.63837	ESR1,FGFR2,TNC,SFRP1,SFRP2,SOX9,MAGI2,TRIM28,SPRY1,SPRY2,YAP1
Ast0	GO:0042391	GO: regulation of membrane potential	0.309883	0.000187857	1.15468	ABAT,ASIC1,ACTN2,ADRA1A,ANK2,ANK3,APP,ARRB2,ATP1A1,ATP1A2,ATP1B1,ATP1B2,BCL2,BCL2L1,BNIP3,CACNA1C,CACNA2D1,CACNB2,CALM3,CAMK2D,CDK5,CLIC1,CTNS,CXADR,DLG1,DLG4,DMD,DMPK,FGF12,FGF13,FHL1,FKBP1B,FLNA,IFI6,GABBR1,GABRA2,GABRB1,GABRB2,GABRB3,GJA1,GRIA3,GRID1,GRIK3,GRIK4,GRIK5,GRIN2A,KCNA2,KCNB1,KCND2,KCND3,KCNJ8,KCNJ10,KCNMA1,KCNQ3,MAPT,NDP,NRCAM,NTRK2,PRKN,PRKAR1B,PRKCZ,PYCR1,SCN1A,SCN4B,SCN8A,SLC4A3…
Ast0	GO:0002367	GO: cytokine production involved in immune response	0.617483	0.000200087	2.28393	ANGPT1,AXL,B2M,BCL6,BST2,CD81,HK1,HLA-A,HLA-E,MIF,PRKCZ,FZD5,NR4A3,BCL10,LITAF,ARID5A,MALT1,MAVS
Ast0	GO:0031145	GO: anaphase-promoting complex-dependent catabolic process	-0.780863	0.000231698	-2.8385	CDC20,CDC27,CDK2,PLK1,UBE2C,ANAPC15,UBE2S,FZR1,ANAPC5,ANAPC11,ANAPC1
Ast0	GO:0032963	GO: collagen metabolic process	0.596852	0.000327892	2.07959	CST3,CTSL,F2R,HDAC2,ITGA2,MMP14,MMP15,NAGLU,NOTCH1,PEPD,ADAMTS3,TRAM2,MRC2,P3H4,RETREG1,P3H2,LARP6
Ast0	GO:0019882	GO: antigen processing and presentation	0.575679	0.000453108	1.92495	B2M,CTSH,CTSL,EXT1,HLA-A,HLA-B,HLA-C,HLA-E,IKBKB,PSMB8,RAB6A,RELB,TAP1,TAPBP,CTSF,AP3D1,ERAP1,ERAP2,PIKFYVE
Ast0	GO:0002711	GO: positive regulation of T cell mediated immunity	0.599728	0.00609134	1.32857	B2M,CD81,HLA-A,HLA-B,HLA-C,HLA-E,PRKCZ,NECTIN2,FZD5,ARID5A,MALT1
Ast0	GO:0035019	GO: somatic stem cell population maintenance	0.444454	0.00672321	0.965543	BCL9,BMP7,BMPR1A,ZFP36L2,HES1,LRP5,REST,SFRP1,SMO,SOX2,SOX4,SOX9,STAT3,VPS72,KLF10,NR2E1,SMC1A,LDB2,NOG,MED21,MED7,YAP1,ZHX2,TAF5L,RIF1,MED30
Ast0	GO:0001894	GO: tissue homeostasis	0.281905	0.00902904	0.576315	ACTB,ACTG1,ANGPT1,APBB2,XIAP,ATP1B2,B2M,BARD1,BCL2,CD38,CLCN3,TPP1,CSF1,CXADR,DMD,S1PR1,EXT1,F2R,FH,GJA1,KRAS,LAMC1,LTBP3,NAGLU,NDP,NOTCH1,PTPN11,RAC3,RPE65,SLC2A1,SLC4A2,SMO,SOX9,SPP1,TFRC,TJP1,GPR137B,VCL,VEGFA,TUBA1A,RAB7A,MKKS,PROM1,LDB2,ZEB2,PLEKHM1,AKT3,YAP1,CIB2,WHRN,SNX10,NOX4,ANKH,TP53INP2,PBLD,NFKBIZ,JAM3,ADGRV1,UBASH3B,USP45,ZNF830,DRAM2,CHMP4B,ZNF675,POC1B,CRB2,ILDR2,POTEF
Ast0	GO:0060249	GO: anatomical structure homeostasis	0.281905	0.00902904	0.576315	ACTB,ACTG1,ANGPT1,APBB2,XIAP,ATP1B2,B2M,BARD1,BCL2,CD38,CLCN3,TPP1,CSF1,CXADR,DMD,S1PR1,EXT1,F2R,FH,GJA1,KRAS,LAMC1,LTBP3,NAGLU,NDP,NOTCH1,PTPN11,RAC3,RPE65,SLC2A1,SLC4A2,SMO,SOX9,SPP1,TFRC,TJP1,GPR137B,VCL,VEGFA,TUBA1A,RAB7A,MKKS,PROM1,LDB2,ZEB2,PLEKHM1,AKT3,YAP1,CIB2,WHRN,SNX10,NOX4,ANKH,TP53INP2,PBLD,NFKBIZ,JAM3,ADGRV1,UBASH3B,USP45,ZNF830,DRAM2,CHMP4B,ZNF675,POC1B,CRB2,ILDR2,POTEF
Ast0	GO:0030032	GO: lamellipodium assembly	0.494261	0.0111105	0.965916	CDC42,CDH13,S1PR1,HSP90AA1,ABLIM1,PTPRO,FSCN1,VCL,ARHGEF6,VAV3,AVIL,WASF3,TWF2,SH2B1,PLCE1,CARMIL1,NUP85,SPATA13
Ast0	GO:0006623	GO: protein targeting to vacuole	0.523358	0.0130611	0.986017	CLU,M6PR,NDP,SORT1,SORL1,RAB7A,NCOA4,SQSTM1,AP3D1,VPS13A,VPS41,VPS13C,GNPTAB,VPS37B,GNPTG
Ast1	GO:0002181	GO: cytoplasmic translation	0.618541	6.94842e-34	20.5097	DHX9,DRG2,EIF2D,EIF2S3,EIF4A1,EIF4A2,EIF4G1,EIF5,ETF1,FAU,FMR1,MTOR,EIF3E,RPSA,NCBP1,RPL10A,YBX1,PKM,RPL3,RPL4,RPL5,RPL6,RPL7A,RPL8,RPL9,RPL10,RPL11,RPL12,RPL13,RPL15,RPL17,RPL18,RPL18A,RPL19,RPL21,RPL22,RPL23A,RPL24,RPL26,RPL27,RPL30,RPL27A,RPL28,RPL29,RPL32,RPL34,RPL35A,RPL37,RPL38,RPL39,RPL41,RPL36A,RPLP0,RPLP1,RPLP2,RPS2,RPS3,RPS3A,RPS4X,RPS5,RPS6,RPS7,RPS8,RPS9,RPS10,RPS12,RPS13,RPS14,RPS15,…
Ast1	GO:0006119	GO: oxidative phosphorylation	0.596232	4.39869e-20	11.5411	AK4,RHOA,ATP5F1A,ATP5F1B,ATP5F1C,ATP5F1D,ATP5PB,ATP5PF,ATP5PO,COX4I1,COX5B,COX6A1,COX6B1,COX7A2,COX7B,COX7C,COX8A,COX15,CYC1,DGUOK,NDUFA1,NDUFA5,NDUFA6,NDUFA7,NDUFA8,NDUFA9,NDUFAB1,NDUFB3,NDUFB4,NDUFB5,NDUFB7,NDUFB8,NDUFB10,NDUFC1,NDUFS1,NDUFS2,NDUFS3,NDUFV1,NDUFS4,NDUFS5,NDUFV2,SDHB,SDHC,SDHD,SHMT2,SNCA,UQCRB,UQCRC2,UQCRFS1,UQCRH,COX7A2L,COX5A,PPIF,ATP5PD,ATP5MG,ISCU,NUPR1,GHITM,DNAJC15,UQCR10,S…
Ast1	GO:0007155	GO: cell adhesion	-0.419795	8.579e-20	-8.00404	ABL1,ABL2,ACTB,ACTG1,ACTN4,ACTL6A,ACTN1,ACTN2,ACVR1,ADAM10,ADD2,JAG1,AKT1,ALCAM,ANGPT1,ANGPT2,ANK3,ANXA2,APBA1,APC,APLP1,APP,ARF6,ARG2,RHOA,RND3,ARHGAP5,ARL2,ASTN1,ZFHX3,ATP1B1,ATP1B2,ATP2A2,ATP5F1B,AXL,B2M,BAD,BCL2,BCL6,BCR,BMP7,DST,BRAF,ZFP36L1,C1QBP,DDR1,CALR,CBFB,CD9,CD44,CD58,CD81,CDC42,CDH4,CDH6,CDH11,CDK5,CDK6,CLIC1,COL4A6,COL6A1,MAP3K8,CRK,CSF1,VCAN,NCAN,CTNNA1,CTNNA2,CTNNB1,CTNND1,CTNND2…
Ast1	GO:0072359	GO: circulatory system development	-0.43146	1.83663e-18	-7.65236	AAMP,ABL1,ACACB,ACTG1,ACTN2,ACVR1,ADAM10,ADRA1A,AP1B1,AP2B1,JAG1,AKT1,ANGPT1,ANGPT2,ANK2,ANXA2,APC,APOE,RHOA,ARRB2,ASCL1,ATP2B4,ATP5F1B,ADGRB2,ADGRB3,BMP7,BMPR1A,BMPR2,BRCA1,ZFP36L1,BTG1,CAD,CALD1,CALR,CASP7,CDC42,CDH11,CDKN1A,CDKN1B,COL4A1,COL4A2,COL11A1,CTNNB1,CTSH,CXADR,DAG1,DDIT3,DNMT1,ECE1,S1PR1,EFNB2,EGF,MEGF8,EGFR,EGR1,EGR2,EGR3,EIF4G2,ELK3,ELN,EMP2,EPHB1,EPHB2,ERBB2,ERBB4,EXT1,F3,FBN1,FGF…
Ast1	GO:0042254	GO: ribosome biogenesis	0.408629	1.19289e-17	6.91539	C1QBP,DDX10,EIF5,FBL,FRG1,GTF3A,EIF6,RPSA,RPL10A,SNU13,NPM1,NUP88,NVL,PIN4,EXOSC9,EXOSC10,PRKDC,RAN,RMRP,RPL5,RPL6,RPL7A,RPL10,RPL11,RPL23A,RPL24,RPL26,RPL27,RPL35A,RPL38,RPLP0,RPS3A,RPS4X,RPS5,RPS6,RPS7,RPS8,RPS9,RPS12,RPS13,RPS14,RPS15,RPS15A,RPS16,RPS19,RPS21,RPS23,RPS24,RPS25,RPS27,RPS28,TSC1,CUL4A,KAT2B,RPL14,ZNHIT3,EIF5B,UTP14C,EIF4A3,URB1,MPHOSPH10,POP7,NPM3,RPP30,EBNA1BP2,LSM6,RPL35,EXOSC…
Ast1	GO:0140053	GO: mitochondrial gene expression	0.54938	2.00193e-17	9.17386	C1QBP,MRPL49,FOXO3,MRPL58,NDUFA7,MRPS12,SHMT2,TUFM,ALKBH1,MTRF1,WARS2,MRPL28,MRPS30,FASTK,LARS2,MRPL46,MRPS18B,MRPL42,MRPL18,MRPL15,MTERF3,MRPS16,MRPS18C,MRPL2,MRPL4,MRPS7,TFB1M,MRPS2,TACO1,MRPL37,MRPL51,MRPL27,NGRN,MRPS17,MRPL48,MRPS23,MRPS33,MRPL39,MRPS21,MRPL16,AURKAIP1,PTCD3,MRPS18A,MRPS10,MRPS22,RARS2,THAP11,TRMT5,MRPS35,MRPL17,NSUN3,MRPL14,MRPS26,MRPS15,MRPS6,MRPS5,MRPL41,MRPL40,MRPL36,MRPL…
Ast1	GO:0007167	GO: enzyme-linked receptor protein signaling pathway	-0.401276	3.94052e-13	-4.97761	ABL1,ACVR1,ACVR2A,AGT,AKT1,AKT2,ALK,ANGPT1,ANGPT2,XIAP,AR,ARRB2,AXL,BMP7,BMPR1A,BMPR1B,BMPR2,BRAF,LDLRAD4,DDR1,CAMLG,CBL,CHN1,AP3S1,COL4A1,COL4A2,COL4A5,COL4A6,CREBBP,CRK,CSF1,CSNK2B,CTNNB1,DLX1,DLX5,DOCK3,HBEGF,EFNA5,EFNB2,EGF,MEGF8,EGFR,EGR1,EPHA3,EPHA4,EPHB1,EPHB2,ERBB2,ERBB4,EXT1,F3,FBN1,FER,FGF1,FGF2,FGFR1,FGFR3,FGFR2,FKBP1A,FOXO1,FNTA,FOS,FUT8,FYN,IFI6,GAB1,GPC3,GLG1,GRB10,GRB14,RAPGEF1,GSK…
Ast1	GO:0003008	GO: system process	-0.371521	5.70248e-13	-4.54888	ABAT,ABL1,ASIC1,ACO1,ADCY1,ADCY3,ADCY6,ADD3,ADRA1A,AGT,AKT1,ALDOA,AKR1B1,AMFR,ANGPT1,ANK2,ANK3,APOE,APP,AQP4,AR,ARF4,ARG2,RHOA,ARRB2,ASCL1,ASPH,ATP1A1,ATP1A2,ATP1B1,ATP1B2,ATP2A2,ATP2B4,ALDH7A1,B2M,ADGRB3,BCL2,BCR,BMPR2,BRAF,TSPO,CACNA2D1,CACNB2,CALD1,CALM1,CALM3,CAMK2B,CAMK2D,CAMK2G,SCARB1,CD38,CDC42,CDK5,CDKN1B,CDKN2D,CHM,CHRNB1,CHUK,CLCN5,TPP1,CNGA3,COL11A1,CRY1,CRY2,CRYAB,CTNNA2,CTNS,CXADR,CY…
Ast1	GO:0015986	GO: proton motive force-driven ATP synthesis	0.608247	1.09247e-12	7.2756	ATP5F1A,ATP5F1B,ATP5F1C,ATP5F1D,ATP5PB,ATP5MC2,ATP5MC3,ATP5PF,ATP5PO,NDUFA1,NDUFA5,NDUFA6,NDUFA7,NDUFA8,NDUFA9,NDUFAB1,NDUFB3,NDUFB4,NDUFB5,NDUFB7,NDUFB8,NDUFB10,NDUFC1,NDUFS1,NDUFS2,NDUFS3,NDUFV1,NDUFS4,NDUFS5,NDUFV2,SDHB,SDHC,SDHD,VPS9D1,ATP5PD,ATP5MG,STOML2,NDUFA13,NDUFB11,NDUFA12,DNAJC30,NDUFA11,NDUFS7
Ast1	GO:0006364	GO: rRNA processing	0.385164	9.5904e-12	4.2438	DDX10,FBL,FRG1,EIF6,RPL10A,SNU13,NVL,PIN4,EXOSC9,EXOSC10,PRKDC,RMRP,RPL5,RPL7A,RPL11,RPL26,RPL27,RPL35A,RPS6,RPS7,RPS8,RPS14,RPS15,RPS16,RPS19,RPS21,RPS24,RPS25,RPS27,RPS28,KAT2B,RPL14,ZNHIT3,UTP14C,EIF4A3,URB1,MPHOSPH10,POP7,NPM3,RPP30,EBNA1BP2,LSM6,RPL35,EXOSC8,PDCD11,EXOSC7,RRP12,BOP1,DCAF13,NGDN,RSL1D1,RPUSD2,UTP20,RRP7A,NOB1,METTL5,DROSHA,ABT1,MRM2,NOP53,EXOSC3,UTP18,TFB1M,UTP11,SBDS,TRMT112…
Ast1	GO:0046034	GO: ATP metabolic process	0.468515	8.42811e-11	4.71995	AK1,AK2,AK4,ALDOA,NUDT2,ATP1A2,ATP1B1,ATP5F1A,ATP5F1B,ATP5F1C,ATP5F1D,ATP5PB,ATP5MC2,ATP5MC3,ATP5PF,ATP5PO,BAD,TSPO,COX11,CTNS,ENO1,HSPA1B,NDUFA1,NDUFA5,NDUFA6,NDUFA7,NDUFA8,NDUFA9,NDUFAB1,NDUFB3,NDUFB4,NDUFB5,NDUFB7,NDUFB8,NDUFB10,NDUFC1,NDUFS1,NDUFS2,NDUFS3,NDUFV1,NDUFS4,NDUFS5,NDUFV2,PPARA,SDHB,SDHC,SDHD,TGFB1,TMSB4X,VPS9D1,SLC25A13,ATP5PD,ATP5MG,PPARGC1A,OLA1,STOML2,FIS1,NDUFA13,PRKAG2,NDUFB1…
Ast1	GO:0040011	GO: locomotion	-0.364177	4.87266e-10	-3.3913	AAMP,ABL1,ABL2,ACTG1,ACTN4,ACVR1,ADAM10,JAG1,AGT,AKT1,AKT2,ANGPT1,ANGPT2,APC,APOE,APP,ARF6,RHOA,RHOC,RHOG,ARHGAP5,ARRB2,ARSB,ATP1A2,ATP1B2,ATP2B4,ATP5F1A,ATP5F1B,BCL2,BCR,BMP7,BMPR1A,BMPR2,BRAF,BST2,C1QBP,LDLRAD4,CALR,CAMK2B,CD9,SCARB1,CD81,CDC42,CDH11,CDK5,CDK6,CDKN1B,LYST,CRK,CSF1,CSNK2B,CTNNA1,CTNNA2,CTSH,CXADR,DACH1,DAG1,DAPK3,DOCK1,DPYSL3,RCAN1,HBEGF,DUSP1,S1PR1,LPAR1,EDNRB,EFNA5,EFNB2,EGF,M…
Ast1	GO:0050678	GO: regulation of epithelial cell proliferation	-0.470288	3.3525e-09	-3.98552	JAG1,AKT1,APOE,AR,ATP5F1A,B2M,BAD,BMPR1A,BRCA2,ZFP36L1,KLF9,CDC42,CDK6,CDKN1B,CTNNB1,DLG1,DLX5,EDNRB,EFNB2,EGF,EGFR,EGR3,ERBB2,F3,FGF1,FGF2,FGFR1,FGFR2,GPC3,GRN,HMGN1,NR4A1,HRAS,HES1,LAMA5,LAMC1,SMAD3,MDK,NF1,NFIB,NOTCH1,NOTCH2,NRAS,PLCG1,PPARD,MED1,PRKCA,PRKD1,PRKDC,MAP2K5,PROX1,PTCH1,PTN,PTPRK,PTPRM,RB1,ROBO1,RREB1,CCL2,CXCL12,SFRP2,ST8SIA1,SMO,SOX9,SOX11,SP1,SPARC,STAT1,STAT3,STK3,STK4,TCF7L2,…
Ast1	GO:0030334	GO: regulation of cell migration	-0.361066	6.2076e-09	-2.9633	AAMP,ABL1,ABL2,ACTG1,ACTN4,ACVR1,ADAM10,JAG1,AGT,AKT1,AKT2,ANGPT1,ANGPT2,APC,APOE,APP,ARF6,RHOA,RHOC,ARHGAP5,ARSB,ATP1B2,ATP2B4,ATP5F1A,ATP5F1B,BCL2,BCR,BMP7,BMPR1A,BMPR2,BRAF,BST2,C1QBP,LDLRAD4,CALR,CAMK2B,CD9,SCARB1,CD81,CDC42,CDH11,CDK5,CDKN1B,CRK,CSF1,CSNK2B,CTNNA2,CTSH,DACH1,DAG1,DAPK3,DOCK1,DPYSL3,HBEGF,DUSP1,S1PR1,LPAR1,EGF,EGFR,EMP2,EPHA4,EPHB2,ERBB4,F2R,F3,FER,FGF1,FGF2,FGFR1,FOXO3,FLNA,…
Ast1	GO:0007006	GO: mitochondrial membrane organization	0.426925	1.13129e-07	2.9656	SLC25A4,SLC25A5,SLC25A6,BAD,BCL2,BCL2L1,BCS1L,BNIP3,BNIP3L,TIMM8A,CLN8,GCLC,GSK3B,HSPA4,HSPA9,LETM1,NMT1,OPA1,SLC9A1,SNCA,SPG7,VDAC2,ZNF205,AP3B1,TMEM11,PDCD5,TOMM20,MFN2,PPIF,ACAA2,TOMM40,MTX2,SAMM50,TIMM10B,TIMM13,TIMM10,TIMM9,GHITM,TMEM14A,TIMM22,NDUFA13,TOMM7,SLC35F6,DNAJC11,AGK,TOMM22,MOAP1,ALKBH7,CHCHD6,TIMM29,ATP5IF1,BLOC1S2,COX18,CHCHD10
Ast1	GO:0010562	GO: positive regulation of phosphorus metabolic process	-0.34969	4.69904e-06	-1.86315	ABL1,ACVR1,ACVR2A,AGT,AKT1,AKT2,ALK,ANGPT1,APP,AR,RHOA,ARRB2,ATP2B4,AXL,BAD,BCL2,BRAF,DDR1,CALM1,CALM3,CAPN2,CCND3,CD44,CDKN1A,CDKN1B,CENPE,CLU,CSF1,DLG4,HBEGF,DVL3,EDNRB,EFNA5,EGF,EGFR,EGR1,EIF4G1,EMP2,ENO1,EPHA4,ERBB2,ERBB4,EZH2,ACSL3,FGF1,FGF2,FGFR1,FGFR3,FGFR2,FMR1,MTOR,FYN,GNA12,HGF,NRG1,HRAS,HES1,HSP90AB1,IL6ST,INCENP,ITGA6,JAK2,KRAS,LIMK2,LRP4,LYN,MAP3K4,MAP3K5,MIF,MRE11,MT3,PPP1R12A,NEDD9…
Ast1	GO:0009611	GO: response to wounding	-0.379135	5.78399e-06	-1.98582	ACTB,ACTG1,ANXA2,ANXA5,APOE,RHOA,RHOC,AXL,BCL2,BNIP3,DST,BRAF,ZFP36L1,ZFP36L2,TSPO,DDR1,CASP7,CD9,SCARB1,CD44,CD59,CDKN1A,CLIC1,CRK,CTNNA1,DAG1,DGKB,DDIT3,DPYSL3,HBEGF,ELK3,EPHA4,EPHB2,ERBB2,EXT1,EXTL3,F2R,F3,FBLN1,FGF1,FGF2,FKBP1B,FLNA,FN1,MTOR,GAP43,GNA12,GNAQ,GRN,GRIN2A,NRG1,HRAS,TNC,IL6ST,INHBB,ITGA2,ITGB1,ITGB4,ITPK1,JAK2,LAMB2,LYN,SMAD3,MAP1B,MDK,MTR,MYH9,NAGLU,NDP,NEO1,NF1,NFIA,NFE2L2,NFIB…
Ast1	GO:1901701	GO: cellular response to oxygen-containing compound	-0.309563	1.10457e-05	-1.53444	ABCA1,ABL1,ABL2,ACACA,ACTB,ACTN2,ADCY1,ADCY2,ADCY3,ADCY6,ADD1,AGT,AKT1,AKT2,ALK,APLP1,APP,AR,RHOA,ARRB2,ATP2B4,ATP5F1A,AXL,BAD,BCL2L1,BCR,BLM,BMP7,BNIP3,BRCA1,BRAF,ZFP36L1,KLF9,TSPO,CA2,CACNA2D1,CALR,CAMK2D,CAPN2,CASP7,CASP9,CAT,SCARB1,CDK2,CDK5,CDKN1B,CHUK,AP3S1,COL4A1,COL4A6,COL5A2,COL6A1,CPT1A,CRK,CTNNA1,CTNNB1,DAG1,BRINP1,DDX11,NQO1,DLG2,DLG4,DNMT1,DNMT3A,LPAR1,EDNRB,EFNA5,EGFR,EGR1,EPHA3,EPH…
Ast1	GO:0043085	GO: positive regulation of catalytic activity	-0.326469	1.38521e-05	-1.58614	ABL1,ABL2,ABR,ADRA1A,AGT,AKT1,ALK,ANGPT1,APOE,ARF4,RHOA,RHOC,RHOG,ARL1,ASPH,ATP2B4,AXL,BAD,BCR,DDR1,CALM1,CALM3,CASP9,CCND3,SCARB1,CDC20,CDKN1A,CENPE,CLU,CSF1,CTNNB1,CTSH,DHX9,DDX11,DLG4,DVL3,LPAR1,EGF,EGFR,EGR1,EMP2,EPHA4,ERBB2,ERBB4,EZH2,F2R,F3,FDX1,FGF1,FGF2,FGFR1,FGFR3,FGFR2,FNTA,MTOR,FYN,GNA12,GNAQ,RAPGEF1,GRN,GRIN2A,GRIN2B,GSK3B,GSN,NRG1,HIP1,HRAS,HSP90AB1,IFI16,ITGA6,ITGB1,JAK2,LIMS1,LYN,S…
Ast1	GO:0006869	GO: lipid transport	-0.399171	1.92033e-05	-1.88274	ABCA1,ABCA3,PLIN2,AGT,AKT1,AKT2,ABCD2,ANXA2,APOE,TSPO,SCARB1,CHKA,CLU,CPT1A,CRY1,CRY2,EGF,CLN8,FABP7,ACSL3,GM2A,ITGAV,LDLR,LRP1,LRP6,MIF,MTTP,NFKB1,NFKBIA,NMB,NPC1,PRKN,ATP8B1,PIP4K2A,PITPNA,PLSCR1,PLTP,PMP2,PPARA,PPARD,MAP2K6,PSAP,PTCH1,ABCD3,VPS52,SLC2A1,SOAT1,SREBF2,TTPA,NR1H2,SLC25A11,IRS2,VAPA,LIPG,PLPPR4,ATP9A,LPCAT3,ABCC4,ATP8A1,SLC25A17,PRELID3A,KDM5B,SEC24A,SLC27A4,ATP10B,ATG2A,ATP11B,AT…
Ast1	GO:0009064	GO: glutamine family amino acid metabolic process	0.513717	2.2281e-05	2.38985	ARG2,ASNS,ATP2B4,CAD,CTPS1,FPGS,GAD1,GAD2,GFPT1,GCLC,GOT1,MECP2,PYCR1,UCP2,DDAH2,DDAH1,PHGDH,PYCR2,CTPS2,RIMKLB,DGLUCY,SLC38A1,ATCAY,ADHFE1
Ast1	GO:0006405	GO: RNA export from nucleus	0.353442	5.69306e-05	1.50024	DHX9,FMR1,HNRNPA1,AGFG1,MAGOH,NCBP1,NPM1,NUP88,NUP98,RAN,UPF1,SSB,SUPT6H,TPR,TSC1,NUP214,PABPN1,RAE1,MCM3AP,NUP93,EIF4A3,POM121,SMG7,RBM8A,NUP153,ALYREF,NXF1,XPOT,DDX19B,CASC3,NCBP2,NUP160,SMG6,SMG5,NUP188,SETD2,NXT1,RBM15B,ALKBH5,NRDE2,MAGOHB,DDX19A,IWS1,PCID2,ENY2,NUP107,THOC2,WNK1,THOC6,NUP85,THOC3,POM121C
Ast1	GO:0010907	GO: positive regulation of glucose metabolic process	-0.729441	6.35069e-05	-3.0616	AKT1,AKT2,CRY1,FOXO1,PHKG2,PPARA,PRKACA,IRS2,KAT2B,SORBS1,PPARGC1A,GPT2
Ast1	GO:0051204	GO: protein insertion into mitochondrial membrane	0.550363	7.46695e-05	2.27127	TIMM8A,HSPA4,NMT1,PDCD5,TOMM20,TOMM40,MTX2,SAMM50,TIMM10B,TIMM13,TIMM10,TIMM9,TIMM22,NDUFA13,TOMM7,AGK,TOMM22,MOAP1,TIMM29,COX18
Ast1	GO:0007610	GO: behavior	-0.340539	0.000158685	-1.29386	ABAT,ABL1,ABL2,ASIC1,ACVR2A,ADCY1,ADCY3,AKT1,ALK,AMFR,APBA1,APBA2,APOE,APP,ARCN1,ARF4,ARRB2,ASTN1,ZFHX3,ATP1A2,ATP1B2,B2M,ADGRB3,BCL2,BRAF,TSPO,CAPN2,CDK5,CHRNB1,CPT1A,CSTB,CTNS,DACH1,BRINP1,DLG4,RCAN1,EDNRB,EGFR,EGR1,EGR2,EIF4G1,ELAVL4,EPHA4,EPHB2,CLN8,EPS8,ETV1,EXT1,FGF12,AFF2,FOS,MTOR,FYN,GAD1,GLI3,GM2A,GPI,GRIA1,GRID1,GRIN2A,GRIN2B,NR3C1,HTT,HMGCR,ID2,ITGB1,KCND2,KCNJ10,KCNQ3,KRAS,LDLR,MAFG,M…
Ast1	GO:0046688	GO: response to copper ion	0.619346	0.000717294	1.94741	ATP5F1D,MT1E,MT1X,MT2A,MT3,NFE2L2,PRNP,SNCA,TFRC,BACE1,MAP1LC3A
Ast1	GO:0048871	GO: multicellular organismal-level homeostasis	-0.303692	0.000990785	-0.912297	ABAT,ABCA3,ABL1,ACACA,ACACB,ACADVL,ACTB,ACTG1,ACVR2A,ADAR,ADCY6,AKT1,AKR1B1,ALK,AMPD2,ANGPT1,SLC25A5,APC,XIAP,APOE,AQP4,ATP1B2,AXL,B2M,BARD1,BCL2,BCL6,BCR,BPGM,ZFP36L1,CAMLG,CD38,CDK6,CEBPG,TPP1,CSF1,CTNS,CTNNB1,CTSH,CXADR,DDIT3,DMD,S1PR1,EDNRB,EGR1,EIF4G1,CLN8,ESRRG,EXT1,EXT2,EZH2,F2R,FANCC,FH,FOXO1,FOXO3,FOSL2,GJA1,GPI,GRB10,PRMT1,HSPA1B,HSPA9,ID1,ID2,ITGB1,ITPKB,JAK2,KRAS,LAMC1,LNPEP,LTBP3,LYN…
Ast1	GO:0050803	GO: regulation of synapse structure or activity	-0.368171	0.00140476	-1.05017	ABL1,ADAM10,AKT1,APOE,APP,ARF4,ARF6,RHOA,ADGRB3,CAMK2B,CDC20,CDC42,CDK5,CFL1,CHD4,CTNNA2,CTNNB1,DAG1,DMPK,EFNA5,EIF4G1,EPHA4,EPHB1,EPHB2,GPC4,FYN,GPM6A,GRID1,GRIN2B,ITGB1,LRP4,MECP2,NEDD4,NEDD9,NF1,NFATC4,NRCAM,PAK3,PRNP,PSEN1,PTPN13,PTPRD,PTPRO,ROBO2,ROCK1,SNAP25,SNCA,THBS2,VHL,YWHAZ,LRP8,TUBA1A,ST8SIA2,OGT,PPFIA2,CAMK1,NRP2,DLG5,NRXN1,CRIPT,NTN1,HOMER1,PLXNC1,FARP1,PDLIM5,C1QL1,IL1RAPL1,LZTS1,A…
Ast1	GO:1905710	GO: positive regulation of membrane permeability	0.442761	0.00201178	1.19387	SLC25A4,SLC25A5,SLC25A6,BNIP3,BNIP3L,GCLC,GSK3B,NMT1,SLC9A1,SPG7,VDAC2,ZNF205,PPIF,ACAA2,TMEM14A,SLC35F6,MOAP1,JAM3,ATP5IF1,BLOC1S2,CHCHD10
Ast1	GO:0048511	GO: rhythmic process	-0.347641	0.00260731	-0.898237	A2M,ADCY1,ZFHX3,AXL,BMPR1B,KLF9,CA12,CDK5,CREBBP,CREM,CRY1,CRY2,DBP,DHX9,DYRK1A,EGR1,EGR3,EZH2,MTOR,GABRB1,GFPT1,GNA11,GNAQ,GSK3B,ID1,ID2,ID3,ID4,IMPDH2,KCND2,MDK,KMT2A,MTTP,NAGLU,NDUFA9,NFIL3,NOTCH1,NPAS2,PDGFRA,PER1,PPARA,PPP1CB,PPP1CC,PRKAA2,PRKDC,PRKG1,MAPK10,MAP2K6,PROX1,PTGDS,PTN,KDM5A,RELB,ROBO2,RORA,RORB,RPE65,SFPQ,SP1,SREBF1,STAT5B,TGFB2,KLF10,TOP2A,TYMS,USP7,NRIP1,USP9X,KDM5C,CUL4A,OGT,…
Ast1	GO:0009617	GO: response to bacterium	-0.326794	0.00344032	-0.805025	ABCA1,ABL1,AKT1,ABCD2,XIAP,ARG2,RHOA,AXL,B2M,BCR,BNIP3,TSPO,CAPN2,CASP7,CASP9,SCARB1,LYST,CHUK,CYBA,DHX15,NQO1,EDNRB,EPHB2,F2R,FAU,FER,FGFR2,FOS,FOSL2,GFER,GPC3,GPM6A,GRN,GSTP1,HLA-B,HLA-E,NR4A1,IFNAR1,JAK2,LYN,MIF,CITED1,NAGLU,NAIP,NFIB,NFKB1,NFKBIA,NFKBIL1,NOTCH1,NOTCH2,PDE4B,PLCG2,PRKCA,PRKCE,PRKD1,MAPK1,MAPK3,MAP2K3,MAP2K7,UPF1,RNF5,RPL30,RPL39,RPS6KA3,RPS19,CCL2,SHC1,SNCA,MAP3K7,PPP1R11,PRDX…
Ast1	GO:0060078	GO: regulation of postsynaptic membrane potential	-0.449339	0.00411267	-1.07207	ABAT,AKT1,APP,ARRB2,CDK5,CHRNB1,DLG4,DMPK,GABBR1,GABRB1,GABRB2,GRIA1,GRIA3,GRID1,GRIK1,GRIK3,GRIK4,GRIK5,GRIN2A,GRIN2B,GSK3B,KCND2,MECP2,PRKAR1B,SNCA,MTMR2,NRXN1,RIMS2,EIF4A3,NLGN1,RAB3GAP1,CUX2,SYNE1,ZMYND8,NLGN3,SSH1,NLGN4X,NLGN2,TMEM108,TMEM25,IGSF11,RGS7BP
Ast1	GO:0140747	GO: regulation of ncRNA transcription	-0.439801	0.00480099	-1.01975	AR,BMPR1A,DDX11,EGFR,EGR1,FGF2,FOXO3,FOS,MTOR,NR3C1,SMAD1,SMAD3,MYBL1,NFATC3,NFATC4,NFIB,POU2F1,PPARA,PPARD,REST,SMARCB1,SOX9,SREBF1,SREBF2,SRF,STAT3,TEAD1,TGFB1,TGFB2,NR1H2,DEDD,NCOR1,NCOR2,NOP53,CC2D1A,PIH1D1,MEPCE,ZNF512B,IPPK,WDR82
Ast1	GO:0097150	GO: neuronal stem cell population maintenance	-0.568344	0.00487557	-1.314	JAG1,FANCC,FANCD2,FOXO1,HES1,NOTCH1,PCM1,PRRX1,PROX1,REST,DLL1,SRRT,MCPH1,FUT10,ASPM,HES5
Ast1	GO:0048261	GO: negative regulation of receptor-mediated endocytosis	0.564454	0.00512508	1.29277	ANXA2,ARF6,DLG4,ITGAV,ATXN2,MTMR2,UNC119,LRRTM2,WDR54,ANKRD13B
Ast1	GO:0023057	GO: negative regulation of signaling	-0.260452	0.00516815	-0.595567	ABL1,ABL2,ACVR1,ADAR,GRK3,AGT,AKT1,AMFR,SLC25A4,SLC25A5,SLC25A6,APC,XIAP,APLP1,APOE,AR,ARF1,RHOA,ARRB2,ATF3,ATP2B4,BCL2,BCL2L1,BCL6,BICD1,BMP7,BRCA1,TSPO,C1QBP,LDLRAD4,CALR,CBL,CD38,CD44,CDC34,CDKN2D,CLU,CRY1,CRY2,CSNK2A2,CTNNA1,CTNNB1,CTNND1,DAG1,DDIT3,DLG1,DLX1,DLX2,RCAN1,DUSP1,DYRK1A,LPAR1,MEGF8,EGFR,EGR1,ELF1,ENDOG,ENO1,EPHA4,EPHB2,EYA4,EYA3,EZH2,FBLN1,FBN1,FKTN,FGF2,FHL2,FKBP1A,FKBP1B,FOXM1,…
Ast1	GO:0007292	GO: female gamete generation	-0.425492	0.00654802	-0.929227	AKT1,BCL2,BMPR1B,BRCA2,CDC25B,CTNNB1,DIAPH2,ETV6,INHBB,MDK,ORC4,PARN,PDE3A,PTN,RPS6,TOP2A,ZFX,KMT2D,NRIP1,USP9X,CCNB2,MARF1,WASHC5,REC8,NDC80,TOB2,EHMT2,SIRT2,NCAPH,DCAF13,FBXO5,FMN2,SPIRE1,ZMIZ1,YTHDC2,IMMP2L,MCM8,MASTL,PAQR8,ZNF830,SPDYA,MCM9,ASPM
Ast1	GO:0006735	GO: NADH regeneration	0.552254	0.00660922	1.20383	ENO1,ENO2,FOXK2,PFKP,PGAM1,PGAM2,PGK1,PKM,TPI1,FOXK1
Ast1	GO:0030010	GO: establishment of cell polarity	-0.353763	0.00711755	-0.759765	ABL1,ABL2,ARF6,RHOA,CDC42,CRK,EPHB1,FAT1,GJA1,GSK3B,GSN,HTT,HES1,HSP90AB1,ITGB1,LLGL1,MAD2L1,MAP1B,MAP4,MYH9,MYO9A,NEK3,OPHN1,PKD1,PRKCI,PTK2,PTK7,ROCK1,FSCN1,DYNLT1,WEE1,GBF1,ZW10,CYTH3,ROCK2,KIF20B,FEZ1,RIPOR2,ARHGEF11,UST,SPRY2,RACK1,NDC80,SLC9A6,ARFGEF1,TRAF3IP2,SDCCAG8,RAB11FIP2,RUFY3,SIPA1L3,KANK1,WWC1,CRB1,SCRIB,FAM89B,GPSM2,WDPCP,AMOTL2,KIF26B,FRMD4A,CDK5RAP2,NSFL1C,PARD3,SHTN1,MCPH1,NDEL…
Ast1	GO:0072577	GO: endothelial cell apoptotic process	-0.549495	0.00942409	-1.11314	ABL1,ANGPT1,BMPR2,BRAF,MAP3K5,NFE2L2,PLCG1,PRKCI,CCL2,TGFB1,SCG2,AKR1C3,SEMA5A,PAK4,ANGPTL4,DAB2IP,ANO6
Ast1	GO:0000003	GO: reproduction	-0.25517	0.0108357	-0.501446	A2M,ABAT,ACVR1,ACVR2A,ADCY3,JAG1,AKT1,ALDOA,ANGPT2,APP,AR,ATP2B4,ATRX,AXL,BCL2,BCL2L1,BCL6,BMP7,BMPR1A,BMPR1B,BMPR2,BRCA2,C1QBP,OSGIN2,CA12,DDR1,CAD,CALR,CAPN2,CBL,CD9,CD38,CDC20,CDC25B,CDC25C,CDC27,CDK2,CDKN1B,CENPC,CETN2,CKS2,CREM,CSF1,CSNK2A2,CTNNA1,CTNNB1,CTSB,CXADR,DACH1,BRINP1,DHCR24,DIAPH2,DLG1,DNMT3A,ATN1,DUSP1,EDNRB,EGR1,EMP2,ETV5,ETV6,FANCA,FANCC,FANCD2,ACSL4,FBLN1,FER,FGFR2,FKBP4,FLNA,…
Ast2	GO:0000278	GO: mitotic cell cycle	0.629121	2.34251e-80	50.0971	ACTB,ACTL6A,ACVR1B,AKT1,ANK3,ANXA1,APC,BIRC5,APP,RHOB,RHOC,ASCL1,BACH1,BARD1,BBS4,BCL2,BCL6,BCL7A,BID,BLM,BMP7,BRCA1,BRCA2,ZFP36L1,ZFP36L2,BUB1,BUB1B,CACNB4,CALM1,CALM2,CALM3,CASP2,CCNA2,CCNB1,CCND2,CCNF,CCNG2,CDK1,CDK11B,CDC6,CDC20,CDC25A,CDC25B,CDC25C,CDC27,CDC42,CDK2,CDK4,CDK6,CDKN1A,CDKN1B,CDKN2A,CDKN2C,CDKN2D,CDKN3,CENPA,CENPC,CENPE,CENPF,CETN2,CFL1,RCC1,CHEK1,FOXN3,CKS1B,CKS2,CLTC,CTNNB1,CY…
Ast2	GO:0051276	GO: chromosome organization	0.678878	2.9559e-72	48.5596	ACTB,ACTL6A,PARP1,ANXA1,APC,BIRC5,ATR,BCL7A,BLM,BRCA2,BUB1,BUB1B,CCNB1,CCT6A,CDK1,CDC6,CDC20,CDC27,CDK2,CENPA,CENPC,CENPE,CENPF,CTNNB1,DHX9,DDX11,DKC1,DNA2,DUSP1,ERCC3,EZH2,FANCD2,FEN1,FLNA,CENPI,XRCC6,GEM,GOLGA2,GTF2B,GTF2H2,HMGB1,HMGB2,HMGB3,HMGA1,HNRNPA1,HNRNPA2B1,HNRNPD,HNRNPU,HSPA1B,INCENP,ITPA,KIF2A,KIF11,KIFC1,KIF22,KPNB1,MAD2L1,MAPT,MCM2,MCM3,MCM4,MCM5,MCM6,MCM7,MAP3K4,MLH1,MRE11,MSH2,MSH…
Ast2	GO:0006281	GO: DNA repair	0.609631	3.07864e-47	28.3549	ACTB,ACTL6A,PARP1,ATR,BACH1,BARD1,BCL7A,BLM,BRCA1,BRCA2,CDK1,CDC5L,CDK2,CDK9,CDKN2D,CEBPG,CETN2,CHEK1,ERCC8,DDB2,GADD45A,DHX9,DDX11,DNA2,EGFR,EYA4,ERCC3,FANCA,FANCC,FANCD2,FANCB,FANCG,FEN1,FH,FOXM1,FMR1,FUS,XRCC6,MSH6,GTF2H2,GTF2H3,HMGB1,HMGB2,HMGN1,KIF22,LIG1,LIG3,MCM2,MCM3,MCM4,MCM5,MCM6,MCM7,MGMT,MLH1,MPG,MRE11,MSH2,MSH3,NUDT1,MUTYH,TONSL,NONO,NPAS2,OGG1,PCNA,PMS1,POLA1,POLD1,POLD2,POLE,POLE2,…
Ast2	GO:0003008	GO: system process	-0.439642	4.67092e-26	-11.1364	ABAT,ADCY1,ADCY3,ADCY6,ADD3,ADM,ADORA2B,PARP1,ADRA1A,AGT,AKT1,ALDOA,AKR1B1,AMFR,ANGPT1,ANK2,ANK3,ANXA6,APBB1,APBB2,BIRC5,APOE,APP,AQP4,AR,ARF4,ARRB2,ASCL1,ATP1A1,ATP1A2,ATP1A3,ATP1B1,ATP1B2,ATP2B1,ATP2B2,ATP2B4,ALDH7A1,B2M,ADGRB3,BBS2,BBS4,BCL2,BCR,TSPO,CACNA1C,CACNB2,CACNB4,CALM1,CALM2,CALM3,CAMK4,CAMK2B,CAMK2D,CAMK2G,CASP3,CAV3,CBR3,CCND2,SCARB1,SCARB2,CD38,CDC42,CDKN1B,CDKN2D,CHRNB1,CHUK,CLCN5…
Ast2	GO:0140694	GO: non-membrane-bounded organelle assembly	0.560717	8.15552e-22	11.8247	ACTN2,BIRC5,BICD1,BRCA1,CAV3,CDC20,CDK2,CENPA,CENPC,CENPE,CENPF,CETN2,CFL2,RCC1,CIRBP,CSNK1D,CSRP2,EIF1AX,EIF5,FLII,FLNA,FMR1,GOLGA2,GSN,GTF2B,HNRNPU,HSPA1B,INCENP,KIF2A,KIF11,KIFC1,KPNB1,SMAD4,MAPT,MEF2A,MLH1,MSN,MYBL2,MYH11,NEK2,NUMA1,PDGFRA,PDGFRB,PLEC,PLK1,PRKAA2,PRKAR1A,PRKDC,MAPK9,PTEN,RNF4,RPL5,RPL23A,ATXN2,STIL,FSCN1,SRF,AURKA,TIA1,TPM1,TPR,EZR,XRCC5,ZNF207,ALMS1,AAAS,FXR1,SMC1A,TNKS,CDS2…
Ast2	GO:0006952	GO: defense response	-0.405826	1.26623e-15	-6.04579	A2M,ADCY1,ADM,ADORA2B,PARP1,AP1G1,AGT,AKT1,ABCD2,ANXA1,BIRC2,APOE,APP,AQP4,TRIM23,ARRB2,ATP1A2,ATP1B1,AXL,BCL2,BCL6,BCR,BMPR1B,BNIP3,BNIP3L,BPGM,BST2,C1R,C1S,CALM1,CAMK4,CAMLG,CASP6,CASP7,CD44,CD58,CD81,CDC42,CDO1,CEBPG,LYST,CHUK,CLU,CNR1,CREBBP,MAPK14,CSF1,CST3,CYLD,DAPK1,DAPK3,BRINP1,DHX9,DHX15,NQO1,S1PR3,EDNRB,EIF4E,EPHB2,EZH2,F3,FANCA,FANCD2,FASN,FN1,FOS,FOSL2,FYN,IFI6,XRCC6,GAPDH,GFER,GNG7,G…
Ast2	GO:0006629	GO: lipid metabolic process	-0.377404	4.28011e-13	-4.66794	ABCA1,ABCA3,ACAA1,ACADM,ACADSB,ACADVL,ACAT2,ACOX1,ADM,AKT1,ALDH3A2,ABCD2,AKR1B1,ANXA1,APOE,APP,ASAH1,ATP1A1,AUH,BBS4,BCAT2,BRCA1,TSPO,CAPN2,CAT,CAV3,CBR1,SCARB1,CLU,TPP1,CNR1,COMT,COX10,CPT2,CREB1,CREBL2,CREM,CRKL,MAPK14,CYP51A1,DGKB,DBI,ECI1,DECR1,DHCR7,CYB5R3,ECH1,EDNRB,EPHX1,CLN8,ETFA,ETFB,FABP5,FASN,FDPS,FGF1,FGF2,FGFR3,G6PD,B4GALNT1,GCDH,GK,GLA,GLB1,GM2A,GPS2,GPX4,NR3C1,GSTM4,HADHA,HADHB,HAD…
Ast2	GO:0040011	GO: locomotion	-0.385421	4.456e-13	-4.76036	ACVR1B,JAG1,AGT,AKT1,ANGPT1,ANGPT2,ANXA1,APC,APOE,APP,ARF6,RHOB,RHOC,RHOG,ARHGAP5,ARRB2,ARSB,ATP1A2,ATP1B2,ATP2B4,BBS2,BBS4,BCL2,BCR,BMP7,BST2,LDLRAD4,CALR,CAMK2B,CD9,SCARB1,CD81,CD151,CDC42,CDH11,CDK6,CDKN1B,LYST,CRKL,MAPK14,CSF1,CTNNA1,CTNNA2,CTSH,CXADR,DAG1,DAPK3,GADD45A,DOCK1,DPYSL3,DSCAM,RCAN1,HBEGF,DUSP1,DUSP3,S1PR1,LPAR1,EDNRB,EGF,MEGF8,EGFR,EGR3,EMP2,EPHA4,EPHB1,EPHB2,ERBB4,F3,FBLN1,FGF1,…
Ast2	GO:0006811	GO: monoatomic ion transport	-0.40426	1.6334e-12	-4.76498	ACTN2,ADRA1A,AKT1,ANK2,ANK3,SLC25A4,ANXA2,ANXA6,ARHGAP1,ATOX1,ATP1A1,ATP1A2,ATP1A3,ATP1B1,ATP1B2,ATP2B1,ATP2B2,ATP2B4,ATP5F1E,ATP5PB,ATP6V1A,ATP6V1B2,ATP6V1C1,ATP6V1E1,ATP6V1G2,ATP6V0A1,ATP6AP1,B2M,BCL2,TSPO,CA2,CACNA1C,CACNB2,CACNB4,CALM1,CALM2,CALM3,CAMK2B,CAMK2D,CAMK2G,CAV3,CD63,CDK2,CDKN1B,CHRNB1,CLCN3,CLCN5,CLCN6,CLCN7,CLNS1A,CLTC,CNGA3,CNR1,COX4I1,COX5B,COX8A,COX15,CTNNB1,DDIT3,DIAPH1,DMD,S…
Ast2	GO:0032101	GO: regulation of response to external stimulus	-0.410683	8.4668e-12	-4.5472	A2M,ADORA2B,PARP1,AP1G1,AGT,AKT1,ANGPT2,ANXA1,ANXA2,BIRC2,APOE,APP,ARRB2,BBS2,BBS4,BCL2,BCL6,BCR,CALR,CASP6,CD9,CD81,CHUK,CNR1,CREBBP,MAPK14,CSF1,CTNNA2,CYLD,DHX9,DSCAM,DUSP1,DUSP3,S1PR1,LPAR1,EDNRB,MEGF8,EPHA4,EPHB2,F3,FANCA,FANCD2,FGF1,FGF2,FGFR1,FKBP1B,FLNA,FYN,XRCC6,GFER,GPS2,GRN,HGF,HLA-A,HLA-B,HLA-E,HMGB1,HMGB2,HSPA1B,HSPB1,TNC,IFI16,IGF1R,IL6ST,IRF1,IRF3,IPO5,LAMP1,LDLR,LYN,SMAD3,MDK,ABCC1…
Ast2	GO:0009725	GO: response to hormone	-0.395794	9.45155e-12	-4.36343	A2M,ABCA3,ACTN2,ADCY6,ADM,PARP1,ADRA1A,AGL,AGT,AKT1,ANXA1,AR,ARSB,ATP1A1,ATP1A2,ATP1A3,ATP2B1,BBS2,BBS4,BCL2,BMP7,BRCA1,ZFP36L1,ZFP36L2,KLF9,TSPO,CA2,CAD,CALR,CASP3,CAT,CCNA2,CD38,CDC6,CDKN1A,CDKN1B,CDO1,CHUK,CREB1,CRY1,CRY2,MAPK14,CSK,CTNNA1,CTSB,CTSD,CTSH,CTSL,DAG1,DAXX,NQO1,DTYMK,EDNRB,EGR2,EIF4E,EIF4EBP2,ESR2,ESRRA,ESRRG,FBN1,FHL2,FOS,FOSB,FOSL2,GLB1,GCLM,GNAI2,GPI,GRB14,GRIA1,NR3C1,GSTM3,HAD…
Ast2	GO:0048878	GO: chemical homeostasis	-0.400184	1.49651e-11	-4.33196	ABCA1,ABCA3,ACOX1,ADCY6,AGT,AKT1,AKR1B1,ANK2,ANK3,ANXA6,APOE,APP,AQP4,ATOX1,ATP1A1,ATP1A2,ATP1A3,ATP1B1,ATP1B2,ATP2B1,ATP2B2,ATP2B4,ATP6V1A,ATP6V1B2,ATP6V0A1,ATP6AP1,B2M,BAD,BCL2,BNIP3,TSPO,CA2,CA12,CACNA1C,CACNB2,CACNB4,CALB2,CALM1,CALM2,CALM3,CALR,CAMK2D,CAV3,SCARB1,CLCN3,CLN5,CNR1,COX11,CRY1,CRY2,CTSH,DDIT3,DHPS,DIAPH1,DMD,EDNRB,EPHA5,CLN8,FABP5,FGF2,FKBP1A,FKBP1B,FLNA,FOSL2,FTH1,FTL,GCLM,GLS,…
Ast2	GO:0050804	GO: modulation of chemical synaptic transmission	-0.445325	8.5872e-11	-4.4827	ABR,ADCY1,ADORA2B,ADRA1A,APBA1,APOE,APP,ARRB2,ATP1A2,BCR,CA2,CACNB4,CALB2,CAMK2B,CD38,CDC20,CDH11,CNR1,DAG1,DBN1,DLG4,DNM1,EGR2,EIF4E,EIF4EBP2,EPHA4,EPHB1,EPHB2,FMR1,FYN,GABBR1,GFAP,GNAI2,GRIA1,GRIA2,GRIA3,GRID1,GRIK1,GRIK3,GRIK4,GRIK5,GRIN2A,GRIN2B,GRM3,HIP1,HMGCR,HRAS,KCNJ10,KCNQ3,KIF5B,MAP1A,MAP1B,MAPT,MEF2C,RAB8A,KMT2A,NFATC4,NTRK2,OPHN1,PRKN,PDE9A,PFN1,PFN2,SERPINE2,PLAT,PLCL1,PPP3CA,PRKACA,…
Ast2	GO:0071459	GO: protein localization to chromosome, centromeric region	0.835865	1.41886e-10	8.23165	BUB1B,CDK1,CENPA,JARID2,RB1,TTK,ZW10,BUB3,AURKB,KNTC1,CTCF,SMC5,MTBP,SPDL1,ZWILCH,CENPQ,RCC2,KNL1,CHAMP1
Ast2	GO:0030334	GO: regulation of cell migration	-0.371075	2.40763e-10	-3.56915	ACVR1B,JAG1,AGT,AKT1,ANGPT1,ANGPT2,ANXA1,APC,APOE,APP,ARF6,RHOB,RHOC,ARHGAP5,ARSB,ATP1B2,ATP2B4,BCL2,BCR,BMP7,BST2,LDLRAD4,CALR,CAMK2B,CD9,SCARB1,CD81,CD151,CDC42,CDH11,CDKN1B,CRKL,CSF1,CTNNA2,CTSH,DAG1,DAPK3,GADD45A,DOCK1,DPYSL3,HBEGF,DUSP1,DUSP3,S1PR1,LPAR1,EGF,EGFR,EMP2,EPHA4,EPHB2,ERBB4,F3,FGF1,FGF2,FGFR1,FLNA,FN1,GJA1,GLUL,GNAI2,GPI,GRN,HDAC2,HGF,HMGB1,HRAS,HSPA5,HSPB1,TNC,IGF1R,IGFBP5,ING1,…
Ast2	GO:0061061	GO: muscle structure development	-0.41185	3.05391e-10	-3.91881	ACADM,ACTB,ACTL6A,ACTN1,ACTN2,ADM,ADRA1A,JAG1,AKT1,ANK2,ARRB2,ZFHX3,ATF3,ADGRB3,BCL2,BCL9,ZFP36L1,CACNB4,CALR,CAPN2,CASP3,CASP7,CAV3,CD9,CD81,CDK1,CDK9,CENPF,CFL2,CHRNB1,CHUK,COL11A1,CREB1,CRYAB,MAPK14,CSRP2,CTNNB1,CXADR,DAG1,DDIT3,DMD,DNMT1,DOCK1,RCAN1,HBEGF,DTYMK,S1PR1,EDNRB,EGR2,EGR3,ELN,EPHB1,EZH2,FGFR2,FHL1,FHL2,FKBP1A,FLII,FOS,FRG1,FZD2,G6PD,GPC1,NRG1,NR4A1,HNRNPU,HES1,ID2,ID3,IFRD1,IGFBP5,…
Ast2	GO:0031638	GO: zymogen activation	-0.795746	2.66458e-08	-6.02728	ANXA2,BAD,C1R,CTSH,CTSL,ENO1,GRIN2A,IFI16,MMP14,PGK1,SERPINE2,PLAT,LGMN,MASP1,S100A10,RIPK2,CYFIP2,C1RL
Ast2	GO:0051336	GO: regulation of hydrolase activity	-0.364451	6.61694e-08	-2.61652	ABR,ADRA1A,AKT1,ANXA1,APAF1,BIRC2,ARF4,RHOC,RHOG,ARL1,BAD,BCR,BICD1,BID,CALM1,CALM2,CALM3,CAST,CASP2,SERPINH1,SCARB2,CD44,CDKN2D,CHN1,CRY2,CST3,CSTB,CTSD,CTSH,CTSL,CTSV,DAP,DAPK1,DDX11,DFFA,ECT2,LPAR1,EGFR,EPHA3,EPHA4,EPHA5,ERBB2,EZH2,F3,FGD1,FGF2,FGFR1,FGFR3,FGFR2,FKBP1A,FKBP1B,FNTA,FYN,IFI6,GAPDH,GNAQ,GRN,GRIN2A,GRIN2B,GSN,HGF,HIP1,HMGB1,HMGB2,HRAS,HSPE1,IFI16,IGBP1,ITGA6,STMN1,LGALS3,LRP1,LYN,…
Ast2	GO:0040007	GO: growth	-0.336016	7.60352e-08	-2.3921	ACVR1B,ACVR2B,ADM,ADRA1A,AGT,AKT1,ALCAM,ANXA1,ANXA6,APBA1,APOE,APP,AR,BBS2,BBS4,BCL2,BCL6,BCL9,BMPR1B,BRCA1,BRCA2,ZFP36L1,BST2,OSGIN2,DDR1,CAMK2D,CAV3,CD9,CD38,CD81,CDK1,CDK11B,CDC42,CDKN1A,CDKN1B,CDKN2A,CDKN2C,CDKN2D,CHEK1,CREB1,CRKL,CRYAB,MAPK14,CSF1,CTNNB1,DAG1,ATN1,DSCAM,HBEGF,S1PR1,MEGF8,EGFR,CTTN,ENO1,ERBB2,ERBB4,ESR2,EZH2,FGF1,FGF2,FGF13,FGFR3,FGFR2,FHL1,FN1,FOSL2,G6PD,GAP43,GAS1,GJA1,GPC3…
Ast2	GO:0044419	GO: biological process involved in interspecies interaction between organisms	-0.308108	3.29529e-07	-1.99719	A2M,ABCA1,ADM,PARP1,AP1G1,AKT1,ABCD2,ANXA1,BIRC2,APOE,AQP4,TRIM23,ARRB2,ATP1B1,AXL,B2M,BCL2,BCR,BNIP3,BNIP3L,BPGM,BST2,TSPO,C1R,C1S,CALM1,CALR,CAPN2,CASP3,CASP6,CASP7,KYAT1,SCARB1,SCARB2,CD58,CD81,CDK1,CDC42,CDK4,CDK6,CDK9,CEBPG,CFL1,LYST,CHUK,CLU,CNP,CNR1,CREBBP,MAPK14,CSF1,CTSB,CTSL,CXADR,CYLD,DAG1,DAPK1,DAPK3,DHX9,DHX15,NQO1,EDNRB,EEF1A1,EGFR,ENO1,EPHB2,EPS15,FASN,FGFR2,FKBP5,FMR1,FN1,FOS,FOSL…
Ast2	GO:0042445	GO: hormone metabolic process	-0.591751	5.00936e-07	-3.72816	ADM,AKR1B1,ATP1A1,TSPO,CPE,CTSB,CTSL,DHCR7,ECE1,EDNRB,NR3C1,HSD17B4,IGF1R,NAGLU,NFKB1,PCSK5,PDGFRA,MED1,PTPN11,RBP1,REST,RPE65,SLC16A2,SPP1,STAT5B,TCF7L2,AKR1C3,CHST10,H6PD,ATP6AP2,CYP46A1,TIPARP,DKK3,PCSK1N,RDH11,HSD17B12,HSD17B11,DHRS7,SLCO1C1,ERO1B,SCPEP1,YIPF5,CHST9,SELENOM,RDH10
Ast2	GO:0006096	GO: glycolytic process	-0.515404	0.000444705	-1.7276	ALDOA,ALDOC,APP,BPGM,ENO1,ENO2,GALK1,GAPDH,GPI,HK1,FOXK2,INSR,LDHA,LIPA,PFKM,PFKP,PGAM1,PGAM2,PGK1,PGM1,PKM,PPARA,PRKAA2,PRKACA,STAT3,UCP2,SLC4A4,HDAC4,NUPR1,PRKAG2,DDIT4,DHTKD1,HKDC1,ADPGK,FLCN,FOXK1,ENO4
Ast2	GO:0043473	GO: pigmentation	-0.534269	0.000975512	-1.60856	AP1G1,APOE,ARCN1,BBS2,BCL2,CD63,LYST,EDNRB,GLI3,HPS1,MEF2C,KITLG,CITED1,RAB1A,SOD2,AP1S2,AP1M1,RAB29,USP13,ZEB2,ATP6AP2,RAB32,HPS5,BLOC1S4,SHROOM3,BLOC1S5,DTNBP1,MFSD12,PIKFYVE,BLOC1S2
Ast2	GO:0030574	GO: collagen catabolic process	-0.687595	0.00361759	-1.67882	CST3,CTSB,CTSL,MMP14,MMP15,MMP16,PEPD,ADAMTS3,MRC2,RETREG1,RETREG2
Ast2	GO:0071692	GO: protein localization to extracellular region	-0.346365	0.00379405	-0.838514	ABAT,ABCA1,ACVR2B,AP1G1,ANXA1,APBB1,APOE,ARL4D,ARF6,BAD,CAMK2G,CANX,CD38,CNR1,CYP51A1,EDNRB,EPHA5,FBN1,FKBP1B,GLUD1,HADH,HMGCR,INHBB,LTBP1,SMAD2,RAB8A,MTTP,MYH10,NEO1,NNAT,OPRM1,PRKN,PCSK5,PFKM,PPIA,PPP3CA,PRKACA,PRKAR1A,PRKCE,PTPN11,PTPRN2,RAF1,RAP1GDS1,REST,SEL1L,SLC12A2,SNAP25,SOX4,STX4,STXBP3,TCF7L2,TGFB2,TIAM1,UCP2,NR1H2,SCG2,KLF7,IRS2,ADAM9,SLC4A8,STXBP5L,CLOCK,RIMS2,DNM1L,UNC13B,SEC24A,ERP…
Ast2	GO:0140962	GO: multicellular organismal-level chemical homeostasis	-0.554874	0.00543799	-1.25655	ABCA3,ADCY6,AKR1B1,AQP4,B2M,CTSH,LIPA,MYO5B,NAGLU,NEO1,SLC11A2,PRKACA,SOD2,VEGFA,FBXL5,NKIRAS1,SLC40A1,LPCAT1,CYBRD1,BTBD9
Ast2	GO:0007623	GO: circadian rhythm	-0.359687	0.00668016	-0.782395	ADCY1,PARP1,ZFHX3,KLF9,CDK1,CREB1,CRY1,CRY2,CSNK1D,DYRK1A,EGR3,EZH2,GFPT1,GNAQ,HDAC2,HNRNPD,HNRNPU,ID1,ID2,ID3,ID4,KCND2,KMT2A,MTTP,NAGLU,NFIL3,NONO,NPAS2,NTRK2,PDE6B,PER1,PPARA,PPP1CA,PPP1CB,PRKAA2,PRKDC,PRKG1,MAPK8,MAPK9,MAPK10,PTEN,PTGDS,RORA,RPE65,SFPQ,TOP2A,TYMS,FXR1,NRIP1,BHLHE40,HDAC3,PER3,TIMELESS,HOMER1,MAGED1,CLOCK,THRAP3,NR1D2,NAMPT,HNRNPR,RAI1,PPARGC1A,ATF5,PHLPP1,TARDBP,SIN3A,HEBP1,P…
Ast2	GO:1903901	GO: negative regulation of viral life cycle	-0.61353	0.00861072	-1.26691	BST2,GSN,LY6E,PPIA,PTX3,TRIM25,TRIM26,SNX3,IFITM3,IFITM2,TRIM8,TRIM5,TRIM59
Ast2	GO:0010644	GO: cell communication by electrical coupling	-0.527077	0.0138841	-0.979038	ANK3,ATP1A1,ATP1A2,ATP1A3,ATP1B1,ATP1B2,CACNA1C,CALM1,CALM2,CALM3,CAMK2D,DBN1,FKBP1B,GJA1,PDE4D,PRKACA,SLC8A1,GJC1
Ast2	GO:0043153	GO: entrainment of circadian clock by photoperiod	-0.629364	0.0163499	-1.12435	CRY1,CRY2,ID2,PDE6B,PER1,PPP1CA,PPP1CB,BHLHE40,PER3,FBXL17,RBM4B
Ast3	GO:0051276	GO: chromosome organization	-0.633154	5.45542e-45	-28.0254	ACTB,ACTL6A,PARP1,ANXA1,APEX1,BIRC5,BCL7A,BLM,BRCA2,BUB1,BUB1B,CCNB1,CCT6A,CDK1,CDC20,CDC27,CDK2,CENPA,CENPC,CENPE,CENPF,DHX9,DDX11,DKC1,DNA2,DUSP1,ERCC4,EZH2,FANCD2,FEN1,FLNA,CENPI,XRCC6,GEM,GOLGA2,HMGB1,HMGB2,HMGB3,HMGA1,HNRNPA1,HNRNPA2B1,HNRNPC,HNRNPD,HNRNPU,HSPA1A,HSPA1B,HSP90AA1,IK,KIF11,KIFC1,KIF22,LIG4,MAD2L1,MAPT,MCM2,MCM3,MCM4,MCM5,MCM6,MCM7,MAP3K4,MRE11,MSH2,MYBL2,NASP,NFRKB,NUMA1,PCNA,…
Ast3	GO:0007059	GO: chromosome segregation	-0.678226	8.7981e-43	-28.5232	ACTB,ACTL6A,SLC25A5,BIRC5,BCL7A,BRCA1,BUB1,BUB1B,CCNB1,CDK1,CDC20,CDC27,CENPC,CENPE,CENPF,RCC1,DUSP1,ECT2,FANCD2,FLNA,CENPI,GEM,GOLGA2,NR3C1,HNRNPU,HSPA1A,HSPA1B,IK,KIF11,KIFC1,KIF22,MAD2L1,MKI67,MRE11,MYBL2,NUMA1,PLSCR1,PTEN,RAD21,RAN,RNF4,RPS3,STIL,SMARCA2,SMARCA4,SMARCB1,SMARCC1,SMARCC2,SMARCD1,SMARCD3,SMARCE1,SRPK1,AURKA,TOP1,TOP2A,TOP2B,TOP3A,TTK,TTN,TUBG1,UBE2I,ZNF207,BAG6,DPF3,DPF1,USP9X,S…
Ast3	GO:0000278	GO: mitotic cell cycle	-0.543189	2.80409e-37	-19.8548	ACTB,ACTL6A,ACVR1,AKT1,ANK3,ANXA1,BIRC5,RHOB,RHOC,ASCL1,ASNS,BACH1,BARD1,BBS4,BCAT1,CCND1,BCL2,BCL6,BCL7A,BID,BLM,BMP7,BRCA1,BRCA2,ZFP36L1,ZFP36L2,BTG1,BUB1,BUB1B,CALM1,CALM2,CALM3,CASP2,CCNA2,CCNB1,CCND2,CCND3,CCNG2,CCNH,CDK1,CDC20,CDC25B,CDC25C,CDC27,CDC34,CDK2,CDK4,CDK6,CDKN1A,CDKN1B,CDKN2A,CDKN2B,CDKN2C,CDKN2D,CDKN3,CENPA,CENPC,CENPE,CENPF,CETN2,RCC1,CHEK1,FOXN3,CKS1B,CKS2,CLTC,PLK3,CYLD,DAPK…
Ast3	GO:0006281	GO: DNA repair	-0.529457	3.4519e-21	-10.8337	ACTB,ACTL6A,PARP1,PARP4,APEX1,BACH1,BARD1,BCL7A,BLM,BRCA1,BRCA2,CDK1,CDC5L,CDK2,CDKN2D,CETN2,CHEK1,ERCC8,CSNK1E,DDB2,GADD45A,DHX9,DDX11,DNA2,EGFR,ERCC4,ERCC6,EYA3,FANCA,FANCC,FANCD2,FANCB,FEN1,FH,FOXM1,FMR1,FUS,XRCC6,MSH6,HMGB1,HMGB2,HMGN1,KIF22,LIG1,LIG3,LIG4,MCM2,MCM3,MCM4,MCM5,MCM6,MCM7,MGMT,ATXN3,MPG,MRE11,MSH2,NUDT1,MUTYH,NFRKB,NONO,NPM1,PCNA,PMS1,POLA1,POLB,POLE,POLE2,POLH,PPP5C,PRKCG,PRKDC…
Ast3	GO:0050000	GO: chromosome localization	-0.715349	1.39383e-13	-9.19638	BIRC5,CCNB1,CENPC,CENPE,CENPF,ECT2,GEM,HNRNPU,KIFC1,KIF22,LMNA,NUMA1,ZNF207,MAD1L1,CUL3,KAT2B,ZW10,BUB3,AURKB,KNTC1,DLGAP5,KIF14,NDC80,KIF2C,PMF1,SIRT2,RRS1,NUP62,CHMP2B,CHMP2A,CHMP4A,RACGAP1,RMDN1,NDE1,SPDL1,ZWILCH,CDCA8,CENPQ,RCC2,TEX14,FMN2,KNL1,CHMP1B,SPC25,CHMP6,DSN1,SEH1L,KIF18A,NUF2,PSRC1,KNSTRN,BOD1,CHMP7,CDCA5,SPC24,TTL,SGO1,SPDYA,CHAMP1
Ast3	GO:0140694	GO: non-membrane-bounded organelle assembly	-0.473677	1.05877e-10	-4.72502	ACTG1,BIRC5,AUP1,BICD1,BRCA1,C1QBP,CDC20,CDK2,CENPA,CENPC,CENPE,CENPF,CETN2,RCC1,CSRP1,CSRP2,DDX6,EIF2S1,EIF5,FLII,FLNA,FMR1,GOLGA2,GSN,HNRNPU,HSPA1A,HSPA1B,ITGB1,KIF11,KIFC1,RPSA,CAPRIN1,SMAD4,MAPT,MSN,MYBL2,CNOT2,NPM1,NUMA1,PDGFRA,PDGFRB,PGM5,PLEC,PRKAA2,PRKAR1A,PRKDC,PROX1,PTEN,RNF4,RPL5,RPL6,RPL10,RPL11,RPL23A,RPL24,RPLP0,RPS3,RPS5,RPS14,RPS15,RPS19,RPS23,RPS27,RPS28,ATXN2,STIL,FSCN1,SRC,SRF,…
Ast3	GO:0021543	GO: pallium development	-0.557969	1.13821e-08	-4.43238	ALK,ASCL1,ATP2B4,BBS2,BBS4,BNIP3,CASP3,CDK6,CRKL,DAB1,DLX1,DLX2,EGFR,EMX2,EPHA5,EZH2,FGF13,FOXG1,FLNA,GART,GLI3,GRIA1,GSK3B,HIF1A,ID4,IGF1R,LAMB1,MDK,NEFL,NPY,NTRK2,OGDH,PAFAH1B1,PAX6,POU3F2,POU3F3,PROX1,PTEN,PTPRS,RAN,ROBO1,SCN2A,SMO,SRD5A1,SRF,TACC1,NR2E1,TUBB2A,XRCC1,ZIC1,LRP8,BTG2,TUBA1A,CDK5R1,ADGRG1,LHX2,FEZ1,KIF14,TACC3,TACC2,XRN2,BTBD3,WDR47,KDM1A,SYNE2,SRGAP2,SUN2,CNTNAP2,UQCRQ,POMT2,CDO…
Ast3	GO:0006629	GO: lipid metabolic process	0.315727	1.19498e-08	2.50139	ABCA1,ABCA2,ACAA1,ACADSB,ACADVL,ACAT1,ACAT2,ACLY,ADM,ADORA1,AKT1,ABCD2,AKR1B1,ALK,ANXA1,APOE,ARSA,ASAH1,ATP5F1B,BBS4,BCAT1,BCAT2,BCKDHB,BMP5,BRCA1,CAPN2,CAT,CAV1,CBR1,SCARB1,CHKA,CLU,TPP1,COMT,COX10,CPS1,CPT2,CREB1,CREBL2,CREM,CRKL,CYP51A1,DAB2,DGKA,DGKB,DGKG,DBI,ECI1,DECR1,DHCR7,DHCR24,CYB5R3,DPAGT1,ECH1,EDNRB,EPHX1,CLN8,ETFA,FAH,FASN,FDFT1,FDPS,FDX1,FECH,FGF1,FGF2,FNTB,FUCA1,KDSR,GALC,B4GALNT1,…
Ast3	GO:0042060	GO: wound healing	0.420895	4.28464e-07	2.6803	ACTB,ACTG1,ANXA1,ANXA2,ANXA5,ANXA6,APOE,RHOC,DST,SERPING1,DDR1,CAV1,CD9,SCARB1,CD44,CD59,CD151,CDKN1A,CLIC1,CNN2,CSRP1,DAG1,DGKA,DGKB,DGKG,HBEGF,ELK3,EPHB2,ERBB2,EXT1,F3,FBLN1,FGF1,FGF2,FLNA,FN1,GAS6,B4GALT1,GNA12,PDIA3,NRG1,HIF1A,HMOX1,HRAS,HSPB1,IL6ST,ITGA2,ITGB1,LMAN1,LYN,MCAM,MYLK,NFATC1,NOTCH2,P2RY1,SERPINE1,PAK1,PDGFRA,SERPINE2,PIK3CA,PIK3CB,PLA2G4A,PLAT,PLAU,PLEC,PLSCR1,PPARA,PPIA,PPP3CA,P…
Ast3	GO:0010632	GO: regulation of epithelial cell migration	0.476143	1.04722e-06	2.84732	AGT,AKT1,ANGPT1,ANXA1,APOE,ARF6,RHOB,ARSB,ATP2B4,ATP5F1B,BMPR2,CALR,SCARB1,CSNK2B,CTSH,GADD45A,HBEGF,EFNA1,EGF,EMP2,FGF1,FGF2,GLUL,GPI,GRN,HAS2,HIF1A,HMGB1,HMOX1,HSPB1,ITGA2,MCC,MEF2C,MAP3K3,NOTCH1,SERPINF1,PIK3CB,PLCG1,PRCP,PRKCA,PRKCE,MAP2K3,MAP2K5,PROX1,LGMN,PTEN,PTPRG,RRAS,RREB1,SPARC,SRC,STC1,NR2F2,TGFB1,TGFB2,TGFBR2,THBS1,NR2E1,TMSB4X,VEGFA,WNT7A,PLPP3,IRS2,ADAM9,NRP2,SEMA5A,KLF4,MAP4K4,ROC…
Ast3	GO:0048013	GO: ephrin receptor signaling pathway	-0.758514	1.13799e-06	-4.5085	EFNA1,EFNA5,EFNB1,EFNB2,EPHA3,EPHA4,EPHA5,EPHB2,RBPJ,LYN,MMP2,PAK1,PAK3,PTPN11,RASA1,SRC,SS18,YES1,NCK2,CDK5R1,SIPA1L1,ANKS1B
Ast3	GO:0003012	GO: muscle system process	0.411959	2.34434e-06	2.31932	ABAT,ACTA2,ADORA1,PARP1,ADRA1A,GRK2,AGT,ALDOA,ANK2,ANXA6,APBB2,ATP1A2,ATP1B1,ATP2B1,ATP2B4,BBS2,CACNA1C,CACNA2D1,CACNB2,CALD1,CALM1,CALM2,CALM3,CAMK2B,CAMK2D,CAMK2G,CAV1,CHRNB1,CHUK,CRYAB,CYBA,DAG1,DAPK3,DLG1,DMD,DTNA,EDNRA,EDNRB,EMD,CTTN,ENO1,EZH2,FGF12,FGF13,FKBP1B,FOXO1,FOXO3,FLNA,GAA,MSTN,GJA1,GSN,GSTM2,HDAC2,HMOX1,NR4A1,HSP90AA1,IGFBP5,IL6ST,ITGA2,KCND2,KCNE1,KCNJ8,KCNMA1,KCNN2,LMNA,SMAD4,ME…
Ast3	GO:0071459	GO: protein localization to chromosome, centromeric region	-0.768487	2.85496e-06	-4.2608	BUB1B,CDK1,CENPA,IK,TTK,ZW10,BUB3,AURKB,KNTC1,CTCF,SMC5,MTBP,SPDL1,ZWILCH,CENPQ,RCC2,KNL1,BOD1,CHAMP1
Ast3	GO:0045814	GO: negative regulation of gene expression, epigenetic	-0.558023	3.92041e-06	-3.01705	BCL6,BMI1,BRCA1,CDK2,CHEK1,DNMT1,DNMT3A,DYRK1A,EZH2,HDAC2,HELLS,HMGB1,IFI16,ING2,LMNA,LMNB1,PHF2,TFAP2C,USP7,PPM1D,HAT1,MBD2,MTA1,LHX2,HDAC9,HDAC4,SETDB1,HDAC5,TRIM28,CTCF,KCNQ1OT1,BAZ2A,BAZ1A,CBX3,MORC2,BAHD1,SIRT2,SCMH1,KDM1A,SMCHD1,SUZ12,SIN3A,L3MBTL1,PHF19,UHRF1,UBR5,PPHLN1,MBD3,RIF1,ATF7IP,ZNFX1,SUV39H2,EHMT1,ATF7IP2,TET1,EPC1,SETDB2,DOT1L,LMNB2,SAMD1,CENPV,ZNF445
Ast3	GO:0009617	GO: response to bacterium	0.376671	1.89152e-05	1.77909	ABCA1,ADM,AHR,AKT1,ALAD,ABCD2,B2M,BNIP3,C5AR1,CA3,CAPN2,CASP3,CAV1,KYAT1,SCARB1,CDH1,CDK4,CEBPB,LYST,CHUK,CPS1,CYBA,DHX15,NQO1,EDNRB,EPHB2,FGFR2,FOS,FOSL2,FUCA2,GBP1,GBP2,GBP3,GPC3,GPM6A,GRN,HADHB,HDAC2,HLA-A,HLA-E,HMGB1,HMGB2,NR4A1,IFNAR1,RBPJ,IL6R,IL12RB2,IRF3,KCNJ8,LYN,MAOB,MEF2C,MIF,NAGLU,NFIB,NFKBIA,NFKBIB,NOTCH1,NOTCH2,SERPINE1,PDE4B,PRKCA,PRKCE,MAPK3,MAPK8,MAP2K3,MAP2K7,RELA,RPL30,RPL39,RP…
Ast3	GO:0071345	GO: cellular response to cytokine stimulus	0.315856	6.14308e-05	1.33026	ABCA1,ACTG1,ACTN4,AKT1,ALAD,ANGPT1,SLC25A5,FAS,AQP4,ASAH1,ATP5F1B,BAD,BBS2,BBS4,BCAT2,BRCA1,ZFP36L1,ZFP36L2,KLF5,CALM1,CAPN2,CAV1,CD44,CD47,CDC34,CDK4,CHUK,CNTFR,CREB1,CRKL,CSF1,CSNK2B,CTBP2,CYLD,DAPK1,DAPK3,DHX9,GSDME,DOK1,DUSP1,EIF4A2,EIF5A,EPS8,EXT1,F3,FASN,FOXO3,FOS,GAPDH,GAS6,GBP1,GBP2,GBP3,GCLM,GLDC,CCR10,GPS2,PDIA3,GSK3B,GSN,HAS2,HELLS,HIF1A,HNRNPU,HES1,HSPA1A,HSPA1B,HSPA5,IFI16,IFI27,IFIT…
Ast3	GO:0006869	GO: lipid transport	0.389425	0.000100859	1.55625	ABCA1,ABCA2,PLIN2,AGT,AKT1,ABCD2,ANXA1,ANXA2,APOE,CAV1,SCARB1,CHKA,CLU,CPT2,CRY1,DAB2,DBI,EGF,CLN8,FABP7,GM2A,GPS2,ITGAV,KCNJ8,LCAT,LDLR,LIPA,LRP1,LRP6,MIF,MTTP,NFKBIA,NMB,NME4,NPC1,PRKN,PIP4K2A,PLA2G4A,PLSCR1,PLTP,PMP2,PPARA,PSAP,PTCH1,PTPN11,ABCD3,RBP1,RPS6KB1,SLC10A1,SOAT1,SPP1,SURF4,THBS1,TTPA,UGCG,NR1H2,VLDLR,IRS2,LIPG,STOML1,OSBPL2,PLPPR4,ATP9A,ABCC4,ABCA7,ABCA8,ATP8A1,LYPLA1,NPC2,KDM5B,STA…
Ast3	GO:1904666	GO: regulation of ubiquitin protein ligase activity	-0.722276	0.000252421	-2.59866	CDC20,MAD2L1,PTEN,RPL5,RPL11,RPS7,SKP1,CDC14B,BTRC,RPL23,BAG2,MAD2L2,UBE2C,FBXO5,UBE2S
Ast3	GO:0006022	GO: aminoglycan metabolic process	0.513827	0.000268918	1.83456	ANGPT1,CD44,CHI3L2,CLTC,CTBS,EDNRA,EDNRB,EGF,EXT1,FGF2,FUCA1,GLB1,GNS,GUSB,HAS2,HEXA,HEXB,HMMR,IDS,CHST6,NAGLU,TGFB1,UGDH,B4GALT4,B4GALT5,NDST3,CHST3,HS3ST3B1,HS3ST3A1,UST,B4GAT1,SLC35D2,B4GALT7,CEMIP2,GLCE,B3GAT3,CHST11,CHST15,CHPF2,CHST12,CSGALNACT1,CEMIP,XYLT1,CHPF,ITIH5,CHST9,SLC10A7,PXYLP1,B3GALT6,CHSY3
Ast3	GO:0044419	GO: biological process involved in interspecies interaction between organisms	0.259848	0.000283303	0.921877	A2M,ABCA1,ACTA2,ACTG1,ADM,PARP1,GRK2,AHR,AKT1,ALAD,ABCD2,ANXA1,APOE,AQP4,ARRB2,ATP1B1,AUP1,B2M,BCL2,BCL2L1,POLR3D,BNIP3,BNIP3L,BPGM,BST2,C1QBP,SERPING1,C1R,C1S,C5AR1,CA3,CALM1,CALR,CAPN2,CASP3,CAV1,KYAT1,SCARB1,CD47,CD81,CDK1,CDH1,CDK4,CDK6,CEBPB,LYST,CHUK,CLU,CPS1,CREBBP,CSF1,CSNK2B,CTSB,CTSL,CXADR,CYBA,CYLD,DAG1,DAPK1,DAPK3,DHX9,DHX15,GSDME,NQO1,EDNRB,EEF1A1,EFNB2,EGFR,EIF5A,ENO1,EP300,STOM,EPH…
Ast3	GO:0007009	GO: plasma membrane organization	0.46804	0.000367372	1.60767	AKT1,ABCD2,ANK2,ANK3,ANXA2,ANXA6,AR,CAV1,CD9,CLU,EMP2,GSN,NSF,PLEC,PLSCR1,PTEN,S100A10,SMPD1,SOD1,SPTBN1,STX4,TGFB2,UGCG,DEGS1,HDAC3,MTSS1,OSBPL2,ABCA7,BAIAP2,SYT11,CRB1,CHMP2B,MYOF,CHMP2A,CHMP4A,PACSIN3,EHD2,ASAP1,SH3GLB1,SNX9,FNBP1L,ARL8B,PLSCR4,CHMP1B,ATP10A,AHNAK,CHMP6,COLEC12,VMP1,CHMP7,SYTL4,SNX18,WHAMM,ANO6,GLIPR1L1,XKR6,TMEM41B
Ast3	GO:0014850	GO: response to muscle activity	0.761001	0.000374381	2.60771	AGT,DAG1,MSTN,HIF1A,ITGA2,NFATC1,PRKAA2,SRD5A1,PPARGC1A,SLC38A2,SELENON,METRNL
Ast3	GO:0031589	GO: cell-substrate adhesion	0.365105	0.000458155	1.21908	ACTG1,ACTN4,ACTN1,ANGPT1,ARL2,ATP1B2,BCL2,BCL6,BRAF,C1QBP,DDR1,CALR,CD44,CD63,CDH11,CDK6,CDKN2A,COL16A1,CRKL,CSF1,DAB2,DAG1,DAPK3,ECM2,DUSP3,EFNA1,EFNA5,EMP2,CTTN,EPHA3,FBLN1,FLNA,FN1,GAS6,GBP1,GPM6B,GSK3B,HAS2,ITGA6,ITGA2,ITGA7,ITGA9,ITGAE,ITGAV,ITGB1,ITGB4,ITGB8,LAMA5,LAMB1,LAMC1,MDK,ATXN3,MMP14,NEDD9,NOTCH1,SERPINE1,PIK3CB,PIK3R1,PLAU,PRKCE,PRKX,PTEN,PTPRA,PTPRJ,PTPRO,PXN,RAC3,RASA1,RRAS,RREB1…
Ast3	GO:0002274	GO: myeloid leukocyte activation	0.483212	0.000556931	1.57247	ADAM10,ANXA1,C5AR1,CAMK4,CLU,CSF1,FN1,GRN,HMGB1,IFI35,IFNGR1,RBPJ,ITGB8,KCNJ8,LDLR,LYN,MAPT,MIF,CD200,MT1G,NAGLU,NOTCH2,PLA2G4A,PLSCR1,PRKCE,PTGDS,PTPN6,NECTIN2,RELB,CX3CL1,SNCA,STX4,STXBP1,VAMP7,TGFBR2,THBS1,NR4A3,ADAM9,SNAP23,MFHAS1,PJA2,SYT11,RABGEF1,STK39,BATF3,KMT2E,C12orf4,IL33,LRFN5,TMEM229B,MYO18A
Ast3	GO:0035136	GO: forelimb morphogenesis	0.746211	0.00062709	2.38987	CACNA1C,MSX1,WNT7A,ZBTB16,RECK,ALDH1A2,NIPBL,VPS54,LNPK,RDH10,RSPO2
Ast3	GO:0010038	GO: response to metal ion	0.335082	0.000959311	1.01129	ABAT,ADCY1,ADCY8,PARP1,AKT1,ALAD,ANK3,ANXA11,ATF4,ATP5F1D,ATP7A,B2M,BCL2,BNIP3,BRAF,CALM1,CALM2,CALM3,CALR,CAMK2D,CASP3,CAT,CAV1,CDK1,CDH1,CDKN1B,CHUK,CNGA3,CPS1,CREB1,NQO1,DLG2,DLG4,DNMT3A,DTYMK,ECT2,EGFR,EIF2S1,FECH,FOS,FOSB,FXN,GDI1,GCLC,GPI,GRIA1,HIF1A,HMOX1,HNRNPD,INHBB,ITPKB,JUN,JUNB,JUND,KCNJ10,KCNMA1,KCNQ3,KHK,LIG4,LOXL2,MAOB,MAPT,MEF2C,KMT2A,MT1E,MT1F,MT1G,MT1M,MT1X,MT2A,MT3,MTF1,NUDT1,M…
Ast3	GO:0002252	GO: immune effector process	0.343321	0.000995121	1.03069	A2M,AHR,ANGPT1,ANXA1,ARRB2,ATP7A,B2M,BCL6,BST2,C1QBP,SERPING1,C1R,C1S,CD47,CD59,CD81,LYST,CLU,CTSH,EMP2,EPHB2,FOXJ1,GPI,GRN,MSH6,HK1,HLA-A,HLA-C,HLA-E,HMGB1,HPRT1,CFI,IFI35,IL6R,JAK1,JUNB,LAMP1,LFNG,LGALS1,LGALS3,LIG4,LIPA,LRP1,LYN,CD46,DNAJB9,MDK,MIF,KMT2A,MSH2,NOTCH2,PRDX1,PAK1,PLEC,PPP3CB,PRKCE,MASP1,PTGDS,PTPN6,PTPRJ,NECTIN2,RAB27A,RELB,RPS6,RPS19,SRC,STAT3,STX4,STXBP1,VAMP7,TAP2,PRDX2,TMBIM6…
Ast3	GO:0050878	GO: regulation of body fluid levels	0.363369	0.00100536	1.08926	ACTB,ACTG1,ADM,ADORA1,AKR1B1,ANXA2,ANXA5,APOE,AQP4,ATP7A,CCND1,SERPING1,DDR1,CAV1,CD9,CD59,CLIC1,CREB1,CSRP1,CTNS,CYBA,DGKA,DGKB,DGKG,EDNRB,EMP2,EPHB2,ERBB4,EXT1,F3,FBLN1,FLNA,FOSL2,GAS6,GNA12,GNAI2,GPI,PDIA3,HAS2,HIF1A,HSPB1,IL6ST,ITGA2,LMAN1,LYN,MLLT6,MTX1,MYO5B,NME1,P2RY1,SERPINE1,PDGFRA,SERPINE2,PIK3CA,PIK3CB,PLA2G4A,PLAT,PLAU,PLSCR1,MED1,PPIA,PPP3CA,PRKACA,PRKCA,PRKCE,PRKCQ,PRKG1,PROS1,PTPN6…
Ast3	GO:0062013	GO: positive regulation of small molecule metabolic process	0.483192	0.00143509	1.37377	ADCYAP1R1,ADM,AKT1,ABCD2,ANXA1,APOE,CRY1,DAB2,ENO1,FGF1,FOXO1,HIF1A,HRH1,INSR,IRS1,NNMT,P2RY1,PPARA,PRKAA2,PRKACA,PRKCE,SNCA,SRC,SREBF1,TMSB4X,NR1H2,NR4A3,DYRK2,IRS2,SLC4A4,KAT2B,LPGAT1,SORBS1,ARPP19,PPARGC1A,WDR5,SIRT2,ZBTB20,PID1,PPP4R3B,MID1IP1,ELOVL5,KLHL25,PPP1R3E,STARD4,RDH10
Ast3	GO:0002244	GO: hematopoietic progenitor cell differentiation	-0.482328	0.00184267	-1.31895	BCL2,BRAF,CDK6,CEBPD,EEF2,EXT1,HES1,HSPA9,LIG4,LIPA,LYN,KITLG,MLF1,MLLT3,NOTCH1,PDCD2,PDGFRA,MED1,PRKDC,PTPN6,PTPRZ1,SFRP1,SOX4,SP3,SRF,TGFB1,TOP2A,TP53,XRCC5,ZFP36,SH2B3,CITED2,ZNHIT1,NUDT21,ZBTB1,SIPA1L3,RRS1,UFL1,SSBP3,SIN3A,PYGO1,SBDS,YTHDF2,ANLN,PUS7,AGPAT5,DHTKD1,LMBR1L,ZFAT,ARMC6,FNIP1,ESCO2,TENT2,HES5
Ast3	GO:0048878	GO: chemical homeostasis	0.260168	0.00304102	0.654839	ABCA1,ABCA2,ADCY5,ADCY8,ADORA1,AGT,AKT1,AKR1B1,ANK2,ANK3,ANXA6,APOE,AQP4,ASL,ATF4,ATOX1,ATP1A2,ATP1B1,ATP1B2,ATP1B3,ATP2B1,ATP2B4,ATP5F1B,ATP6V0B,ATP6V0A1,ATP6AP1,ATP7A,B2M,BAD,BCL2,BNIP3,CA2,CA12,CACNA1C,CACNB2,CALB2,CALM1,CALM2,CALM3,CALR,CAMK2D,CAV1,SCARB1,CLCN3,CLN5,COX11,CPS1,CRY1,CTNS,CTSH,CYBA,DDIT3,DHPS,DIAPH1,DMD,EDNRA,EDNRB,EFNA5,EPHA5,CLN8,EXT1,FECH,FGF2,FKBP1B,FOXO1,FLNA,FOSL2,FXN,FTH…
Ast3	GO:0031507	GO: heterochromatin formation	-0.494792	0.00329164	-1.22836	BCL6,CDK2,DNMT1,DNMT3A,DYRK1A,EZH2,HDAC2,HELLS,HMGB1,LMNA,LMNB1,PHF2,PPM1D,HAT1,MBD2,SETDB1,TRIM28,KCNQ1OT1,BAZ2A,BAZ1A,CBX3,MORC2,BAHD1,SIRT2,SCMH1,KDM1A,SMCHD1,SUZ12,SIN3A,L3MBTL1,UHRF1,UBR5,PPHLN1,MBD3,RIF1,ATF7IP,ZNFX1,EHMT1,ATF7IP2,TET1,SETDB2,DOT1L,LMNB2,SAMD1,CENPV
Ast3	GO:0006882	GO: intracellular zinc ion homeostasis	0.659649	0.00330112	1.63681	MT1E,MT1F,MT1G,MT1M,MT1X,MT2A,MT3,SLC30A1,SLC39A7,SLC39A14,SLC39A6,SLC30A10,SLC39A13
Ast3	GO:0019827	GO: stem cell population maintenance	-0.407813	0.0037286	-0.990355	ACTB,ACTL6A,BCL7A,BMP7,BRAF,ZFP36L2,DDX6,EIF4E,ELAVL1,FANCC,FANCD2,FOXO1,HDAC2,HES1,RBPJ,ING2,LIG4,LOXL2,LRP5,NFIB,CNOT2,CNOT3,NOTCH1,PCM1,PRRX1,PROX1,RAF1,RBBP4,RBBP7,SFRP1,SMARCA2,SMARCA4,SMARCB1,SMARCC1,SMARCD1,SMARCE1,SMO,SOX4,SS18,STAT3,VPS72,KLF10,NR2E1,TPT1,WNT7A,SMC1A,ARID1A,FZD7,OGT,SAP30,LDB1,LDB2,SMC3,BCL7C,BCL7B,MED14,KLF4,MED17,YAP1,MTF2,WDR47,SMC5,WDR43,TUT4,BICRAL,NIPBL,SIN3A,PHF19…
Ast3	GO:0071392	GO: cellular response to estradiol stimulus	-0.673981	0.00418376	-1.60302	CCNA2,EGFR,ESR2,HNRNPD,IGF1R,ITGA2,MMP2,SFRP1,SRD5A1,CFLAR,ZNF703,KIF18A,LCOR,FAM210B
Ast3	GO:0009411	GO: response to UV	-0.441668	0.0047716	-1.02526	PARP1,AKT1,ATF4,CCND1,BCL2,BRCA2,CASP3,CAT,CDKN1A,CDKN2D,ERCC8,CREBBP,DDB2,EGFR,EIF2S1,EP300,ERCC4,ERCC6,FECH,FEN1,MSH6,HMGN1,MAP3K4,MMP2,MSH2,NEDD4,NPM1,PCNA,PIK3R1,POLH,MAPK8,MAP2K7,RELA,RPL26,SMPD1,TIMP1,TP53,USP1,WRN,XPC,AURKB,PCLAF,UBE4B,POLD3,CERS1,NLRP1,ZBTB1,KDM1A,NOC2L,SCARA3,REV1,DTL,MAP3K20,TMEM161A,TIPIN,PBK,NSMCE3,USP28,CCAR2,RHNO1,BRSK1,DCUN1D3,PRIMPOL,ST20
Ast3	GO:0010996	GO: response to auditory stimulus	-0.731705	0.00501745	-1.68257	ATP1A2,KCNQ3,MDK,SLC1A3,XPC,NRXN1,NRXN2,CNTNAP2,USP53,SLC26A5
Ast3	GO:0050729	GO: positive regulation of inflammatory response	0.494736	0.00556341	1.11546	AGT,CD47,CD81,CEBPB,DDT,DHX9,GRN,HLA-E,IFI35,IL6ST,LDLR,LGALS1,MDK,NFKBIA,NINJ1,SERPINE1,RPS19,CX3CL1,SNCA,VAMP7,TGFB1,TNFRSF1A,RIPK1,OSMR,NLRP1,NUPR1,GPRC5B,SETD4,CAMK2N1,NFKBIZ,IL33,NAPEPLD,NEAT1
Ast3	GO:0001658	GO: branching involved in ureteric bud morphogenesis	0.527606	0.00626446	1.16238	AGT,BCL2,DLG1,FGF1,FGF2,FOXD1,GPC3,GLI3,LAMA5,SMAD4,PBX1,PKD2,PTCH1,SALL1,SMO,VEGFA,WNT2B,DCHS1,HS3ST3B1,HS3ST3A1,LGR4,CTNNBIP1,GREB1L,ADAMTS16,NPNT
Ast4	GO:0022613	GO: ribonucleoprotein complex biogenesis	-0.438094	5.44016e-26	-11.0682	ADAR,ATM,ATR,C1QBP,CLNS1A,DDX1,DDX3X,DDX10,DKC1,EIF1AX,EIF2S3,EIF5,FBL,FRG1,GTF3A,HSP90AA1,HSP90AB1,EIF3E,EIF6,RPSA,RPL10A,SNU13,NPM1,NUP88,NVL,PA2G4,PIN4,EXOSC9,EXOSC10,POLR2D,PRKDC,RAN,RMRP,ABCE1,RPL5,RPL6,RPL7,RPL7A,RPL10,RPL11,RPL23A,RPL24,RPL26,RPL27,RPL35A,RPL38,RPLP0,RPS3A,RPS4X,RPS5,RPS6,RPS7,RPS8,RPS9,RPS11,RPS12,RPS13,RPS14,RPS15,RPS15A,RPS16,RPS17,RPS19,RPS21,RPS23,RPS24,RPS25,RPS27,RP…
Ast4	GO:0006412	GO: translation	-0.385128	4.04644e-26	-9.77953	ABCF1,AKT2,APEH,APP,ATF4,ZFP36L1,ZFP36L2,C1QBP,MRPL49,CALR,CIRBP,DAPK3,DDX1,DDX3X,DDX6,DHFR,DHPS,DRG2,EEF1A1,EEF1B2,EEF1D,EEF2,EIF1AX,EIF2S1,EIF2B1,EIF2S3,EIF4E,EIF4EBP1,EIF4EBP2,EIF4G2,EIF5,EIF5A,ELAVL4,EPHA4,ERBB2,FARSA,FAU,FOXO3,FMR1,MTOR,GAPDH,GRM5,HNRNPD,HNRNPU,PRMT1,HSPB1,MRPL58,IGFBP5,EIF3E,IREB2,ITGA2,EIF6,RPSA,CAPRIN1,MAGOH,NCL,NDUFA7,DRG1,RPL10A,CNOT2,CNOT3,CNOT4,NPM1,YBX1,PA2G4,PARN,PE…
Ast4	GO:0031175	GO: neuron projection development	0.368543	6.08157e-25	8.92463	ABL1,ABL2,ACTB,ACTG1,ADCY1,ADCY6,AP2A1,ALCAM,ANK3,APBB1,APLP2,APOE,APP,ARF6,RHOA,ARSB,RERE,ATP1B2,B2M,ADGRB3,BBS4,BCL2,BMPR1B,BMPR2,BRAF,TSPO,DDR1,CAMK2B,CAMK2G,SCARB2,CD38,CDC42,CDH4,CDH11,CFL1,CHN1,CNR1,CRK,CRKL,CTNNA2,CTNND2,CUX1,DAB1,DAG1,DBN1,DCC,DGUOK,DHFR,DLG4,DLX5,DNM2,DSCAM,TOR1A,ECE1,LPAR1,EFNA5,EFNB1,EFNB2,EGR2,EIF4G2,ELAVL4,MARK2,EP300,EPHA3,EPHA4,EPHA5,EPHB1,EPHB2,ERBB2,ERCC6,EXT1,EZ…
Ast4	GO:0007059	GO: chromosome segregation	-0.443513	5.4796e-23	-9.87316	ACTB,ACTL6A,SLC25A5,APC,BIRC5,RHOA,ATM,BUB1,BUB1B,CCNB1,CDK1,CDC20,CDC27,CDC42,CENPC,CENPE,CENPF,RCC1,CSNK1D,CSNK2A2,DDX3X,DUSP1,ECT2,FANCD2,FLNA,CENPI,GEM,GTF2B,HNRNPU,HSPA1B,IK,KIF2A,KIF11,KIFC1,KIF22,KPNB1,MAD2L1,MKI67,MYBL2,DRG1,PLSCR1,PTEN,RAD21,RAN,DPF2,RPS3,STIL,SMARCA2,SMARCA4,SMARCB1,SMARCC1,SMARCD1,SMARCD3,SMARCE1,AURKA,TERF1,TOP2A,TOP2B,TOP3A,TTK,TUBG1,UBE2B,UBE2I,UVRAG,DPF3,DPF1,USP9X…
Ast4	GO:0000902	GO: cell morphogenesis	0.371347	6.52254e-23	8.23856	ABL1,ACTB,ACTG1,ACTN1,ADCY1,ALCAM,ALDOA,ANK3,ANXA1,APBB1,APLP2,APOE,APP,AR,RHOA,RHOG,ATF4,RERE,ADGRB3,BCL2,BCL6,BMPR1B,BMPR2,BRAF,DDR1,CAMK2B,CD44,CDC42,CDH4,CDH6,CDH11,CDH13,CFL1,CHN1,CLU,CRK,MAPK14,CTNNA2,CTNND2,CUX1,DAB1,DAG1,DAPK3,DBN1,DCC,DLG1,DLG4,DLX5,DNM2,DSCAM,ECE1,ECT2,LPAR1,EFNA5,EFNB1,EFNB2,EGFR,EGR2,EIF4G2,ELAVL4,MARK2,EP300,EPHA3,EPHA4,EPHA5,EPHB1,EPHB2,EPS8,ERBB2,EXT1,FGD1,FGF13,FG…
Ast4	GO:0009060	GO: aerobic respiration	-0.554789	5.16243e-22	-11.8099	ADSL,AK4,RHOA,ARL2,ATP5F1A,ATP5F1B,ATP5F1C,ATP5F1D,ATP5F1E,ATP5PB,ATP5ME,ATP5PF,ATP5PO,BID,BNIP3,CAT,CCNB1,CDK1,COX4I1,COX5B,COX6A1,COX6B1,COX6C,COX7A2,COX7B,COX7C,COX8A,COX10,CYC1,DGUOK,FH,NIPSNAP2,BLOC1S1,IDE,IDH1,IDH2,IDH3B,IDH3G,IREB2,MDH1,MDH2,NDP,NDUFA1,NDUFA2,NDUFA3,NDUFA4,NDUFA5,NDUFA6,NDUFA7,NDUFA8,NDUFA9,NDUFAB1,NDUFB1,NDUFB2,NDUFB3,NDUFB4,NDUFB5,NDUFB6,NDUFB7,NDUFB8,NDUFB9,NDUFB10,NDUF…
Ast4	GO:0000280	GO: nuclear division	-0.461746	7.38153e-22	-9.75754	APC,BIRC5,RHOA,ATM,BRCA2,BUB1,BUB1B,CALR,CCNB1,CDK1,CDC20,CDC25B,CDC25C,CDC42,CDKN1B,CENPC,CENPE,CENPF,RCC1,CHEK1,CKS2,DAPK3,DUSP1,EGF,EPS8,ERCC4,FANCD2,FLNA,CENPI,HNRNPU,HSPA1B,IK,ING2,INSR,KIF2A,KIF11,KIFC1,KIF22,KPNB1,LRP5,MAD2L1,MKI67,MYBL2,DRG1,NFIA,NFIB,ORC4,PDE3A,PDGFRB,PIN1,PSMD13,PTEN,RAD1,RAD21,RAD51C,RAD51B,RAN,RANBP1,RPL24,RPS6KA2,AURKA,TERF1,TOP2A,TOP2B,TTK,TUBG1,UBB,UBE2B,UBE2I,ZSCA…
Ast4	GO:0007268	GO: chemical synaptic transmission	0.415475	7.92699e-21	8.35141	ABAT,ABL1,ABR,ADCY1,ADRA1A,AMPH,APBA1,APBA2,APOE,APP,ARF1,ARRB2,ATF4,BCHE,BCR,BRAF,CACNA1B,CACNA1E,CACNB2,CACNB4,CALB2,CAMK2B,CD38,CDC20,CDH11,CHRNB1,CNR1,CTBP2,DAG1,DBN1,DCC,NQO1,DLG1,DLG2,DLG4,DNM1,DMPK,DTNA,TOR1A,EGR2,EGR3,EIF4E,EIF4EBP2,EPHA4,EPHB1,EPHB2,EXT1,EZH2,F2R,FGF12,FMR1,FYN,GABBR1,GABRB1,GABRB2,GABRB3,GAD1,GAD2,KAT2A,GLRA2,GLS,GNAI2,GRIA1,GRIA2,GRIA3,GRID1,GRID2,GRIK1,GRIK2,GRIK3,GRI…
Ast4	GO:0098916	GO: anterograde trans-synaptic signaling	0.415475	7.92699e-21	8.35141	ABAT,ABL1,ABR,ADCY1,ADRA1A,AMPH,APBA1,APBA2,APOE,APP,ARF1,ARRB2,ATF4,BCHE,BCR,BRAF,CACNA1B,CACNA1E,CACNB2,CACNB4,CALB2,CAMK2B,CD38,CDC20,CDH11,CHRNB1,CNR1,CTBP2,DAG1,DBN1,DCC,NQO1,DLG1,DLG2,DLG4,DNM1,DMPK,DTNA,TOR1A,EGR2,EGR3,EIF4E,EIF4EBP2,EPHA4,EPHB1,EPHB2,EXT1,EZH2,F2R,FGF12,FMR1,FYN,GABBR1,GABRB1,GABRB2,GABRB3,GAD1,GAD2,KAT2A,GLRA2,GLS,GNAI2,GRIA1,GRIA2,GRIA3,GRID1,GRID2,GRIK1,GRIK2,GRIK3,GRI…
Ast4	GO:0140053	GO: mitochondrial gene expression	-0.555433	3.26198e-19	-10.268	C1QBP,MRPL49,FOXO3,HSD17B10,MRPL58,NDUFA7,MRPL23,MRPL12,MRPS12,SHMT2,TFAM,TUFM,MTERF1,ALKBH1,TBRG4,MRPL33,MRPL19,TSFM,LRPPRC,MRPS31,WARS2,MRPL28,MRPS30,MRPL3,FASTKD2,LARS2,MTO1,MRPL46,TRUB2,MRPS28,COA3,MRPS18B,MRPL42,MRPL13,MRPL18,MRPL15,MRPL22,MTERF3,MRPS16,MRPS18C,YARS2,MRPL2,MRPL4,MRPS7,MRPS2,TACO1,MRPL37,MRPL51,MRPL30,MRPL27,MRPL35,MRPS17,MRPS23,MRPS33,CDK5RAP1,MRPL39,MRPS21,MTRF1L,MRPL50,TRI…
Ast4	GO:0006364	GO: rRNA processing	-0.472841	5.12313e-15	-6.75712	DDX10,DKC1,FBL,FRG1,EIF6,RPL10A,SNU13,NVL,PA2G4,PIN4,EXOSC9,EXOSC10,PRKDC,RMRP,RPL5,RPL7,RPL7A,RPL11,RPL26,RPL27,RPL35A,RPS6,RPS7,RPS8,RPS14,RPS15,RPS16,RPS17,RPS19,RPS21,RPS24,RPS25,RPS27,RPS28,RRP1,KAT2B,DDX18,RPL14,RRP9,DDX21,NOLC1,WDR46,ZNHIT3,UTP14C,EIF4A3,URB1,MPHOSPH10,MPHOSPH6,POP7,NSA2,EMG1,C1D,NOP56,RPP30,POP4,EBNA1BP2,DDX52,KRR1,PWP1,LSM6,RPL35,EXOSC8,XRN2,EXOSC7,RRS1,RRP12,RRP8,EXOSC2…
Ast4	GO:0042776	GO: proton motive force-driven mitochondrial ATP synthesis	-0.625696	3.32761e-13	-7.80736	ATP5F1A,ATP5F1B,ATP5F1C,ATP5F1D,ATP5F1E,ATP5PB,ATP5ME,ATP5PF,ATP5PO,NDUFA1,NDUFA2,NDUFA3,NDUFA5,NDUFA6,NDUFA7,NDUFA8,NDUFA9,NDUFAB1,NDUFB1,NDUFB2,NDUFB3,NDUFB4,NDUFB5,NDUFB6,NDUFB7,NDUFB8,NDUFB9,NDUFB10,NDUFC1,NDUFC2,NDUFS2,NDUFS3,NDUFV1,NDUFS4,NDUFS5,NDUFS6,NDUFS8,NDUFV2,NDUFV3,SDHA,SDHB,SDHD,ATP5MF,ATP5PD,ATP5MG,STOML2,NDUFA13,NDUFB11,NDUFA12,DNAJC30,NDUFA11,NDUFS7
Ast4	GO:0030001	GO: metal ion transport	0.360769	7.70292e-13	4.37012	ABCB7,ABL1,ACTN4,ACTN2,ADRA1A,ANK2,ANK3,ANXA2,ARHGAP1,ATF4,ATOX1,ATP1B1,ATP1B2,ATP2B1,ATP2B2,ATP2B4,B2M,BAX,BCL2,BNIP1,TSPO,CACNA1B,CACNA1C,CACNA1D,CACNA1E,CACNA2D1,CACNB2,CACNB4,CALM1,CALM2,CALM3,CAMK2B,CAMK2D,CAMK2G,CD63,CDK2,CDKN1B,SLC31A1,CYBA,DDIT3,DLG1,DMD,DMPK,DNM2,EDNRB,EGF,F2R,FGF2,FGF11,FGF12,FGF13,FHL1,FKBP1A,FKBP4,FLNA,FMR1,FTH1,FTL,FYN,NIPSNAP2,GNAI2,GNB2,GPM6A,GRIN2A,GRIN2B,HTT,HES1…
Ast4	GO:0060078	GO: regulation of postsynaptic membrane potential	0.630061	1.24378e-12	7.50103	ABAT,APP,ARRB2,CHRNB1,DLG4,DMPK,GABBR1,GABRB1,GABRB2,GLRA2,GRIA1,GRIA2,GRIA3,GRID1,GRID2,GRIK1,GRIK2,GRIK3,GRIK4,GRIK5,GRIN2A,GRIN2B,GRM5,GSK3B,KCND2,MECP2,MEF2C,PPP3CA,PRKAR1B,PTEN,SNCA,NRXN1,RIMS2,EIF4A3,BAIAP2,UNC13B,NLGN1,RAB3GAP1,RIMS1,CUX2,SYNE1,ZMYND8,SSH1,CELF4,NLGN4X,TMEM108,TMEM25,SEZ6,IGSF11,RGS7BP
Ast4	GO:0043087	GO: regulation of GTPase activity	0.429066	1.82796e-11	4.60733	ABR,RHOG,ARL2,BCR,CHN1,CRK,ECT2,EFNA5,EPHA3,EPHA4,EPHA5,ERBB2,EZH2,F2R,FGD1,RAPGEF1,GSK3B,HRAS,ITGA6,ITGB1,STMN1,LIMS1,NF1,NTRK2,NTRK3,PIN1,PLXNA2,PLXNB1,PRKG1,PTK2,RALGDS,RANGAP1,RAP1GDS1,RDX,RGS7,RGS16,RSU1,S100A10,CCL2,SFRP1,SOD1,SOS1,SOS2,CDKL5,TSC1,VAV2,EVI5,PICALM,PIP5K1A,BCAR3,PKP4,RGS9,ARHGEF7,ITGB1BP1,ARHGAP29,MAP4K4,RGS6,RALGPS1,RAPGEF2,USP6NL,RIPOR2,TBC1D5,ARHGAP11A,SGSM2,RASGRP1,RASA4…
Ast4	GO:0050877	GO: nervous system process	0.321266	1.82585e-11	3.44993	ABAT,ABL1,ADCY1,ADRA1A,ANK3,BIRC5,APOE,APP,AQP4,ARRB2,ASCL1,ATP2B2,ALDH7A1,B2M,ADGRB3,BBS2,BBS4,BCHE,BCR,BRAF,CACNA1D,CACNB2,CACNB4,CAMK4,CBR3,CCND2,SCARB2,CDKN1B,CDKN2D,CHM,CHRNB1,CHUK,TPP1,CNGA3,CNR1,COL11A1,CTNNA2,DAG1,BRINP1,DDIT3,DLG4,DMD,DMPK,RCAN1,S1PR1,EGFR,EGR2,EIF4EBP2,ELAVL4,EP300,EPHB1,EPHB2,EYA4,EYA3,F2R,FABP5,FEN1,FGF12,FGF13,FMR1,AFF2,FOS,MTOR,FYN,FZD2,GAA,GABRB1,GABRB2,GABRB3,KAT2…
Ast4	GO:0046034	GO: ATP metabolic process	-0.511301	2.24274e-11	-5.44496	PARP1,AK4,ALDOA,NUDT2,ATP1B1,ATP5F1A,ATP5F1B,ATP5F1C,ATP5F1D,ATP5F1E,ATP5PB,ATP5MC1,ATP5MC2,ATP5MC3,ATP5ME,ATP5PF,ATP6V1A,ATP5PO,BAD,TSPO,COX11,ENO1,HSPA1B,HSPA8,NDUFA1,NDUFA2,NDUFA3,NDUFA5,NDUFA6,NDUFA7,NDUFA8,NDUFA9,NDUFAB1,NDUFB1,NDUFB2,NDUFB3,NDUFB4,NDUFB5,NDUFB6,NDUFB7,NDUFB8,NDUFB9,NDUFB10,NDUFC1,NDUFC2,NDUFS2,NDUFS3,NDUFV1,NDUFS4,NDUFS5,NDUFS6,NDUFS8,NDUFV2,NDUFV3,PPARA,SDHA,SDHB,SDHD,TGFB…
Ast4	GO:0140694	GO: non-membrane-bounded organelle assembly	-0.349154	3.08323e-10	-3.3208	ACTG1,ACTN2,BIRC5,RHOA,AUP1,BICD1,C1QBP,CDC20,CDK2,CENPA,CENPC,CENPE,CENPF,CETN2,CFL2,RCC1,CIRBP,CSNK1D,DDX3X,DDX6,E2F4,EIF1AX,EIF2S1,EIF5,FLNA,FMR1,KAT2A,GSN,GTF2B,HNRNPU,HSPA1B,ITGB1,EIF6,KIF2A,KIF11,KIFC1,KPNB1,RPSA,CAPRIN1,SMAD4,MAPT,MEF2A,MSN,TRIM37,MYBL2,DRG1,CNOT2,NPM1,PDGFRA,PDGFRB,PRKAA2,PRKD1,PRKDC,MAPK9,PROX1,PTEN,RPL5,RPL6,RPL10,RPL11,RPL23A,RPL24,RPL38,RPLP0,RPS3,RPS5,RPS14,RPS15,RPS…
Ast4	GO:0098754	GO: detoxification	-0.498748	3.08921e-07	-3.24692	ADH5,APOE,CAT,DHFR,NQO1,ESD,FANCC,GPX4,GSR,GSTM3,GSTP1,GSTZ1,MGST3,MT1E,MT1F,MT1X,MT2A,MT3,PRDX1,SELENOW,SLC15A2,SOD1,SOD2,PRDX2,TXN,PXDN,SELENOF,GSTO1,PRDX6,CCS,LANCL1,AKR1A1,PRDX4,RALBP1,PRDX3,PARK7,NNT,PRDX5,IPCEF1,SESN1,UBIAD1,RDH11,SELENOT,KDM3B,DUOX1,SELENOS,NXN,TXNDC17,OSCP1,GSTK1,GPX8
Ast4	GO:0086002	GO: cardiac muscle cell action potential involved in contraction	0.733275	7.02773e-07	4.51198	ANK2,CACNA1C,CACNA1D,CACNA2D1,CACNB2,DLG1,FGF12,FLNA,GJA1,KCND3,RYR2,SCN1A,NOS1AP,GJC1,NEDD4L,CTNNA3
Ast4	GO:0040011	GO: locomotion	0.234618	2.01031e-06	1.33655	AAMP,ABL1,ABL2,ACTG1,ACTN4,ACVR1,ACVR1B,ADAM10,JAG1,AGT,AKT2,ANGPT1,ANGPT2,ANXA1,APC,APOE,APP,ARF6,RHOA,RHOB,RHOC,RHOG,ARHGAP5,ARRB2,ARSB,ATM,ATP1B2,ATP2B4,ATP5F1A,ATP5F1B,BBS2,BBS4,BCL2,BCR,BMPR1A,BMPR2,BRAF,BSG,BST2,C1QBP,LDLRAD4,CALR,CAMK2B,CD9,SCARB1,CD47,CD81,CD151,CDC42,CDH11,CDH13,CDK6,CDKN1B,LYST,CRK,CRKL,MAPK14,CSNK2B,CTNNA2,CTSH,CXADR,DACH1,DAG1,DAPK3,GADD45A,DDT,DOCK1,DSCAM,RCAN1,DUSP1…
Ast4	GO:0032409	GO: regulation of transporter activity	0.401451	4.12223e-06	2.16176	ACTB,ACTN4,ACTN2,ANK2,ANK3,APP,ATP1B1,ATP1B2,BCL2,CACNA1D,CACNA2D1,CACNB2,CACNB4,CALM1,CALM2,CALM3,CAMK2D,DLG1,DLG4,DMD,EPHB2,FGF11,FGF12,FGF13,FHL1,FKBP1A,FMR1,NIPSNAP2,GRM5,HTT,ITGB1,KCNG1,MEF2C,NDUFA4,NEDD4,OPRM1,PDE4B,PDE4D,PKD2,PRKCE,PRNP,RXRA,RYR2,CCL2,SNCA,SRI,STIM1,VAMP2,TMSB4X,SUMO1,UTRN,YWHAE,YWHAH,SLMAP,RIPK1,HAP1,GSTO1,HOMER1,AKAP6,NOS1AP,OXSR1,COX17,PPIF,AKAP9,AHCYL1,WWP2,PHB2,NLGN1,…
Ast4	GO:0051205	GO: protein insertion into membrane	-0.481213	7.69683e-06	-2.46078	BAX,BCS1L,CAMLG,EGFR,HSPA4,HSP90AA1,MTX1,OXA1L,MAPK8,SGTA,UBL4A,PDCD5,EMC2,TRAM2,TOMM20,EMC8,TMEM147,TOMM40,TRAM1,MTCH1,SAMM50,TIMM10B,TIMM13,TIMM10,TIMM9,TIMM8B,TIMM22,EMC9,NDUFA13,EMC4,WDR83OS,TMCO1,TOMM7,AGK,RAB5IF,EMC7,NCLN,TOMM22,CCDC47,MOAP1,REEP1,WNK1,EMC6,TIMM29,MMGT1,ROMO1,TRMT10B,EMC10,COX18,TOMM5
Ast4	GO:0051444	GO: negative regulation of ubiquitin-protein transferase activity	-0.729631	2.08756e-05	-3.41494	ABL1,LIMK1,MAD2L1,RPL5,RPL11,RPS7,RPL23,BAG5,BAG2,MAD2L2,PARK7,FBXO5
Ast4	GO:0019730	GO: antimicrobial humoral response	-0.750311	5.83349e-05	-3.17687	FAU,GAPDH,HLA-A,HMGN2,RPL30,RPL39,RPS19,PPP2R3C,FAM3A,ROMO1
Ast4	GO:0141060	GO: disruption of anatomical structure in another organism	-0.730645	0.000144564	-2.80563	BCL2L1,CSNK2B,GAPDH,HMGN2,NINJ1,RPL30,RPS19,USP7,TUSC2,ROMO1
Ast4	GO:0071867	GO: response to monoamine	0.517471	0.000183796	1.9331	ABL1,ADCY6,ARRB2,ATP2B4,FLNA,GNA11,GNAI3,GNAO1,GNAQ,GNAS,GNAZ,GNB1,GSK3B,HDAC2,PALM,PRKN,PDE4B,PRKD1,RYR2,SNCA,SRD5A1,NR4A3,NCSTN,SIN3A,NSG1,NSG2,GNG2,VPS35,DTNBP1
Ast4	GO:0071869	GO: response to catecholamine	0.517471	0.000183796	1.9331	ABL1,ADCY6,ARRB2,ATP2B4,FLNA,GNA11,GNAI3,GNAO1,GNAQ,GNAS,GNAZ,GNB1,GSK3B,HDAC2,PALM,PRKN,PDE4B,PRKD1,RYR2,SNCA,SRD5A1,NR4A3,NCSTN,SIN3A,NSG1,NSG2,GNG2,VPS35,DTNBP1
Ast4	GO:0071870	GO: cellular response to catecholamine stimulus	0.517471	0.000183796	1.9331	ABL1,ADCY6,ARRB2,ATP2B4,FLNA,GNA11,GNAI3,GNAO1,GNAQ,GNAS,GNAZ,GNB1,GSK3B,HDAC2,PALM,PRKN,PDE4B,PRKD1,RYR2,SNCA,SRD5A1,NR4A3,NCSTN,SIN3A,NSG1,NSG2,GNG2,VPS35,DTNBP1
Ast4	GO:0048144	GO: fibroblast proliferation	-0.421195	0.000276481	-1.49875	ABL1,AGT,BAX,BMI1,CCNA2,CCNB1,CDK1,CDK4,CDK6,CDKN1A,CKS1B,CKS2,DACH1,EGFR,EMD,FOSL2,FTH1,KAT2A,GSTP1,HRAS,MIF,KMT2A,NDUFS4,NF1,PRDX1,PDGFRA,PEX2,S100A6,SFRP1,SKI,SOD2,ABCC9,PTGES3,MORF4L1,B4GALT7,MORC3,NUPR1,DAZAP1,MED31,SIRT6,GNG2,BRK1,PDGFC,ZMIZ1,CDC73,RNASEH2B,PDGFD,LZTS2,DAB2IP
Ast4	GO:0045913	GO: positive regulation of carbohydrate metabolic process	0.488765	0.000310083	1.71484	AKT2,APP,ARNT,CRY1,EGF,FOXO1,MTOR,KAT2A,INSR,NFKB1,PHKG2,PPARA,PRKAA2,PRKCE,PSEN1,PTPN2,SNCA,STK11,IRS2,SLC4A4,KAT2B,SORBS1,ARPP19,PPARGC1A,WDR5,ZBTB20,PPP4R3B,RPTOR,MLST8,GPT2
Ast4	GO:0046686	GO: response to cadmium ion	-0.512015	0.000349709	-1.76968	CAT,CDK1,CDKN1B,CHUK,DAXX,DTYMK,EGFR,ERCC1,FOS,GSS,JUN,MT1E,MT1F,MT1X,MT2A,MT3,MTF1,NUDT1,NPC1,OGG1,PCNA,MAPK1,MAPK3,MAPK8,MAPK9,PRNP,SOD2,SUMO1
Ast4	GO:1904874	GO: positive regulation of telomerase RNA localization to Cajal body	-0.669801	0.00047693	-2.22477	CCT6A,DKC1,TCP1,CCT3,RUVBL1,CCT7,CCT4,CCT2,CCT8,RUVBL2,CCT5,NOP10,NHP2
Ast4	GO:0035036	GO: sperm-egg recognition	-0.666201	0.000580813	-2.1558	ALDOA,CD9,CLGN,TCP1,CCT3,VDAC2,CCT7,CCT4,CCT2,CCT8,CCT5,SPA17,ADAM32
Ast4	GO:0044272	GO: sulfur compound biosynthetic process	0.339251	0.00102943	1.01348	ACACA,ACACB,ANGPT1,CDO1,EXT1,EXT2,EXTL3,ACSL4,GCDH,GGT7,GSTP1,NDST1,MPST,MTAP,MTHFR,MTR,MTRR,PDHA1,PDHB,PDK1,PDK2,PDK3,PPT1,ST3GAL1,ST3GAL2,ST3GAL4,SLC25A1,SNCA,ELOVL4,TCF7L2,PDHX,B4GALT4,HS6ST1,CHST3,TECR,HS2ST1,HS3ST3A1,UST,AKR1A1,ST3GAL6,SLC19A2,B4GAT1,CHSY1,DIP2A,ACSBG1,MPC2,B3GAT3,MAT2B,DSE,CHST11,CSAD,ADI1,CSGALNACT2,CHST12,CSGALNACT1,ACSS2,ENOPH1,ELOVL5,XYLT1,ELOVL1,METTL16,ELOVL6,THTPA,CH…
Ast4	GO:0045576	GO: mast cell activation	0.619615	0.00103807	1.84879	CNR1,FER,LYN,PDPK1,PLSCR1,PTGDS,S100A13,STXBP1,NR4A3,GAB2,RASGRP1,C12orf4
Ast4	GO:0090130	GO: tissue migration	0.273673	0.00109759	0.809951	AAMP,ABL1,AGT,ANGPT1,ANGPT2,ANXA1,APOE,ARF6,RHOA,RHOB,ARHGAP5,ARSB,ATP2B4,ATP5F1A,ATP5F1B,BMPR2,CALR,SCARB1,CDH13,CSNK2B,CTSH,GADD45A,DOCK1,EFNB2,EGF,EGR3,EMP2,FGF2,FGFR1,MTOR,GRN,HMGB1,NR4A1,HSPB1,ID1,ITGA2,ITGB1,SMAD4,MCC,MECP2,MEF2C,MAP3K3,MYH9,NF1,PDPK1,PFN1,PFN2,PIK3C2A,PIK3CA,PIK3CB,PLCG1,PLCG2,PPARD,PRCP,PRKCA,PRKCE,PKN1,PKN2,PRKD1,MAP2K3,MAP2K5,PRKX,PROX1,LGMN,PTEN,PTK2,PTN,PTPRG,PTPRM,PX…
Ast4	GO:0090132	GO: epithelium migration	0.273673	0.00109759	0.809951	AAMP,ABL1,AGT,ANGPT1,ANGPT2,ANXA1,APOE,ARF6,RHOA,RHOB,ARHGAP5,ARSB,ATP2B4,ATP5F1A,ATP5F1B,BMPR2,CALR,SCARB1,CDH13,CSNK2B,CTSH,GADD45A,DOCK1,EFNB2,EGF,EGR3,EMP2,FGF2,FGFR1,MTOR,GRN,HMGB1,NR4A1,HSPB1,ID1,ITGA2,ITGB1,SMAD4,MCC,MECP2,MEF2C,MAP3K3,MYH9,NF1,PDPK1,PFN1,PFN2,PIK3C2A,PIK3CA,PIK3CB,PLCG1,PLCG2,PPARD,PRCP,PRKCA,PRKCE,PKN1,PKN2,PRKD1,MAP2K3,MAP2K5,PRKX,PROX1,LGMN,PTEN,PTK2,PTN,PTPRG,PTPRM,PX…
Ast4	GO:0035418	GO: protein localization to synapse	0.420265	0.00147001	1.19048	ADAM10,DAG1,DLG1,DLG2,DLG4,ERBB2,ERBB4,GPC4,GRIN2A,HRAS,HSPB1,KIF5A,KIF5B,KIF5C,MAP1A,MAPT,RAB8A,SNAP25,OGT,RAB11A,NRXN1,NRXN2,HOMER1,CLSTN3,GPC6,BAIAP2,NLGN1,MAPK8IP3,GRIP1,NSG1,STAU2,PCLO,VPS35,GRIPAP1,LRRC7,ZDHHC12,ZDHHC15
Ast4	GO:1903900	GO: regulation of viral life cycle	-0.369755	0.00337691	-0.913841	ADAR,BCL2,BST2,CSNK2B,DDX3X,DDX5,FMR1,GSN,HMGB1,IFIT1,KPNA2,LGALS1,P4HB,PLSCR1,PPIA,PPID,PKN2,PROX1,RAD23A,SMPD1,SRPK2,TOP2A,TOP2B,TRIM26,SNX3,BANF1,VAPB,ISG15,N4BP1,SETDB1,TRIM28,TNIP1,IFITM3,PPIE,PPIH,IFITM2,MORC2,LARP1,KPNA6,IFIT5,PABPC1,CNOT7,HACD3,TMEM39A,ZNFX1,MAVS,FAM111A,VPS37B,TRIM5
Ast4	GO:0034101	GO: erythrocyte homeostasis	-0.339632	0.00489822	-0.784537	ACVR1B,ACVR2A,ADAR,ALAS1,SLC25A5,ARNT,B2M,BCL6,BPGM,ZFP36L1,CDK6,CEBPG,MAPK14,DNASE2,FOXO3,HMGB2,PRMT1,HSPA1B,IREB2,JAK2,LYN,SMAD5,SLC11A2,PRDX1,PKNOX1,PRKDC,PTPN2,RPS6,RPS14,RPS17,RPS19,RPS24,STAT3,STAT5B,THRA,VEGFA,ZFP36,CFLAR,MFHAS1,ISG15,CITED2,RCOR1,JMJD6,UFL1,BRD1,FLVCR1,HIPK2,RACGAP1,ZBTB7A,TMEM14C,NCAPG2,LYAR,KMT2E,ATP5IF1,FAM210B,HSCB
Ast4	GO:0034644	GO: cellular response to UV	-0.365071	0.00565816	-0.820433	PARP1,ATF4,ATR,BAX,CDKN1A,CREBBP,MAPK14,EIF2S1,EP300,ERCC1,ERCC4,MDM2,NEDD4,NFATC4,NPM1,PCNA,POLH,PPID,PTPRK,RPL26,SMPD1,STK11,TAF1,TIMP1,YY1,CUL4B,CUL4A,HYAL2,AURKB,N4BP1,RBX1,POLD3,RUVBL2,NLRP1,KDM1A,POLK,TRIAP1,MAP3K20,INO80,TMEM161A,USP47,PBK,NSMCE3,RHNO1,RHBDD1,COPS9,SDE2
Ast4	GO:0002695	GO: negative regulation of leukocyte activation	0.369142	0.00568431	0.828844	ANXA1,ATM,BCL6,BCR,CBFB,CBLB,CNR1,DLG1,DUSP3,ERBB2,FER,GLI3,GRN,HMGB1,LDLR,LGALS3,LYN,MDK,PKN1,PRNP,PTPN2,SFRP1,SLC4A2,PRDX2,MAD1L1,PDE5A,DLG5,SOCS5,RIPOR2,PIBF1,GLMN,RC3H2,PAG1,TWSG1,PELI1,NDFIP1,ITCH,LOXL3,ZBTB46,LRFN5,RC3H1,ILDR2
Ast4	GO:0046697	GO: decidualization	-0.553379	0.00701188	-1.19207	PARP1,BSG,CTSB,JUNB,NDP,PPARD,PTN,SPP1,STC1,DEDD,PARP2,CITED2,DCAF13,TPPP3,ASH1L
Ast4	GO:0031468	GO: nuclear membrane reassembly	-0.557403	0.00747328	-1.18531	RCC1,UBE2I,BANF1,VPS4B,CHMP2B,CHMP2A,CHMP4A,CHMP5,CHMP3,CHMP1B,UBXN2B,BROX
Ast4	GO:0046320	GO: regulation of fatty acid oxidation	0.54051	0.00813708	1.12941	ACACB,AKT2,ABCD2,CNR1,CPT1A,PPARA,SOX9,NR4A3,IRS2,PPARGC1A,PRKAG2,APPL2,KLHL25,LONP2
Ast4	GO:0001894	GO: tissue homeostasis	0.27907	0.0100175	0.557928	ACACA,ACTB,ACTG1,ANGPT1,APBB2,ATP1B2,B2M,BARD1,BAX,BBS2,BBS4,BCL2,CD38,TPP1,CXADR,DMD,S1PR1,ERCC6,EXT1,F2R,FH,FOSL2,GJA1,HSPB1,IL7,ITGB1,KRAS,LAMC1,MAK,KMT2A,MTF1,NAGLU,NDP,NF1,NFIB,PRDX1,PRKCA,RAC3,RPE65,SH3GL2,SLC2A1,SLC4A2,SLC12A2,SMO,SOD1,SOX9,SPP1,STK11,VCL,VEGFA,VHL,TUBA1A,RAB7A,CUBN,PROM1,CLDN12,LDB2,IQCB1,PLEKHM1,AKT3,YAP1,CIB2,STRAP,WHRN,WWTR1,GIGYF2,STK39,SNX10,NOX4,VPS54,DEF8,SPATA7,AN…
Ast4	GO:0060249	GO: anatomical structure homeostasis	0.27907	0.0100175	0.557928	ACACA,ACTB,ACTG1,ANGPT1,APBB2,ATP1B2,B2M,BARD1,BAX,BBS2,BBS4,BCL2,CD38,TPP1,CXADR,DMD,S1PR1,ERCC6,EXT1,F2R,FH,FOSL2,GJA1,HSPB1,IL7,ITGB1,KRAS,LAMC1,MAK,KMT2A,MTF1,NAGLU,NDP,NF1,NFIB,PRDX1,PRKCA,RAC3,RPE65,SH3GL2,SLC2A1,SLC4A2,SLC12A2,SMO,SOD1,SOX9,SPP1,STK11,VCL,VEGFA,VHL,TUBA1A,RAB7A,CUBN,PROM1,CLDN12,LDB2,IQCB1,PLEKHM1,AKT3,YAP1,CIB2,STRAP,WHRN,WWTR1,GIGYF2,STK39,SNX10,NOX4,VPS54,DEF8,SPATA7,AN…
Ast4	GO:0009311	GO: oligosaccharide metabolic process	0.434256	0.0108311	0.853457	BRAF,FUT8,GAA,GANC,GLA,GM2A,MAN2C1,MANBA,MGAT2,NEU1,NPC1,ST3GAL2,ST3GAL4,ST8SIA1,ST8SIA2,MPDU1,B3GALT5,ST3GAL6,FUT9,ST8SIA5,ST6GALNAC5,ST6GAL2,FUT10,ST6GALNAC3,IDNK
Ast4	GO:0001942	GO: hair follicle development	0.374172	0.0115215	0.725328	ACVR1B,BCL2,EGFR,EXT1,FGFR2,GLI2,HDAC1,HDAC2,IGFBP5,RBPJ,LRP4,SMAD4,NAGLU,NF1,RELA,SMO,SOS1,SOX9,TGFB2,FZD6,LDB2,LHX2,SOX21,PUM2,TRPC4AP,INTU,NSDHL,NSUN2,TNFRSF19,FUZ,MYSM1,ZDHHC21
Ast5	GO:0051276	GO: chromosome organization	-0.65426	6.91203e-57	-36.7435	ABL1,ACTB,ACTL6A,PARP1,ANXA1,APEX1,BIRC5,BCL7A,BLM,BRCA2,BUB1,BUB1B,CCNB1,CCT6A,CDK1,CDC20,CDK2,CENPA,CENPC,CENPE,CENPF,DHX9,DDX11,DKC1,DNA2,DUSP1,ERCC2,ERCC4,EZH2,FANCD2,FEN1,FLNA,CENPI,XRCC6,GEM,GOLGA2,GTF2H2,ZBTB48,HMGB1,HMGB2,HMGB3,HMGA1,HNRNPA1,HNRNPA2B1,HNRNPD,HNRNPU,HSPA1B,HSP90AA1,ITPA,KIF2A,KIF11,KIFC1,KIF22,LIG4,MAD2L1,MAPT,MCM2,MCM3,MCM4,MCM5,MCM6,MCM7,MAP3K4,MLH1,MRE11,MSH2,MYBL2,MYC,…
Ast5	GO:0007059	GO: chromosome segregation	-0.700544	1.51515e-52	-36.3018	ACTB,ACTL6A,SLC25A5,BIRC5,BCL7A,BRCA1,BUB1,BUB1B,CCNB1,CDK1,CDC20,CDC42,CENPC,CENPE,CENPF,CSNK1D,CSNK2A1,DUSP1,ECT2,ERCC2,FANCD2,FLNA,CENPI,GEM,GOLGA2,NR3C1,HNRNPU,HSPA1B,KIF2A,KIF11,KIFC1,KIF22,MAD2L1,MKI67,MLH1,MRE11,MYBL2,PLSCR1,PPP2R1A,RAD21,RAN,RPS3,STIL,SMARCA2,SMARCA4,SMARCB1,SMARCC1,SMARCD1,SMARCE1,SRPK1,AURKA,TOP2A,TOP2B,TOP3A,TTK,TUBG1,UBE2I,UVRAG,ZNF207,DPF3,DPF1,SMC1A,SMARCA5,TNKS,RAB…
Ast5	GO:0000278	GO: mitotic cell cycle	-0.536771	6.94894e-48	-25.3131	ABL1,ACTB,ACTL6A,ACVR1,ANXA1,BIRC5,APP,RHOB,RHOC,ASCL1,BACH1,BARD1,BBS4,BCAT1,CCND1,BCL2,BCL6,BCL7A,BID,BLM,BMP7,BRCA1,BRCA2,ZFP36L1,ZFP36L2,BTG1,BUB1,BUB1B,CACNB4,CALM3,CASP2,CAV2,CCNA2,CCNB1,CCND2,CCNG2,CDK1,CDC20,CDC25B,CDC25C,CDC34,CDC42,CDK2,CDK4,CDK6,CDK7,CDKN1A,CDKN1B,CDKN2A,CDKN2B,CDKN2C,CDKN2D,CDKN3,CENPA,CENPC,CENPE,CENPF,CETN2,CFL1,CHEK1,FOXN3,CKS1B,CKS2,CLTC,PLK3,CYLD,DAPK3,BRINP1,DLG…
Ast5	GO:0006259	GO: DNA metabolic process	-0.503465	3.49412e-38	-18.8581	ABL1,ACTB,ACTL6A,PARP1,APAF1,APEX1,ATF1,BACH1,BARD1,BAX,BCL6,BCL7A,BLM,BRCA1,BRCA2,CCNA2,CCT6A,CDK1,CDC5L,CDC34,CDK2,CDK7,CDK9,CDKN1A,CDKN2D,CEBPG,CENPF,CETN2,CHEK1,DACH1,GADD45A,DHX9,DDX11,DKC1,DNA2,DNASE1,DNASE1L1,DNASE2,DNMT1,DNMT3A,DUT,EGF,EGFR,ENDOG,ERCC2,EYA4,ERCC4,EZH2,FANCA,FANCC,FANCD2,FANCB,FEN1,FGF2,FH,FOXM1,FMR1,FUS,XRCC6,KAT2A,GLI2,MSH6,GTF2H2,HELLS,ZBTB48,HMGB1,HMGB2,HMGB3,HMGN1,HMG…
Ast5	GO:0009887	GO: animal organ morphogenesis	0.462729	6.41206e-16	7.03024	ABL1,ACTA2,ACVR1,ACVR2A,ACVR2B,ADM,JAG1,AGT,ANXA6,AQP1,ATF4,BAX,BBS2,BBS4,BCL2,BMP1,BMP7,BMPR1B,DDR1,CALB1,CAPN1,CAV1,RUNX2,SERPINH1,CDC42,CDH2,CEBPB,FOXN3,COL1A2,COL5A1,COL5A2,COL11A1,CPE,CSF1,CTNNA1,CTNNA2,CTNS,CTSH,DAB2,DAG1,DCN,DLG1,DLX1,DLX2,DLX5,DVL1,DVL3,EDA,S1PR1,EDNRA,EFNA1,MEGF8,EGFR,EPHA2,ELN,EMP2,EMX2,EPHB1,STX2,ERBB4,FANCC,FANCD2,FAT1,FBN1,FBN2,EFEMP1,FGD1,FGF1,FGF2,FGFR1,FGFR2,FHL1,…
Ast5	GO:0140694	GO: non-membrane-bounded organelle assembly	-0.481745	4.40487e-14	-6.43422	ACTG1,ACTN2,BIRC5,AUP1,BICD1,BRCA1,C1QBP,CDC20,CDK2,CENPA,CENPC,CENPE,CENPF,CETN2,CSNK1D,CSRP1,CSRP2,DDX6,EIF2S1,EIF5,FLII,FLNA,FLNC,FMR1,KAT2A,GOLGA2,GSN,HNRNPU,HSPA1B,ITGB1,KIF2A,KIF11,KIFC1,RPSA,CAPRIN1,SMAD4,MAPT,MLH1,MSN,MYBL2,CNOT2,NPM1,PDGFRA,PLEC,PRKAA2,PRKAR1A,PRKDC,PROX1,RPL5,RPL6,RPL10,RPL11,RPL23A,RPL24,RPL38,RPLP0,RPS3,RPS5,RPS14,RPS15,RPS19,RPS23,RPS27,RPS28,STIL,FSCN1,SQLE,SRC,SRF,…
Ast5	GO:0042060	GO: wound healing	0.528372	3.50242e-10	4.99609	ACTB,ACTG1,ANXA1,ANXA2,ANXA5,ANXA6,APOE,AQP1,RHOC,AXL,DST,SERPING1,DDR1,CASP7,CAV1,CD9,SCARB1,CD44,CD59,CD151,CDKN1A,CNN2,COL5A1,CSRP1,DAG1,DGKB,DGKG,HBEGF,ELK3,ERBB2,F3,FBLN1,FGF1,FGF2,FLNA,FN1,B4GALT1,GNA12,PDIA3,NRG1,HMOX1,HRAS,HSPB1,IL6ST,ITGA2,ITGA5,ITGB1,ITPK1,LMAN1,LYN,SMAD3,MCAM,MSX2,MYH9,MYLK,NFATC1,NFE2L2,NOTCH2,DDR2,P2RY1,SERPINE1,PDGFRA,SERPINE2,PLAT,PLAU,PLCG2,PLEC,PLSCR1,PPARA,PPARD…
Ast5	GO:0034502	GO: protein localization to chromosome	-0.64385	8.92674e-10	-5.8264	PARP1,BRCA2,BUB1B,CCT6A,CDK1,CDK9,CENPA,TPP1,DKC1,EZH2,JARID2,MSH2,RAD21,RPA1,RPA2,TCP1,TERF2,CCT3,TTK,VRK1,XRCC5,TNKS,ZW10,BUB3,AURKB,KNTC1,CCT7,CCT4,CCT2,CTCF,CCT8,CCT5,WBP2,GNL3,MTBP,TRAPPC12,MRNIP,SPDL1,ZWILCH,CENPQ,RCC2,KNL1,ACD,VCPIP1,SLF1,MCM8,BOD1,SGF29,ZNF827,ESCO2,LEMD2,SPDYA,MMS22L,CHAMP1
Ast5	GO:0008015	GO: blood circulation	0.500033	3.17332e-09	4.24952	ABL1,ACTA2,ADA,ADCY6,ADD3,ADH5,ADM,ADORA1,ADORA2B,AGT,ANGPT1,ANK2,APOE,ATP1A1,ATP1A2,ATP1B1,ATP1B2,ATP2A2,ATP2B1,ATP2B4,BBS2,BBS4,SERPING1,CACNA1C,CACNA2D1,CACNB2,CALM3,CAMK2D,CAV1,CD38,CDC42,CHRM3,CNR1,COL1A2,CPS1,CXADR,CYB5R3,DLG1,DMD,DMPK,HBEGF,ECE1,EDNRA,EDNRB,ELN,EMP2,EPAS1,FGF12,FGF13,FLNA,GAA,GJA1,GCLC,GCLM,GNA11,GNA12,GSN,GSTM2,GUCY1A1,GUCY1B1,HRH1,HSP90AA1,ID2,KCND2,KCND3,KCNE1,KCNJ8,KCN…
Ast5	GO:0001667	GO: ameboidal-type cell migration	0.473917	8.58397e-09	3.82276	ABL1,ACTA2,ACVR1,AGT,ANGPT1,ANGPT2,ANXA1,ANXA6,APOE,AQP1,ARF6,RHOB,ARSB,ATP2B4,ATP5F1B,BMP7,C1QBP,CALR,SCARB1,CDC42,CDH2,CSNK2B,CTSH,DCN,GADD45A,DOCK1,HBEGF,EDNRA,EDNRB,EFNA1,EFNB1,EGF,MEGF8,EPHA2,EMP2,ERBB4,FGF1,FGF2,FGFR1,FN1,FUT8,GBX2,GJA1,GPC3,GNA12,GPI,HAS2,HMGB1,HMOX1,HSPB1,ITGA2,ITGA3,ITGB1,ITGB4,LAMA5,LGALS8,LOXL2,LRP5,SMAD4,MCC,MECP2,MAP3K3,MYH9,NFE2L2,NOTCH1,DDR2,PAX6,ENPP2,PFN1,PLCG2,P…
Ast5	GO:0040017	GO: positive regulation of locomotion	0.452512	8.98061e-09	3.64122	ABL1,ABL2,ACTA2,ACTG1,ACTN4,ACVR1,ADAM10,AGT,AKT2,ANGPT1,ANXA1,APP,AQP1,ARF6,RHOB,RHOC,ATP5F1B,ATP7A,BCL2,BMP7,C1QBP,C5AR1,CALR,CAV1,SCARB1,CD47,CD74,CD151,CDC42,CSF1,CTSH,DAB2,DAPK3,DOCK1,HBEGF,S1PR1,LPAR1,EGF,MEGF8,EGFR,EPHA2,EPHA4,F3,FGF1,FGF2,FGFR1,FLNA,FN1,GAB1,GNAI2,GPI,HAS2,HMGB1,HMOX1,HRAS,HSPA5,HSPB1,IGFBP5,IL1R1,IL6R,INSM1,INSR,ITGA2,ITGA3,ITGA5,ITGAV,ITGB1,LAMB1,LGALS3,LYN,SMAD3,MAZ,MC…
Ast5	GO:0010466	GO: negative regulation of peptidase activity	0.70392	3.96345e-08	5.21037	AQP1,SERPING1,CAST,SERPINH1,CD44,CDKN2D,CSNK2A1,CST3,IFI6,GAPDH,IGBP1,LRP1,SERPINE1,PAK2,SERPINB6,SERPINE2,SERPINI1,SERPINI2,RAF1,RPS6KA3,SNCA,SORL1,SRC,THBS1,TIMP1,TIMP2,TIMP3,VEGFA,PICALM,NOL3,SPOCK2,UBXN1,BCL2L12,RFFL,CRB2,SERPINE3
Ast5	GO:0006955	GO: immune response	0.37375	4.90866e-08	2.73175	A2M,ABL1,ACTG1,ADA,ADAR,ADORA2B,PARP1,JAG1,ALCAM,ANGPT1,ANXA1,APOE,APP,FAS,AQP4,ARG2,ARRB2,ASS1,ATP1B1,ATP7A,AXL,B2M,BAX,BCL2,BCL6,BST2,C1QBP,SERPING1,C1R,C1S,C5AR1,CACNB3,CACNB4,CAMK4,CAV1,CBLB,CD38,CD47,CD58,CD59,CD74,CD81,CDC42,CEBPB,CEBPG,CTSC,LYST,CLU,CNR1,CSF1,CSK,CSNK1A1,CTSH,CTSL,CYBA,CYLD,DAPK1,DAPK3,DHX9,DHX15,GSDME,NQO1,DNASE1,DNASE2,DUSP3,EDA,ELF1,EMP2,FAU,FCGRT,FOXJ1,FLNB,FOSL2,FTH1,…
Ast5	GO:0048663	GO: neuron fate commitment	-0.694656	5.14051e-08	-5.06334	ASCL1,CDC42,DLX1,DLX2,FOXG1,GLI2,GLI3,ID2,RBPJ,SMAD4,NFIA,NFIB,NOTCH1,NOTCH3,PAX6,PRRX1,POU3F2,PROX1,SOX1,SOX9,TGFBR1,LMO4,EHMT2,MYT1L,ZNF521,BHLHE22,DLL1,SUFU,FEZF2,DMRTA2,BCL11B,GSX2
Ast5	GO:0048002	GO: antigen processing and presentation of peptide antigen	0.705394	6.71166e-06	3.64912	B2M,CALR,CD74,CTSD,CTSL,DNM2,PDIA3,HLA-A,HLA-B,HLA-C,HLA-DMA,HLA-DPA1,HLA-DPB1,HLA-DRA,HLA-DRB1,HLA-E,IDE,IKBKB,LGMN,TAP1,TAP2,TAPBP,TRAF6,SAR1B,ERAP1,ERAP2
Ast5	GO:0048771	GO: tissue remodeling	0.551832	6.84624e-06	2.84996	ACVR2B,JAG1,AGT,ATP7A,AXL,BAX,CAPN1,CAV1,RUNX1,CD38,TPP1,CSK,CST3,S1PR1,EDNRA,EPHA2,EPAS1,FLNA,FOSL2,GJA1,HOXA3,IGFBP5,RBPJ,IL7,LIPA,LRP5,LTBP3,MDK,MDM2,MITF,MMP2,MMP14,NDP,NFKB1,NOTCH2,DDR2,TNFRSF11B,P2RX7,PRKCA,PTN,ROCK1,SFRP1,SLC4A2,SPP1,SRC,TF,TFRC,TGFB1,THBS4,TIMP1,TP53,TRAF6,RAB7A,ROCK2,RASSF2,PLEKHM1,GPNMB,SEMA3C,P3H4,NCDN,CRB1,LGR4,CHD7,GPR137,TMBIM1,DOCK5,RSPO3,UBASH3B,TMEM64,ZNF675
Ast5	GO:0051346	GO: negative regulation of hydrolase activity	0.543603	6.8652e-06	2.80681	ABL1,ANXA1,AQP1,ARL2,BICD1,SERPING1,CAST,SERPINH1,CD44,CDKN2D,CRY2,CSNK2A1,CST3,IFI6,GAPDH,GCHFR,HRAS,IGBP1,IKBKB,LGALS3,LRP1,MGAT5,SERPINE1,PAK2,SERPINB6,SERPINE2,SERPINI1,SERPINI2,PTPA,PTX3,RAF1,RDX,RGS2,ABCE1,ROCK1,RPS6KA3,SNCA,SORL1,SRC,TMBIM6,TERF2,TGFB2,THBS1,TIMP1,TIMP2,TIMP3,VEGFA,PICALM,NOL3,ROCK2,HDAC9,SPOCK2,RASA4,FICD,CHP1,RRP1B,SLC39A14,PPP1R15A,UBXN1,ANGPTL4,STYXL1,EGLN1,RCC2,PPP4R4…
Ast5	GO:0030001	GO: metal ion transport	0.391765	8.42204e-06	1.98805	ABCB7,ABL1,ACTN4,ACTN2,ADCYAP1R1,ADORA1,ANK2,ANXA2,ANXA6,AQP1,ARHGAP1,ATF4,ATOX1,ATP1A1,ATP1A2,ATP1B1,ATP1B2,ATP1B3,ATP2A2,ATP2B1,ATP2B4,ATP7A,B2M,BAX,BCL2,CACNA1C,CACNA2D1,CACNB2,CACNB3,CACNB4,CALM3,CAMK2B,CAMK2D,CAMK2G,CAV1,CD63,CDK2,CDKN1B,CLTC,CNTN1,SLC31A1,CP,CYBA,DDIT3,DLG1,DMD,DMPK,DNM2,EDNRA,EDNRB,EGF,EPB41,FGF2,FGF11,FGF12,FGF13,FHL1,FLNA,FMR1,FTH1,FYN,G6PD,GLRX,GNAI2,GRIN2B,GSTM2,ITGAV,…
Ast5	GO:0007169	GO: transmembrane receptor protein tyrosine kinase signaling pathway	0.397206	1.20493e-05	1.95387	ABL1,AGT,AKT2,ALK,ANGPT1,ANGPT2,AXL,DDR1,CASP3,CAV2,RUNX2,CBLB,CD63,CHN1,AP3S1,COL4A1,COL4A2,COL4A6,SLC31A1,CSF1,CTSD,DCN,DOCK3,HBEGF,DUSP3,EFNA1,EFNA5,EFNB1,EFNB3,EGF,EGFR,EPHA2,EIF4EBP2,EPHA3,EPHA4,EPHA5,EPHB1,ERBB2,ERBB4,ERCC2,F3,EFEMP1,FGF1,FGF2,FGFR1,FGFR2,FYN,IFI6,GAB1,GFRA1,GHR,GNAI2,GPC1,GRB10,GRB14,RAPGEF1,NRG1,HIP1,HRAS,HSPB1,NDST1,IDE,IGF2R,IGFBP2,IGFBP4,IGFBP5,RBPJ,INPPL1,INSR,IRS1,IT…
Ast5	GO:0006629	GO: lipid metabolic process	0.335872	2.62999e-05	1.53831	ABCA1,ABCA2,ABCA3,ACACB,ACADM,ACADSB,ACADVL,ACAT2,ACLY,ADH5,ADM,ADORA1,AKT2,ABCD2,AKR1B1,ALK,ANXA1,APOE,APP,ARSA,ASAH1,ATP1A1,ATP5F1B,BAX,BBS4,BCAT1,BCAT2,BCKDHB,BRCA1,CAPN2,CAT,CAV1,CBR1,SCARB1,CD74,CLU,TPP1,CNR1,COMT,CPS1,CPT2,CRAT,CREB1,CREM,CSNK1G2,CYP27A1,DAB2,DGKB,DGKG,DBI,ECI1,AKR1C1,DHCR7,CYB5R3,DPAGT1,ECH1,ECHS1,EDNRB,EPHX1,CLN8,FABP5,ACSL4,FAH,FDFT1,FDPS,FECH,FGF1,FGF2,FNTB,KDSR,G6PD,GA…
Ast5	GO:0070482	GO: response to oxygen levels	0.416445	6.11715e-05	1.75467	ADA,ADM,ADORA1,ADSL,AK4,ALAD,ANGPT2,APAF1,FAS,AQP1,ATF4,ATP6V1A,ATP6AP1,ATP7A,BAD,BCL2,BMP7,BNIP3,BNIP3L,ZFP36L1,CA9,CAPN2,CASP3,CAT,CAV1,CCNA2,CD38,CDKN1A,CDKN1B,PLK3,CRYAB,DNMT3A,LPAR1,EDNRA,ENO1,EPAS1,EPHA4,ERCC2,FGFR2,FOSL2,GUCY1A2,GUCY1A1,GUCY1B1,HDAC2,HK2,HMOX1,HMOX2,HSPG2,RBPJ,IRAK1,ITGA2,ITPR1,ITPR2,KCND2,KCNJ8,KCNMA1,LMNA,LOXL2,SMAD3,SMAD4,MDM2,MDM4,MECP2,MMP2,MMP14,MT3,MTHFR,MYC,NDP,NDU…
Ast5	GO:0006403	GO: RNA localization	-0.380293	9.64122e-05	-1.52721	BICD1,ZFP36L1,CCT6A,CETN2,CETN3,DHX9,DKC1,FBL,FMR1,HNRNPA1,HNRNPA2B1,HNRNPU,AGFG1,KIF5C,MAGOH,NPM1,YBX1,NUP88,EXOSC10,RAN,RANBP2,UPF1,SRSF1,SRSF3,SRSF7,TCP1,TGFBR2,CCT3,TST,XPO1,SLBP,DDX39B,NUP214,RAE1,THOC5,KHSRP,TNKS,MCM3AP,ZNHIT3,NUP155,NUP93,EIF4A3,CKAP5,NUP58,POM121,RBM8A,MVP,THOC1,ALYREF,NUTF2,DDX39A,NXF1,CCT7,CCT4,CCT2,IGF2BP3,IGF2BP2,KHDRBS1,CCT8,NUP50,CPSF6,XPOT,CASC3,CCT5,PEG10,NUP205,R…
Ast5	GO:1904029	GO: regulation of cyclin-dependent protein kinase activity	-0.555566	0.00014282	-2.13627	ACTB,CCND1,BLM,CCNA2,CCNB1,CCND2,CCNG2,CCNT1,CCNT2,CDC25C,CDK7,CDKN1A,CDKN1B,CDKN2A,CDKN2B,CDKN2C,CDKN2D,CDKN3,GADD45A,EGFR,IPO5,PKD1,PKD2,PROX1,ADAM17,NR2F2,CDK5R1,CCNB2,CCNE2,HEXIM1,CCNI,MAPRE3,LATS2,SERTAD1,PSRC1,STOX1,SPDYA
Ast5	GO:0048878	GO: chemical homeostasis	0.339929	0.000176409	1.27592	ABCA1,ABCA2,ABCA3,ABCB7,ABL1,ACO1,ADCY6,ADCY8,ADORA1,AGT,AKR1B1,ANK2,ANXA6,APOE,APP,AQP1,AQP4,ASL,ATF4,ATOX1,ATP1A1,ATP1A2,ATP1B1,ATP1B2,ATP1B3,ATP2A2,ATP2B1,ATP2B4,ATP5F1B,ATP6V1A,ATP6V0B,ATP6V0A1,ATP6AP1,ATP7A,B2M,BAD,BAX,BCL2,BNIP3,CA2,CA12,CACNA1C,CACNB2,CACNB4,CALB1,CALB2,CALM3,CALR,CAMK2D,CAV1,CAV2,SCARB1,CLCN3,CLN5,CNR1,SLC31A1,CP,CPS1,CRY1,CRY2,CTNS,CTSH,CYB561,CYBA,AKR1C1,DDIT3,DHPS,DMD,…
Ast5	GO:1904666	GO: regulation of ubiquitin protein ligase activity	-0.757235	0.000189242	-2.81917	CDC20,MAD2L1,RPL5,RPL11,RPS7,CDC14B,RPL23,BAG2,MAD2L2,UBE2C,FBXO5,UBE2S,FZR1
Ast5	GO:0048846	GO: axon extension involved in axon guidance	0.678935	0.000611225	2.18196	ALCAM,MEGF8,CXCL12,SLIT3,VEGFA,WNT5A,SEMA3B,NRP2,NRP1,SEMA5A,SLIT2,SEMA3A,SEMA4B,SEMA3C,PLXNA3,SEMA6A,SEMA4G,SEMA4A,SEMA6D
Ast5	GO:1902284	GO: neuron projection extension involved in neuron projection guidance	0.678935	0.000611225	2.18196	ALCAM,MEGF8,CXCL12,SLIT3,VEGFA,WNT5A,SEMA3B,NRP2,NRP1,SEMA5A,SLIT2,SEMA3A,SEMA4B,SEMA3C,PLXNA3,SEMA6A,SEMA4G,SEMA4A,SEMA6D
Ast5	GO:0031639	GO: plasminogen activation	0.781664	0.000704824	2.46374	ANXA2,RUNX1,ENO1,SERPINE1,PGK1,SERPINE2,PLAT,PLAU,S100A10,THBS1
Ast5	GO:1902930	GO: regulation of alcohol biosynthetic process	0.701756	0.000814783	2.1677	ADCYAP1R1,APOE,DAB2,FGF1,HRH1,NFKB1,P2RY1,PRKG1,SNCA,SOD1,SREBF1,SREBF2,H6PD,ERLIN2,SCAP,SEC14L2,DKK3
Ast5	GO:1904019	GO: epithelial cell apoptotic process	0.525477	0.00081903	1.62199	ABL1,ADAR,ANGPT1,ARF6,BAX,BCL2,BID,ZFP36L1,TMEM258,CAST,CASP3,CDKN1B,DNMT3A,EDNRA,EIF2S1,GSN,HMOX1,MDK,NFE2L2,NPC1,SERPINE1,PPARA,PRKAA2,PRKCI,CCL2,SFRP4,SRSF6,STK3,TCF7L2,TGFB1,TGFBR2,THBS1,TIA1,TMF1,WFS1,SCG2,AKR1C3,CFLAR,SEMA5A,PAK4,YAP1,EXOC5,NUPR1,ANGPTL4,USP53,NFKBIZ,DAB2IP,ANO6,HIPK1
Ast5	GO:0044409	GO: entry into host	0.481083	0.00097519	1.4485	AXL,CAV1,CAV2,SCARB1,SCARB2,CD74,CD81,CDK1,CTSB,CTSL,CXADR,DAG1,EFNB3,EGFR,EPHA2,EPS15,FUCA2,GSN,HLA-DRB1,HMGB1,HSPA1B,IDE,ILF3,INSR,ITGA2,ITGA5,ITGAV,ITGB1,ITGB5,LAMP1,RPSA,LDLR,LGALS1,NCAM1,NPC1,P4HB,PLSCR1,PTX3,NECTIN2,SLC7A1,SLC10A1,SLC20A2,SMPD1,SRC,TFRC,UVRAG,TRIM25,HYAL2,SNX3,NRP1,XPR1,TRIM22,IFITM3,SIVA1,IFITM2,WWP1,NECTIN3,ZNF639,TPCN1,TRIM8,TRIM5,JPT2,TPCN2,CDHR3
Ast5	GO:0032963	GO: collagen metabolic process	0.561015	0.00129562	1.61994	RUNX1,SERPINH1,COL1A2,COL5A1,CST3,CTSB,CTSL,FOSL2,HDAC2,ITGA2,ITGB1,MFAP4,MMP2,MMP14,MMP15,MMP16,NAGLU,NOTCH1,DDR2,P2RX7,PEPD,TGFB1,VIM,ADAM15,PLOD3,ADAMTS3,TRAM2,MRC2,P3H4,MMP24,RETREG1,P3H2,LARP6,VIPAS39,RETREG2
Ast5	GO:1901701	GO: cellular response to oxygen-containing compound	0.302129	0.00165265	0.840467	ABCA1,ABL1,ABL2,ACTB,ACTN2,ADCY1,ADCY2,ADCY3,ADCY6,ADCY8,ADH5,PARP1,AGT,AKT2,ALK,ANXA1,APP,AQP1,RHOB,ARRB2,ASS1,ATP2B1,ATP2B4,ATP7A,AXL,BAD,BLM,BMP7,BNIP3,BRCA1,ZFP36L1,KLF9,CA2,CACNA2D1,CALR,CAMK2D,CAPN2,CASP7,CAT,CAV1,CAV2,CCNA2,SCARB1,CDK1,CDH1,CDK2,CDK4,CDKN1B,CEBPB,CHRM3,AP3S1,COL1A2,COL4A1,COL4A6,COL5A2,COL6A1,COL16A1,CPS1,CREB1,CSK,CTNNA1,CTSD,DAG1,DAPK1,BRINP1,AKR1C1,DDX11,DHFR,NQO1,DLG2,…
Ast5	GO:0062013	GO: positive regulation of small molecule metabolic process	0.507225	0.00202616	1.36612	ADCYAP1R1,ADM,AKT2,ABCD2,ANXA1,APOE,APP,CD74,CRY1,DAB2,ENO1,FGF1,KAT2A,HRH1,INSR,IRS1,NNMT,P2RX7,P2RY1,PHKG2,PPARA,PPARD,PRKAA2,PRKCE,SNCA,SRC,SREBF1,SREBF2,STK11,TMSB4X,NR1H2,NR4A3,DYRK2,IRS2,SLC4A4,LPGAT1,SORBS1,WDR5,SIRT2,SCAP,PID1,RPTOR,ELOVL5,KLHL25,PINK1,GPT2,PPP1R3E,STARD4,RDH10,CLYBL
Ast5	GO:0035137	GO: hindlimb morphogenesis	0.741272	0.00460739	1.73201	GPC3,AFF3,MSX1,MSX2,NOTCH1,RARB,RARG,LARGE1,CHD7,RSPO2
Ast5	GO:0040007	GO: growth	0.292673	0.00511239	0.670623	ABL1,ACACB,ACVR2B,ADAM10,ADM,AGT,ALCAM,ANXA1,ANXA6,APBA1,APBA2,APOE,APP,BBS2,BBS4,BCL2,BCL6,BMPR1B,BRCA1,BRCA2,ZFP36L1,BST2,KLF5,BTG1,OSGIN2,DDR1,CAMK2D,RUNX1,CD9,CD38,CD81,CDK1,CDC42,CDH1,CDH4,CDKN1A,CDKN1B,CDKN2A,CDKN2C,CDKN2D,CHEK1,CREB1,CRYAB,CSF1,CSNK2A1,DAB2,DAG1,DNM2,ATN1,HBEGF,DUSP6,DVL1,S1PR1,EDNRA,EFNA5,MEGF8,EGFR,EIF4G1,EIF4G2,ENO1,ERBB2,ERBB4,ERCC2,ESR2,EZH2,FGF1,FGF2,FGF13,FGFR2,FHL1…
Ast5	GO:0006775	GO: fat-soluble vitamin metabolic process	0.729811	0.00678305	1.58265	CBR1,CYP27A1,NQO1,LIPA,NFKB1,PLTP,LGMN,RBP1,RPE65,VKORC1
Ast5	GO:0140888	GO: interferon-mediated signaling pathway	0.529417	0.00743293	1.12704	ADAR,IFI27,IFNAR1,IFNAR2,IFNGR1,IRAK1,IRF1,IRF3,PTPN1,PTPN6,RAF1,SP100,STAT1,STAT2,TP53,TRAF3,TYK2,NR1H2,WNT5A,FADD,ISG15,TANK,IFITM3,IFITM2,YTHDF2,RBM47,PARP14,MAVS,IFIH1,AZI2,MUL1,TRIM56,PARP9,TRIM41
Ast5	GO:0008584	GO: male gonad development	-0.393754	0.0093269	-0.799424	ACVR2A,BAX,BCL2,CTNNA1,ATN1,FANCA,FLNA,GFRA1,HMGB2,INSR,KCNE1,SMAD4,MMP14,MSH2,NUDT1,NASP,PDGFRA,RAB13,RARA,RRM1,SFRP1,SFRP2,SOX9,SRD5A1,TFAP2C,TGFB2,TGFBR1,TMF1,WNT5A,WNT2B,SF1,YBX3,AKR1C3,ADAM15,SGPL1,EIF2S2,ADGRG1,BCL2L11,MAMLD1,CITED2,PRDX4,RHOBTB3,ZFPM2,NUPR1,TESC,WDR48,DHX37,CSMD1,KIF18A,BRIP1,ARID5B,TBC1D20,AGO4,ADAM32,ASPM
Ast6	GO:0051276	GO: chromosome organization	-0.609197	5.6849e-38	-22.6897	ACTB,ACTL6A,ANXA1,APC,APEX1,BIRC5,RHOA,ATR,ATRX,BCL7A,BLM,BRCA2,BUB1,BUB1B,CCNB1,CDK1,CDC20,CDC27,CDK2,CENPA,CENPC,CENPE,CENPF,CTNNB1,DDX1,DDX3X,DHX9,DDX11,DKC1,DNA2,ERCC1,ERCC3,EZH2,FANCD2,FEN1,FLNA,CENPI,XRCC6,GEM,GOLGA2,GTF2H2,ZBTB48,HMGB1,HMGB2,HMGB3,HMGA1,HNRNPA1,HNRNPA2B1,HNRNPD,HSP90AA1,HSP90AB1,HUS1,IGHMBP2,IK,KIF2A,KIF11,KIFC1,KIF22,KPNB1,MAD2L1,MCM2,MCM3,MCM4,MCM5,MCM6,MCM7,MLH1,MNAT1,M…
Ast6	GO:0007059	GO: chromosome segregation	-0.643801	3.18867e-36	-22.8526	ACTB,ACTL6A,SLC25A5,APC,BIRC5,RHOA,BCL7A,BRCA1,BUB1,BUB1B,CCNB1,CDK1,CDC20,CDC27,CENPC,CENPE,CENPF,RCC1,CSNK1D,CSNK2A1,CSNK2A2,DDB1,DDX3X,ECT2,FANCD2,FLNA,CENPI,GEM,GOLGA2,NR3C1,IK,KIF2A,KIF11,KIFC1,KIF22,KPNB1,MAD2L1,MKI67,MLH1,MYBL2,DRG1,PTEN,RAD21,RAN,RB1,RNF4,RPS3,STIL,SMARCA4,SMARCB1,SMARCC1,SMARCD1,SMARCD3,SRPK1,AURKA,TERF1,TOP1,TOP2A,TOP2B,TOP3A,TTK,TUBG1,UBE2I,UVRAG,BAG6,USP9X,CUL3,BECN1,…
Ast6	GO:0043207	GO: response to external biotic stimulus	0.424399	4.56382e-23	9.48135	A2M,ACTG1,AHR,AKT1,ABCD2,ANXA1,XIAP,AQP4,RHOA,ARRB2,ATP1B1,AUP1,AXL,B2M,BAX,BCL2,BCL2L1,BCL3,BCR,BNIP3,BNIP3L,BST2,TSPO,C1QBP,SERPING1,C1R,C1S,C3,CA3,CALM1,CALR,CAPN2,CASP1,CASP3,CASP6,CAV1,SCARB1,CD58,CD68,CDK6,CEBPB,CEBPG,CFL1,LYST,CLU,ATF2,CREBBP,CRK,CSF1,CTSS,CYBA,CYLD,DAPK1,DDX1,DDX3X,DHX9,GSDME,NQO1,EDNRB,EIF5A,ENO1,EPHB2,ESR1,EXT1,F2R,FER,FGFR2,VEGFD,FLNB,FOSL2,FUCA2,XRCC6,GAPDH,GBP1,GBP2,…
Ast6	GO:0051707	GO: response to other organism	0.424399	4.56382e-23	9.48135	A2M,ACTG1,AHR,AKT1,ABCD2,ANXA1,XIAP,AQP4,RHOA,ARRB2,ATP1B1,AUP1,AXL,B2M,BAX,BCL2,BCL2L1,BCL3,BCR,BNIP3,BNIP3L,BST2,TSPO,C1QBP,SERPING1,C1R,C1S,C3,CA3,CALM1,CALR,CAPN2,CASP1,CASP3,CASP6,CAV1,SCARB1,CD58,CD68,CDK6,CEBPB,CEBPG,CFL1,LYST,CLU,ATF2,CREBBP,CRK,CSF1,CTSS,CYBA,CYLD,DAPK1,DDX1,DDX3X,DHX9,GSDME,NQO1,EDNRB,EIF5A,ENO1,EPHB2,ESR1,EXT1,F2R,FER,FGFR2,VEGFD,FLNB,FOSL2,FUCA2,XRCC6,GAPDH,GBP1,GBP2,…
Ast6	GO:0006954	GO: inflammatory response	0.501695	9.96353e-20	9.533	A2M,ABCF1,ADCY1,ADORA1,AHR,AKT1,ABCD1,ABCD2,ALOX5,ANXA1,XIAP,APP,ARNT,AXL,BCR,BMPR1B,C3,TMEM258,DAGLA,CAMK4,CASP1,CD44,CD68,CD81,CDO1,CEBPB,CTSC,CHI3L1,CLU,CSF1,CYBA,CYLD,DDX3X,DHX9,S1PR3,EDNRB,EPHB2,ESR1,EXT1,EXTL3,EZH2,F2R,F3,FANCA,FANCD2,FOSL2,GBP2,B4GALT1,GRN,NR3C1,CXCL2,GSTP1,HGF,HIF1A,HK1,HLA-E,HMGB1,HMGB2,HMOX1,NR4A1,HRH1,TNC,IFI16,IFI35,RBPJ,IKBKB,IL1R1,IL6R,IL6ST,IDO1,IRAK2,IRF3,ITGB1,JA…
Ast6	GO:0001817	GO: regulation of cytokine production	0.471382	2.22855e-17	7.84943	ABCD1,ABCD2,ALOX5,ANGPT1,ANXA1,ANXA4,XIAP,APP,ARNT,ARRB2,ATF4,AXL,B2M,BCL3,BMPR1A,BRCA1,BST2,TSPO,C1QBP,C3,CAPN2,CASP1,CASP3,CD58,CD81,CEBPB,CEBPG,CHI3L1,CLU,ATF2,CYBA,CYLD,DDIT3,DDX1,DDX3X,DHX9,S1PR3,ELF1,EPHB2,EXTL3,EZH2,F2R,F3,GAPDH,GBP1,GSTP1,HDAC2,HGF,HIF1A,HK1,HLA-A,HLA-B,HLA-DPA1,HLA-E,HMGB1,HMGB2,HMOX1,HRAS,HSPB1,HSP90AA1,HSP90AB1,HSPD1,IFI16,IL1R1,IL6R,IL6ST,IL7,IL12RB2,IDO1,INHBB,IRAK1,…
Ast6	GO:0002684	GO: positive regulation of immune system process	0.431752	2.60809e-17	7.16003	A2M,ABL2,ACTB,ACTL6A,ADAM10,AKT1,ANXA1,XIAP,APP,RHOA,ARRB2,AXL,B2M,BAD,BAX,BCL2,BMI1,C1QBP,SERPING1,C1R,C1S,C3,CALR,CASP1,CASP6,CAV1,CBFB,CBLB,CD38,CD59,CD81,CDKN1A,CTSC,CLU,CREBBP,CRKL,CSF1,CTSS,CYBA,CYLD,DDX1,DDX3X,DHX9,GSDME,DHPS,DUSP3,EFNB2,ELF1,EPHB2,ESR1,FER,VEGFD,FOXO3,FLOT2,FOSL2,XRCC6,GBP1,GBP2,MSTN,GLI3,GPI,HK1,HLA-A,HLA-B,HLA-C,HLA-DMA,HLA-DPA1,HLA-E,MR1,HMGB1,HMGB2,HRAS,HES1,HSF1,HSP9…
Ast6	GO:0140694	GO: non-membrane-bounded organelle assembly	-0.476267	1.71836e-11	-5.12696	ACTG1,ACTN2,BIRC5,RHOA,AUP1,BICD1,BRCA1,C1QBP,CDC20,CDK2,CENPA,CENPC,CENPE,CENPF,CETN2,RCC1,CIRBP,CSNK1D,CSRP1,DDB1,DDX3X,E2F4,EIF1AX,EIF2S1,EIF5,FLII,FLNA,FLNC,GOLGA2,GSN,ITGB1,EIF6,KIF2A,KIF11,KIFC1,KPNB1,RPSA,SMAD4,MEF2A,MLH1,MSN,MYBL2,DRG1,NPM1,PDGFRA,PLEC,PRKAA1,PRKAA2,PRKD1,MAPK9,PROX1,PTEN,RNF4,RPL23A,RPL24,RPL38,RPS3,RPS5,RPS14,RPS15,RPS19,RPS23,RPS27,RPS28,STIL,FSCN1,SQLE,SRC,SRF,AURKA,T…
Ast6	GO:0007420	GO: brain development	-0.414114	1.11471e-10	-4.12161	ABAT,ACTB,ALK,APLP1,APP,ARCN1,RHOA,ASCL1,ATIC,RERE,ATP1A2,ATP1B2,ATP2B4,ATP5PB,ATP5PF,ATP7A,ATRX,AXL,B2M,BAX,BBS2,BCL2,BCR,BMI1,BMP7,BMPR1A,BNIP3,BRCA2,CALM1,CALM2,CALM3,CASP3,CDH2,CDK6,CENPF,CKB,COX6B1,ATF2,CRK,CRKL,CSNK1D,CSNK2A2,CTNNA2,CTNS,CTNNB1,DAB1,DLX1,DLX2,DLX5,EGF,CELSR2,EGFR,ELAVL4,EML1,EPHA5,EPHB1,EPHB2,ERBB4,EXT1,EZH2,FANCC,FANCD2,FGF2,FGF13,FGFR2,FOXG1,FLNA,AFF2,G6PD,GART,GAS8,GLI3,…
Ast6	GO:0010876	GO: lipid localization	0.419287	3.05636e-08	3.15086	ACACB,PLIN2,AKT1,AKT2,ABCD1,ABCD2,ANXA1,ANXA2,AUP1,TSPO,C3,CAV1,SCARB1,SCARB2,CLU,CPT1A,CPT2,CRY1,CRY2,AKR1C1,EGF,CLN8,FABP5,FABP7,ACSL3,B4GALNT1,GM2A,HDLBP,HEXA,HEXB,ITGAV,KCNJ8,LIPA,LPL,LRP1,MIF,MSR1,MTTP,NFKB1,NFKBIA,NMB,NME4,OSBP,P2RX4,FURIN,PRKN,ABCB1,PITPNA,PMP2,PPARA,PPARD,PRKAA1,PSAP,PTCH1,PTPN11,RBP1,RPS6KB1,RXRA,SLC2A1,SPP1,SQLE,SREBF2,SURF4,THBS1,UGCG,VLDLR,SLC25A11,PLA2G4C,DGAT1,ABCC3…
Ast6	GO:0005975	GO: carbohydrate metabolic process	0.335798	3.45657e-06	1.83391	ACACB,ACADM,ADCYAP1R1,AGL,AKT1,AKT2,ALDH2,ALDOA,ALDOC,APP,ARL2,ARNT,ATF3,ATF4,BAD,SCARB2,CHI3L1,CHI3L2,CLTC,CPT1A,CRY1,CTBS,DDB1,DLAT,EGF,ENO1,ENO2,EXT1,EXT2,FABP5,FOXO1,FUCA1,FUCA2,FUT8,G6PD,GAA,GALE,B4GALNT1,GALK1,GALK2,GANC,GAPDH,GBE1,B4GALT1,GK,GCLC,GLO1,GM2A,GPD2,GPI,NR3C1,GSK3A,GSK3B,GYS1,HEXA,HEXB,HIF1A,HK1,HK2,HRH1,IDH1,IDH2,IDS,IL6ST,INPPL1,INSR,IRS1,EIF6,KHK,LDHA,LIPA,LRP5,MAN1A1,MAN2A1…
Ast6	GO:0007156	GO: homophilic cell adhesion via plasma membrane adhesion molecules	-0.565869	1.34095e-05	-2.75725	CDH2,CDH4,CDH6,CDH11,DSCAM,CELSR2,FAT1,ITGB1,PCDHGC3,PCDH7,PCDH8,PIK3CB,PKD1,PTK7,PTPRM,NECTIN2,ROBO1,ROBO2,TRO,DCHS1,CELSR1,CLSTN3,CLSTN1,PALLD,PLXNB2,PTPN23,NECTIN3,NPTN,PCDH11X,CDH20,PCDH18,SDK2,TENM3,PCDHGB6,PCDHGA10,PCDHB2,DSCAML1,PCDH19,PCDH10,CDH23,KIRREL3,NEXN,FAT3,IGSF11,CADM4,SDK1,CDHR3,CADM2
Ast6	GO:0071459	GO: protein localization to chromosome, centromeric region	-0.722461	1.44672e-05	-3.49644	BUB1B,CDK1,CENPA,IK,JARID2,RB1,TTK,BUB3,AURKB,KNTC1,CTCF,SMC5,MTBP,TRAPPC12,SPDL1,ZWILCH,CENPQ,RCC2,KNL1,BOD1,CHAMP1
Ast6	GO:0048771	GO: tissue remodeling	0.509455	1.90266e-05	2.40495	JAG1,ATP7A,AXL,BAX,BCR,CAPN1,CAV1,CD38,TPP1,CST3,CTNNB1,EDNRA,EXT1,F2R,FLNA,FOSL2,GJA1,HIF1A,IGFBP5,RBPJ,IL7,LIPA,LRP5,MDM2,MEF2C,MITF,NFKB1,NOTCH2,DDR2,TNFRSF11B,PRKCA,PTN,ROCK1,SFRP1,SLC4A2,SPP1,SRC,TFRC,TGFB1,TIMP1,GPR137B,TNFAIP3,RAB7A,ROCK2,RASSF2,PLEKHM1,GPNMB,SEMA3C,NCDN,CRB1,SNX10,NOX4,CHD7,GPR137,TMBIM1,ZNF675
Ast6	GO:0019725	GO: cellular homeostasis	0.291575	4.58786e-05	1.26497	ABCB7,ADORA1,ALDOA,ANK2,APEX1,APP,AQP4,ASL,ATF4,ATP1A1,ATP1A2,ATP1B1,ATP1B2,ATP1B3,ATP2A2,ATP2B2,ATP2B4,ATP6V1B2,ATP6V1C1,ATP6V1E1,ATP6V0B,ATP6AP1,ATP7A,B2M,BAD,BAX,BCL2,BNIP3,CA2,CACNA1C,CACNB2,CALB2,CALM1,CALM2,CALM3,CALR,CAV1,CAV2,KRIT1,CLCN3,CLCN6,CLIC2,CYBA,DCTN1,DDIT3,DMXL1,NQO1,DIAPH1,DMD,E2F4,EDNRA,EFNA5,EPHA5,ERN1,F2R,FGF2,FKBP1A,FKBP1B,FOXO1,FLNA,FTH1,FTL,GAA,MSTN,GCLC,GCLM,GLS,GRIA1,GR…
Ast6	GO:1904019	GO: epithelial cell apoptotic process	0.496632	7.21548e-05	2.05692	ANGPT1,ARF6,BAX,BCL2,BCL2L1,BID,TMEM258,CAST,CASP3,CASP6,KRIT1,CDKN1B,ATF2,DNMT3A,EDNRA,EIF2S1,ESR1,GSN,HMOX1,ICAM1,IGF1R,JAK2,MAP3K5,NFE2L2,SERPINE1,PLCG1,PPARA,PRKAA1,PRKAA2,RB1,CCL2,SFRP4,SRSF6,STK3,STK4,TCF7L2,TGFB1,THBS1,TNFAIP3,WFS1,SCG2,AKR1C3,CFLAR,SEMA5A,EXOC5,CAPN10,NUPR1,PDCD4,ANGPTL4,USP53,NFKBIZ,TNIP2,DAB2IP
Ast6	GO:0140895	GO: cell surface toll-like receptor signaling pathway	0.633991	7.68599e-05	2.60843	CYBA,IFI35,IRAK1,IRAK2,LYN,NAGLU,NFKBIA,PIK3R1,PRKCE,RELA,MAP3K7,TNFAIP3,RIPK2,NMI,MFHAS1,NR1D1,PJA2,IRAK4,ECSIT,WDFY1,TNIP2,TMEM126A,TIRAP,DAB2IP
Ast6	GO:0006805	GO: xenobiotic metabolic process	0.604804	0.000119154	2.37318	ACAA1,AHR,CBR3,CRYZ,AKR1C1,NQO1,EPHX1,FMO4,GSTA4,GSTM2,GSTM3,GSTP1,GUK1,ABCB1,POR,SULT1A1,TPMT,ABCC3,CES2,AIP,ABCC5,ABCC4,SULT1C4,NUDT15,NCEH1,VKORC1,CYP2U1
Ast6	GO:0006809	GO: nitric oxide biosynthetic process	0.627281	0.00019045	2.33362	AKT1,ASL,ATP2B4,TSPO,CAV1,CLU,NQO1,GCHFR,HSP90AA1,HSP90AB1,INSR,JAK2,SMAD3,P2RX4,PTX3,SOD2,SLC7A6,ROCK2,DDAH2,DDAH1,ZC3H12A,SIRPA
Ast6	GO:0006022	GO: aminoglycan metabolic process	0.475854	0.000209788	1.75029	ANGPT1,CD44,CHI3L1,CHI3L2,CLTC,CTBS,EDNRA,EDNRB,EGF,EXT1,EXT2,FGF2,FUCA1,GCNT2,GNS,HEXA,HEXB,HMMR,IDS,NAGLU,NFKB1,SGSH,ST3GAL1,ST3GAL4,TGFB1,UGDH,HYAL2,B4GALT5,CHST3,HS3ST3A1,ABCC5,UST,B3GNT2,B4GAT1,GALNT5,CEMIP2,GLCE,B3GAT3,B3GAT1,DSE,CHST15,CHPF2,CSGALNACT2,CHST12,CSGALNACT1,XYLT1,CHPF,CHST9,SLC10A7,DSEL,PXYLP1,B3GALT6,CHSY3
Ast6	GO:0070663	GO: regulation of leukocyte proliferation	0.4322	0.000289573	1.52923	AHR,ANXA1,BCL2,BCL2L1,BID,BMI1,BST2,CASP3,CBLB,CD38,CD81,CDKN1A,CEBPB,CNN2,CSF1,CTNNB1,DHPS,EPHB2,ERBB2,GSTP1,HLA-A,HLA-DPA1,HLA-E,HMGB1,HES1,IGFBP2,IL6ST,IL7,IDO1,IRF1,JAK2,LGALS3,LYN,MEF2C,MIF,NCK1,NFATC2,NMB,PAWR,PKN1,PRNP,PTK2,PTPN6,RPS3,SLC4A2,SOS1,SOX11,STAT6,TFRC,TNFAIP3,TYK2,VCAM1,PDE5A,RIPK2,FADD,DNAJA3,MAPK8IP1,BTN2A2,VAV3,GPNMB,TMEM131L,SCRIB,CLCF1,ZBTB7B,GPAM,ZNF335,ATAD5,NDFIP1,TIRAP…
Ast6	GO:0048639	GO: positive regulation of developmental growth	-0.470749	0.000289768	-1.66549	ACACB,AKT1,BBS2,BCL2,BMPR1A,CDK1,CDH4,CSF1,DSCAM,EFNA5,ERBB4,FGF2,FGFR2,GDI1,GOLGA4,RBPJ,IL7,INSR,LIMK1,MAP1B,MECP2,MEF2C,MTM1,NOTCH1,PRKN,POU3F2,PPARD,PROX1,RPS6KB1,CXCL12,SMO,SRF,SYT1,VEGFA,CXCR4,RND2,YBX3,NRP1,SEMA5A,MAP3K13,NTN1,AKAP6,RIMS2,IST1,PARP2,BASP1,TWF2,RIMS1,PLCB1,NEDD4L,ADNP,ZFPM2,MACF1,NIPBL,DISC1,SERP1,DLL1,ITSN2,SYT17,CHD7,SMURF1,GPAM,SHTN1,CACNG7,MUL1,HOPX,RNF157,AGRN
Ast6	GO:0097150	GO: neuronal stem cell population maintenance	-0.717003	0.000306306	-2.51944	JAG1,CDH2,FANCC,FANCD2,FOXO1,HES1,NOTCH1,PRRX1,PROX1,REST,SOX2,SS18,DLL1,ASPM,HES5
Ast6	GO:0140888	GO: interferon-mediated signaling pathway	0.531631	0.000306037	1.86827	IRAK1,IRF1,IRF3,IRF7,JAK1,JAK2,MED1,PTPN1,PTPN6,PTPN11,RAF1,SP100,STAT1,STAT2,TRAF3,TYK2,FADD,EIF4E2,IKBKE,TANK,IFITM3,IFITM2,CDC37,GIGYF2,LSM14A,TBK1,YTHDF2,RBM47,PARP14,IFIH1,AZI2,MUL1,TRIM56,YTHDF3
Ast6	GO:1904666	GO: regulation of ubiquitin protein ligase activity	-0.744809	0.00031098	-2.61224	CDC20,MAD2L1,PTEN,SKP1,CDC14B,BTRC,BAG2,MAD2L2,UBE2C,FBXO5,UBE2S,FZR1
Ast6	GO:0045453	GO: bone resorption	0.61202	0.000749466	1.91271	CD38,TPP1,CTNNB1,EXT1,IL7,TNFRSF11B,PRKCA,SLC4A2,SPP1,SRC,TFRC,GPR137B,TNFAIP3,RAB7A,PLEKHM1,NCDN,SNX10,NOX4,GPR137,ZNF675
Ast6	GO:1904029	GO: regulation of cyclin-dependent protein kinase activity	-0.512619	0.000871283	-1.56853	ACTB,AKT1,APC,BLM,CCNA2,CCNB1,CCND2,CCNG1,CCNG2,CCNH,CCNT1,CDC25C,CDKN1A,CDKN1B,CDKN2A,CDKN2B,CDKN2C,CDKN2D,CDKN3,GADD45A,EGFR,GTF2H1,HSP90AB1,IPO5,MNAT1,PKD1,PROX1,PTEN,ADAM17,CCNK,CDK5R1,CCNB2,CCNE2,IPO7,HEXIM1,CDC37,MAPRE3,SERTAD1,HERC5,PSRC1,STOX1,CCNY,SPDYA
Ast6	GO:0030433	GO: ubiquitin-dependent ERAD pathway	0.439981	0.00115442	1.2925	AMFR,AUP1,CALR,CANX,CAV1,CLGN,DNAJB2,HSPA5,MAN1A1,NFE2L2,RNF5,SGTA,HSP90B1,UBE2G2,UFD1,WFS1,TRIM25,RNF103,BAG6,UBXN8,UBE4A,HERPUD1,BCAP31,TRIM13,STUB1,MAN1A2,SEC61B,OS9,ERLIN2,MAN1B1,UBXN4,ECPAS,FBXO6,ERLEC1,UBQLN2,UBQLN1,DERL2,FAM8A1,UBE2J1,JKAMP,DNAJC10,ANKZF1,YOD1,NPLOC4,CCDC47,MAN1C1,RHBDD2,DERL1,TMUB1,SYVN1,FBXO44,FBXO17,STT3B,SVIP,RNF175
Ast6	GO:0003013	GO: circulatory system process	0.300389	0.00122012	0.875212	ABAT,ADORA1,ADRA1A,GRK2,ANGPT1,ANK2,AR,RHOA,ATP1A1,ATP1A2,ATP1B1,ATP1B2,ATP2A2,ATP2B2,ATP2B4,BBS2,BCR,SERPING1,CACNA1C,CACNB2,CALM1,CALM2,CALM3,CAV1,CD38,CLIC2,CXADR,DMD,HBEGF,E2F4,ECE1,EDNRA,EDNRB,ELN,EMP2,EXT1,EXT2,F2R,FABP5,FGF12,FGF13,FKBP1B,FLNA,GAA,GJA1,GCLC,GCLM,GNA12,GNAI2,ARHGAP35,GSK3A,GSN,GSTM2,GUCY1B1,HRH1,HSP90AA1,INSR,KCND2,KCND3,KCNE1,KCNJ3,KCNJ8,KCNMA1,LNPEP,LRP1,LRP3,LRP5,SMAD3,M…
Ast6	GO:0043473	GO: pigmentation	0.440393	0.00146109	1.24866	AP1B1,ARCN1,ATP7A,BAX,BBS2,BCL2,CD63,LYST,AP3S1,DCTN1,EDNRA,EDNRB,GLI3,HPS1,MEF2C,MITF,CITED1,MYO5A,MYO7A,RAB1A,RAB27A,SOD2,TYR,VHL,AP3B1,RAB11A,AP1S2,AP1M1,RAB29,AP3D1,USP13,RAB11B,ZEB2,BCL2L11,ATP6AP2,RACK1,RAB32,RAB38,AP3M1,BLOC1S4,ADAMTS9,SHROOM3,BLOC1S5,KIF13A,VPS33A,DTNBP1,HPS4,BBS5,AP1S3,PIKFYVE,TPCN2
Ast6	GO:0044092	GO: negative regulation of molecular function	0.260689	0.00204779	0.700918	ACTB,ACTN2,AKT1,ANXA1,ANXA4,APC,XIAP,ARL2,ARRB2,ATP1A2,ATP2A2,ATP2B4,B2M,BAX,BCL3,BICD1,BMP7,SERPING1,CALM1,CALM2,CALM3,CAST,CAV1,CBL,CBLB,SERPINH1,CD44,CDKN1A,CDKN1B,CDKN2A,CDKN2D,CEBPG,CLIC2,CRMP1,CRY2,CSNK2A1,CST3,CYLD,DAP,GADD45A,DDIT3,DDX3X,DDX11,DFFA,DUSP3,DVL1,EDNRB,EIF4A2,EPHB2,ESR1,FKBP1A,FKBP1B,FLNA,GAPDH,GCHFR,GNAI2,GNAQ,GOLGA2,GRM3,GSK3A,GSK3B,GSTM2,GSTP1,GTF2F1,HDAC2,HGF,HRAS,PRMT2,H…
Ast6	GO:0010951	GO: negative regulation of endopeptidase activity	0.468209	0.00240253	1.2264	AKT1,XIAP,SERPING1,CAST,SERPINH1,CD44,CDKN2D,CSNK2A1,CST3,DDX3X,GAPDH,HGF,IFI16,NAIP,SERPINE1,PAK2,SERPINB6,SERPINE2,SERPINB9,MAP2K5,RAF1,RPS6KA3,SNCA,SPOCK1,SRC,THBS1,TIMP1,TIMP2,TIMP3,VEGFA,RECK,NOL3,SPOCK2,LAMTOR5,CARD8,ARL6IP1,PIH1D1,USP47,CAAP1,CARD16,RFFL,CRB2
Ast6	GO:0010043	GO: response to zinc ion	0.625556	0.002764	1.60046	ATP7A,TSPO,KHK,MT1E,MT1G,MT1M,MT2A,MT3,P2RX4,SOD2,VCAM1,SLC30A4,ATP13A2,ZNF658,HVCN1
Ast6	GO:0010165	GO: response to X-ray	-0.623746	0.00395873	-1.49851	ANXA1,BLM,BRCA2,CASP3,CCND2,CDKN1A,ERCC8,ERCC1,XRCC6,MSH2,SFRP1,SFRP2,XRCC2,XRCC5,NIPBL,NUCKS1,BRCC3,XRRA1
Ast6	GO:0032963	GO: collagen metabolic process	0.489338	0.00415032	1.16556	SERPINH1,CST3,CTSB,CTSL,CTSS,F2R,FAP,FOSL2,HDAC2,HIF1A,ITGA2,ITGB1,MMP7,MMP15,MMP16,NAGLU,NOTCH1,DDR2,FURIN,TGFB1,ADAM15,PLOD3,ADAMTS3,TRAM2,MRC2,RETREG1,P3H2,LARP6,P3H1,RETREG2
Ast6	GO:0140894	GO: endolysosomal toll-like receptor signaling pathway	0.560815	0.00538457	1.2724	CAV1,DDX3X,HMGB1,IKBKB,IRAK1,PTPRS,SRC,MAP3K7,TNFAIP3,FLOT1,TRIM3,RFTN1,UBQLN1,IRAK4,RTN4,WDFY1,TNIP2,UNC93B1,TIRAP,SLC15A4
Ast6	GO:0070979	GO: protein K11-linked ubiquitination	-0.635756	0.00587061	-1.41857	CDC27,PRKN,RNF4,UBE2A,UBE2D3,UBE2E2,UBE2H,CDC23,UBE2C,ANAPC13,UBE2S,UBE2T,FZR1,ANAPC1,RNF26
Ast6	GO:0001666	GO: response to hypoxia	0.307982	0.00593142	0.685827	ABAT,ADORA1,ANGPT2,ARNT,ATP7A,BAD,BCL2,BMP7,BNIP3,BNIP3L,CA9,CAPN2,CASP3,CAV1,CCNA2,CD38,CDKN1B,PLK3,ATF2,CREBBP,CRYAB,DNMT3A,EDNRA,ENO1,ERCC3,FGFR2,VEGFD,FOSL2,HIF1A,HK2,HMOX1,HMOX2,HSF1,RBPJ,IRAK1,ITGA2,ITPR1,ITPR2,KCND2,KCNJ8,KCNMA1,LMNA,LOXL2,SMAD3,SMAD4,MDM2,MDM4,MECP2,MT3,MTHFR,MYC,NFE2L2,NOTCH1,SLC11A2,DDR2,NR4A2,P4HB,PDK1,PDK3,PGK1,PIK3CB,PIN1,PLOD1,PLOD2,PMAIP1,PML,PPARA,PPARD,PRKAA1,PRK…
Ast6	GO:0086065	GO: cell communication involved in cardiac conduction	-0.549438	0.00645887	-1.20318	ANK2,ATP1A1,ATP1A2,ATP1B1,ATP1B2,CACNA1C,CACNB2,CALM1,CALM2,CALM3,CAV1,CXADR,FKBP1B,FLNA,GJA1,KCNJ3,PDE4D,SCN4B,SLC8A1,SRI,NUP155,GJC1,CTNNA3
Ast6	GO:2000773	GO: negative regulation of cellular senescence	-0.707903	0.00678636	-1.53499	CDK6,MIF,YBX1,PTEN,RBL1,TERF2,AKT3,PLK2,FBXO5,FZR1
Ast6	GO:0051156	GO: glucose 6-phosphate metabolic process	0.646392	0.00866504	1.33301	G6PD,GPI,HK1,HK2,PGD,TKT,H6PD,PGLS,RBKS,MLST8,HKDC1,G6PC3
Ast6	GO:0009411	GO: response to UV	-0.392227	0.00915299	-0.799529	AKT1,ATF4,ATR,BAX,BCL2,BCL3,BRCA2,CASP3,CDKN1A,CDKN2D,CIRBP,ERCC8,CREBBP,DDB1,DDB2,EGFR,EIF2S1,ERCC1,ERCC3,FEN1,GTF2H2,HMGN1,HUS1,MDM2,MSH2,MYC,NPM1,PCNA,PIK3R1,PML,POLH,PRKAA1,MAPK8,MAP2K7,PTPRK,RELA,RPL26,SMPD1,TAF1,TIMP1,TYR,UBE2A,USP1,XPC,CUL4B,MAP4K3,HYAL2,AURKB,PCLAF,RBX1,RUVBL2,NLRP1,ZBTB1,KDM1A,POLK,SCARA3,REV1,DTL,MAP3K20,TIPIN,USP47,PBK,NSMCE3,RHNO1,RHBDD1,BRSK1,TP53I13,TP53INP1,DCUN1D3…
Ast6	GO:0035176	GO: social behavior	-0.621551	0.00923712	-1.26452	DVL1,EIF4EBP2,CLN8,EXT1,GAD1,GRID1,MECP2,PTEN,ATXN1,NR2E1,NRXN3,NRXN1,NLGN4Y,CNTNAP2,NLGN4X
Ast6	GO:0051703	GO: biological process involved in intraspecies interaction between organisms	-0.621551	0.00923712	-1.26452	DVL1,EIF4EBP2,CLN8,EXT1,GAD1,GRID1,MECP2,PTEN,ATXN1,NR2E1,NRXN3,NRXN1,NLGN4Y,CNTNAP2,NLGN4X
Ast6	GO:0008584	GO: male gonad development	-0.404599	0.00936574	-0.820712	AR,ATRX,BAX,BCL2,BCL2L1,CBL,CRKL,CTNNA1,ERCC1,ESR1,FANCA,FER,FLNA,HMGB2,ING2,INHBB,INSR,KCNE1,SMAD4,MEA1,MSH2,NUDT1,NASP,PDGFRA,RAB13,RARA,ARID4A,RRM1,SDC1,SFRP1,SFRP2,SOX9,SRD5A1,TFAP2C,TGFB2,TGFBR1,UBB,WNT2B,CSDE1,YBX3,AKR1C3,NCOA1,ADAM15,BCL2L11,CITED2,PRDX4,RHOBTB3,FNDC3A,ZFPM2,PATZ1,NUPR1,SCAPER,ARID4B,TESC,WDR48,PLEKHA1,CSMD1,KIF18A,BRIP1,ARID5B,RNF38,AGO4,ADAM32,ASPM

## Sheet: D. DEGs - age
Supplementary Table 2D: Astroglia subset scRNA-seq top 50 DEGs in 16w and 25w (GRN-/- vs GRN+/+)
Age	Gene	p_val	avg_log2FC	pct.1	pct.2	p_val_adj
16w	RPS4Y1	0	10.8738	0.594	0.002	0
16w	TMEM132B	0	-3.10054	0.089	0.662	0
16w	GPC3	0	-5.31444	0.013	0.483	0
16w	PEG3	0	-11.9928	0	0.395	0
16w	SOX4	0	2.25849	0.94	0.881	0
16w	COL4A6	1.62898e-294	-2.85855	0.099	0.624	4.86299e-290
16w	LINC02232	5.64662e-287	-3.90037	0.028	0.453	1.68569e-282
16w	SEZ6L	9.62262e-286	-2.69889	0.118	0.653	2.87264e-281
16w	DPP10	4.2624e-285	-3.64663	0.064	0.544	1.27245e-280
16w	DLX6-AS1	2.06608e-284	11.559	0.504	0.002	6.16787e-280
16w	CDH20	3.54438e-274	-2.24792	0.145	0.686	1.0581e-269
16w	PREX2	5.69898e-270	-2.46087	0.124	0.647	1.70132e-265
16w	ID1	1.09255e-262	-2.67969	0.122	0.628	3.26158e-258
16w	DCT	2.14949e-262	-5.27551	0.01	0.353	6.41688e-258
16w	LRRC3B	3.46837e-262	-2.13688	0.22	0.757	1.03541e-257
16w	PLAGL1	1.29726e-253	-2.70374	0.124	0.613	3.8727e-249
16w	COL4A5	1.18939e-241	-2.30543	0.214	0.706	3.55068e-237
16w	C11orf74	3.06022e-240	-5.67943	0.003	0.29	9.13566e-236
16w	CDON	1.12224e-236	-2.45323	0.201	0.682	3.35022e-232
16w	NCKAP5	9.76625e-236	-1.88133	0.182	0.697	2.91552e-231
16w	PLPPR1	9.50129e-234	-1.91643	0.122	0.599	2.83642e-229
16w	PPP2R2B	7.90197e-227	-1.23028	0.216	0.72	2.35897e-222
16w	RGS7	1.18456e-226	-2.65573	0.059	0.469	3.53627e-222
16w	ZNF248	8.77887e-225	-6.28106	0.002	0.263	2.62076e-220
16w	FAT3	1.39221e-223	-2.15308	0.165	0.654	4.15615e-219
16w	NRXN3	6.07469e-223	2.40654	0.667	0.555	1.81348e-218
16w	AL078639.1	3.10735e-221	-1.80718	0.193	0.693	9.27638e-217
16w	CNGA3	5.52796e-221	-3.51461	0.027	0.376	1.65026e-216
16w	GAD2	4.39399e-219	10.4762	0.417	0.004	1.31174e-214
16w	LHX2	6.75766e-217	-1.65814	0.259	0.761	2.01736e-212
16w	FHOD3	1.30473e-214	-1.95126	0.334	0.768	3.895e-210
16w	SOX3	2.71254e-211	-2.96738	0.055	0.443	8.09774e-207
16w	DLX2	3.10693e-209	9.05996	0.409	0.005	9.27512e-205
16w	ZNF37A	9.73344e-207	-6.45039	0.002	0.246	2.90573e-202
16w	DOK5	3.01417e-205	-1.5231	0.339	0.817	8.99819e-201
16w	TFAP2C	1.09315e-204	-1.85853	0.081	0.481	3.26337e-200
16w	ITGA2	3.6721e-202	-2.623	0.067	0.46	1.09623e-197
16w	NNAT	4.69486e-194	2.55063	0.663	0.327	1.40156e-189
16w	KAZN	1.08697e-193	-1.79496	0.296	0.764	3.24494e-189
16w	GPR156	1.17674e-192	-2.7741	0.063	0.44	3.51292e-188
16w	DLX5	3.10165e-190	9.96028	0.374	0.003	9.25937e-186
16w	DAAM2	3.49933e-187	-2.7946	0.052	0.408	1.04465e-182
16w	GLI3	1.29257e-186	-1.78607	0.377	0.772	3.85871e-182
16w	PCDH11X	3.82114e-186	-2.26873	0.164	0.596	1.14073e-181
16w	ID3	3.03929e-183	-2.17968	0.182	0.623	9.0732e-179
16w	LINC01965	9.40487e-183	-1.8814	0.256	0.707	2.80764e-178
16w	KIAA1217	1.87685e-182	-2.10328	0.096	0.492	5.60297e-178
16w	AP1S2	9.33471e-181	-1.33579	0.401	0.837	2.78669e-176
16w	SLC1A3	1.5881e-180	-1.52995	0.405	0.826	4.74097e-176
16w	SVIL	2.85682e-180	-1.98847	0.09	0.478	8.52845e-176
25w	RPS4Y1	0	11.5393	0.774	0.001	0
25w	NRXN1	0	-3.48434	0.26	0.869	0
25w	EIF1AY	0	12.5903	0.544	0	0
25w	TMEM132B	0	-3.48623	0.1	0.621	0
25w	S100A11	0	5.99175	0.525	0.019	0
25w	UTY	0	10.0969	0.482	0.001	0
25w	WWTR1	0	2.11977	0.731	0.252	0
25w	NEAT1	0	2.54056	0.695	0.218	0
25w	DCX	0	-2.14161	0.307	0.778	0
25w	CD44	0	3.90568	0.586	0.128	0
25w	BRINP3	0	3.54054	0.556	0.1	0
25w	LGALS1	0	2.85186	0.79	0.338	0
25w	SEZ6L	0	-3.30886	0.116	0.565	0
25w	GALNT17	0	2.65976	0.668	0.221	0
25w	COMT	0	4.28527	0.483	0.047	0
25w	UNC5D	0	-8.44807	0.004	0.428	0
25w	DPYD	0	2.86397	0.557	0.138	0
25w	NLGN4Y	0	7.97435	0.416	0.002	0
25w	S100A10	0	5.28957	0.455	0.063	0
25w	NRP2	0	2.8415	0.496	0.121	0
25w	DDX3Y	0	11.7284	0.374	0	0
25w	TAGLN2	0	2.04945	0.585	0.213	0
25w	MEG3	0	7.77949	0.371	0.003	0
25w	IFI16	0	2.24249	0.635	0.268	0
25w	MOXD1	0	-1.85846	0.45	0.812	0
25w	KCNIP4	0	3.85429	0.617	0.258	0
25w	LDHA	0	3.18425	0.511	0.158	0
25w	NAV3	0	-1.75315	0.494	0.843	0
25w	SOX11	0	-1.91971	0.345	0.692	0
25w	ANXA1	0	2.31767	0.71	0.364	0
25w	PEG3	0	-11.6669	0	0.343	0
25w	USP9Y	0	11.074	0.343	0	0
25w	SERPINB6	0	2.29736	0.574	0.232	0
25w	PAK3	0	-1.50039	0.447	0.785	0
25w	CDH4	0	-1.68788	0.337	0.672	0
25w	LINC01965	0	-1.31361	0.506	0.841	0
25w	IFITM3	0	2.68824	0.677	0.343	0
25w	PTCHD4	0	-2.96065	0.095	0.424	0
25w	SFRP1	0	-2.00397	0.274	0.601	0
25w	CSMD1	0	-4.33832	0.054	0.38	0
25w	FUT9	0	-1.72872	0.502	0.827	0
25w	ARHGEF3	0	2.06947	0.574	0.25	0
25w	LGALS3	0	2.23834	0.69	0.368	0
25w	RARRES3	0	2.57239	0.498	0.177	0
25w	OSMR	0	4.14789	0.354	0.036	0
25w	ETV1	0	-1.53098	0.355	0.67	0
25w	PDLIM4	0	1.94993	0.524	0.212	0
25w	MPPED2	0	-1.12024	0.422	0.732	0
25w	GLIS3	0	1.72459	0.671	0.365	0
25w	NRG3	0	-1.16136	0.402	0.707	0

## Sheet: E. DEG Pathways - age
Supplementary Table 2E: Astroglia subset scRNA-seq enriched pathways in 16w and 25w (GRN-/- vs GRN+/+)
Cluster	PathID	Pathway	Score	Pval	GScore	Genes
16w	GO:0009064	GO: glutamine family amino acid metabolic process	0.749792	3.41391e-05	3.34913	ARG2,ASNS,ATP2B4,CAD,CTPS1,FPGS,GAD1,GAD2,GFPT1,GCLM,GLS,GLUD1,GLUL,GOT1,GOT2,MECP2,OAT,PPAT,PYCR1,ALDH18A1,UCP2,ALDH5A1,GMPS,DDAH2,DDAH1,SLC7A11,PHGDH,PYCR2,ASNSD1,CTPS2,NIT2,RIMKLB,DGLUCY,ASRGL1,SLC38A1,ATCAY,RIMKLA
16w	GO:0006536	GO: glutamate metabolic process	0.877023	3.80184e-05	3.87645	FPGS,GAD1,GAD2,GCLM,GLS,GLUD1,GLUL,GOT1,GOT2,OAT,ALDH18A1,ALDH5A1,SLC7A11,DGLUCY,ATCAY
16w	GO:2000177	GO: regulation of neural precursor cell proliferation	-0.669701	2.44154e-05	-3.08888	RHOA,ASCL1,CDH2,HAPLN1,VCAN,NCAN,CTNNA1,CTNNB1,DCT,EMX1,FOXG1,FLNA,GLI3,GNAI2,HIF1A,ID2,ID4,ILK,INSM1,ITGB1,LYN,MDK,NAP1L1,NF1,NF2,NOTCH1,PAX6,PDE9A,PTN,PTPRZ1,SLC16A2,SMARCD3,SMO,NR2E1,TP53,VEGFA,VEGFC,BTG2,FZD3,SHOC2,ADGRG1,LHX2,TOX,NES,KIFAP3,SIRT2,KDM1A,CDON,CEND1,APPL2,PTBP2,BCAN,ZNF335,DMRTA2,SHCBP1,KDM2B,ASPM,WDR62
16w	GO:0061351	GO: neural precursor cell proliferation	-0.570189	2.92167e-05	-2.58545	RHOA,ASCL1,RERE,CDH2,HAPLN1,VCAN,NCAN,CTNNA1,CTNNB1,DBN1,DCT,EML1,EMX1,EMX2,EPHB1,FGF13,FGFR2,FOXG1,FLNA,GLI3,GNAI2,HIF1A,ID2,ID4,ILK,INSM1,ITGB1,LYN,MDK,NAP1L1,NBN,NDUFS2,NF1,NF2,NFIA,NFIB,NOTCH1,PAFAH1B1,PAX6,PCM1,PDE9A,POU3F2,POU3F3,PTN,PTPRZ1,RORA,RRM1,RYK,SLC16A2,SMARCD3,SMO,SOX5,NR2E1,TP53,VEGFA,VEGFC,BTG2,FZD3,SHOC2,FZD6,PSMG1,NUMB,ARHGEF2,NUMBL,ADGRG1,LHX2,TOX,MELK,KIF14,IGF2BP1,NES,FRS2,…
25w	GO:0043207	GO: response to external biotic stimulus	0.458385	4.98971e-09	3.80548	A2M,ABCA1,ABL1,ACTG1,ADH5,ADM,PARP1,AP1G1,ALAD,ABCD2,ANXA1,BIRC2,XIAP,APOE,AQP4,ARF1,ARG2,RHOA,ATP1B1,AUP1,AXL,B2M,BAX,BCL2,BCL2L1,BNIP3,BNIP3L,BPGM,BST2,TSPO,C1QBP,SERPING1,C1R,C1S,CA3,CALM1,CALR,CAPN2,CASP3,CASP6,CASP7,CASP9,CAV1,CD47,CD58,CDC42,CDK4,CDK6,CEBPB,CEBPG,CFL1,LYST,CHUK,AP1S1,CLU,CNR1,ATF2,CRK,MAPK14,CSF1,CSNK1A1,CYBA,CYLD,DAPK1,DAPK3,DDX3X,DHX9,DHX15,GSDME,NQO1,DIO2,EDNRB,ENO1,EPHB…
25w	GO:0051707	GO: response to other organism	0.458385	4.98971e-09	3.80548	A2M,ABCA1,ABL1,ACTG1,ADH5,ADM,PARP1,AP1G1,ALAD,ABCD2,ANXA1,BIRC2,XIAP,APOE,AQP4,ARF1,ARG2,RHOA,ATP1B1,AUP1,AXL,B2M,BAX,BCL2,BCL2L1,BNIP3,BNIP3L,BPGM,BST2,TSPO,C1QBP,SERPING1,C1R,C1S,CA3,CALM1,CALR,CAPN2,CASP3,CASP6,CASP7,CASP9,CAV1,CD47,CD58,CDC42,CDK4,CDK6,CEBPB,CEBPG,CFL1,LYST,CHUK,AP1S1,CLU,CNR1,ATF2,CRK,MAPK14,CSF1,CSNK1A1,CYBA,CYLD,DAPK1,DAPK3,DDX3X,DHX9,DHX15,GSDME,NQO1,DIO2,EDNRB,ENO1,EPHB…
25w	GO:0034097	GO: response to cytokine	0.455874	9.59422e-07	2.74344	ABCA1,ACTG1,ACTN4,ALAD,ANGPT1,SLC25A5,ANXA1,BIRC2,XIAP,FAS,AQP4,RHOA,ASAH1,ATIC,ATP5F1B,AXL,BAD,BBS2,BBS4,BCL2,BCL2L1,BRCA1,ZFP36L1,ZFP36L2,BST2,KLF5,CACNB4,CALM1,CAPN2,CASP3,CAV1,CD38,CD44,CD47,CD58,CDC42,CDK4,CHUK,CNTFR,MAPK14,CSF1,CTBP2,CYLD,DAPK1,DAPK3,DDOST,DHX9,GSDME,DPYSL3,DUSP1,PHC1,EGR1,EIF4A2,ENDOG,EPS8,EXT1,FASN,FOXO3,FOS,FOSL2,GAPDH,GAS6,GBP1,GBP3,GCLM,GLDC,GPS2,PDIA3,GSK3B,GSN,GSTP1,…
25w	GO:0032101	GO: regulation of response to external stimulus	0.437013	1.74217e-06	2.51672	A2M,ADORA2B,PARP1,AP1G1,AGT,ANGPT2,ANXA1,ANXA2,BIRC2,XIAP,APOE,ARG2,ARNT,BAX,BBS2,BBS4,BCL2,BCL6,BMPR2,C1QBP,SERPING1,CALR,CASP6,CAV1,CD9,CD47,CD81,CDH13,CEBPB,CTSC,CHUK,CNR1,CRK,MAPK14,CSF1,CSNK1A1,CTNNA2,CYBA,CYLD,DDT,DDX3X,DHX9,DNASE1,DSCAM,DUSP1,DUSP3,S1PR1,LPAR1,EDNRB,EFNB2,MEGF8,EPHA4,EPHB2,EXTL3,F2R,FANCA,FANCD2,FGF1,FGF2,FGFR1,FKBP1B,FLNA,XRCC6,GAS6,MSTN,GRK4,GPS2,GRID2,GRN,GSTP1,HGF,HLA-…
25w	GO:0002252	GO: immune effector process	0.531069	2.23594e-06	3.00083	A2M,ABL1,ADORA2B,AP1G1,JAG1,ANGPT1,ANXA1,ATP7A,AXL,B2M,BCL6,BST2,C1QBP,SERPING1,C1R,C1S,CD47,CD59,CD81,CEBPG,CTSC,LYST,CLU,CRK,CTSH,DNASE1,EMP2,EPHB2,GNL1,GPI,GRN,MSH6,HLA-A,HLA-B,HLA-C,HLA-E,HMGB1,HPRT1,HSPD1,CFI,IFI35,IL6R,JAK1,JUNB,KIF5B,LAMP1,LFNG,LGALS1,LGALS3,LIG4,LIMK1,LIPA,LRP1,LYN,CD46,DNAJB9,MDK,MIF,MSH2,NBN,NOTCH2,PRDX1,PAK1,PDPK1,PLCG2,PLEC,PMS2,PPP3CB,PRKCE,PRKCZ,MASP1,PTGDS,PTK2,PTP…
25w	GO:0006954	GO: inflammatory response	0.483826	2.77854e-06	2.68822	A2M,ABCF1,ACVR1,ADCY1,ADCY8,ADM,ADORA2B,PARP4,AGT,ABCD2,ANXA1,BIRC2,XIAP,APOE,ARNT,AXL,BCL6,BMPR1B,BPGM,TMEM258,CAMK4,CD44,CD47,CD81,CDO1,CEBPB,CTSC,CHUK,CLU,CNR1,MAPK14,CSF1,CSNK1A1,CYBA,CYLD,DDT,DDX3X,DHX9,DNASE1,EDNRB,EPHB2,EXT1,EXTL3,EZH2,F2R,FANCA,FANCD2,FASN,FN1,FOS,FOSL2,B4GALT1,GPS2,GRN,NR3C1,GSTP1,HGF,HIF1A,HLA-E,HMGB1,HMGB2,HMOX1,NR4A1,HRH1,HSPA8,NDST1,TNC,IFI16,IFI35,IFNGR1,IFNGR2,RBPJ…
25w	GO:0009611	GO: response to wounding	0.492778	3.20804e-06	2.7072	ACTB,ACTG1,ANXA1,ANXA2,ANXA5,ANXA6,APOE,RHOA,RHOC,ATP7A,AXL,BAX,BCL2,BNIP3,DST,ZFP36L1,ZFP36L2,TSPO,SERPING1,DDR1,CASP3,CASP7,CAV1,CD9,ENTPD1,CD44,CD59,CD151,CDK1,CDKN1A,CLIC1,CRK,MAPK14,CSRP1,CTNNA1,DGKB,DDIT3,DHFR,DPYSL3,HBEGF,EDNRA,ELK3,EPHA4,EPHB2,ERBB2,EXT1,EXTL3,F2R,FBLN1,FGF1,FGF2,FKBP1B,FLNA,FN1,GAP43,GAS6,GGCX,B4GALT1,GNA12,GNAQ,GNAS,GRN,GRIN2A,ARHGAP35,PDIA3,NRG1,HIF1A,HMOX1,HRAS,HSPB1,…
25w	GO:0031347	GO: regulation of defense response	0.470572	6.37017e-06	2.44502	A2M,ADORA2B,PARP1,AP1G1,AGT,ANXA1,BIRC2,XIAP,APOE,ARG2,ARNT,BCL6,C1QBP,SERPING1,CASP6,CAV1,CD47,CD81,CEBPB,CTSC,CHUK,CNR1,CRK,MAPK14,CSNK1A1,CYBA,CYLD,DDT,DDX3X,DHX9,DNASE1,EDNRB,EPHB2,EXTL3,FANCA,FANCD2,XRCC6,GPS2,GRN,GSTP1,HGF,HLA-A,HLA-B,HLA-E,HMGB1,HMGB2,HSPA1B,HSPA8,HSP90AA1,HSPD1,TNC,IFI16,IFI35,IKBKB,IL6ST,IRAK2,IRF1,IRF3,JAK2,KCNJ8,IPO5,LAMP1,LDLR,LGALS1,LYN,SMAD3,MDK,MEF2C,MGST2,NAIP,NFE…
25w	GO:0002250	GO: adaptive immune response	0.560235	1.76652e-05	2.66273	JAG1,ALCAM,ANXA1,ARG2,B2M,BCL6,C1QBP,SERPING1,C1R,C1S,CAMK4,CD81,CTSC,CLU,CSK,CTSH,CTSL,EMP2,EPHB2,GNL1,MSH6,HLA-A,HLA-B,HLA-C,HLA-E,HMGB1,HPRT1,HRAS,HSPD1,CFI,IL6R,IL6ST,IRF1,JAK1,JAK2,JUNB,KCNJ8,LIG4,LYN,CD46,MEF2C,MSH2,NBN,NOTCH1,PMS2,PPP3CB,PRKCZ,NECTIN2,RAB27A,RELB,TRIM27,RORA,STAT3,SUPT6H,ADAM17,MAP3K7,TAP1,TFE3,TFRC,TGFB1,TP53BP1,TSC1,UNG,NSD2,KDM5D,STX7,RIPK2,FADD,BCL10,SOCS3,RNF8,EXO1,EB…
25w	GO:0061564	GO: axon development	-0.376605	3.49853e-05	-1.6782	ABL1,ACTB,ACTG1,ADCY1,ALCAM,ANK3,APBB1,APLP1,APLP2,APOE,BCL2,BMP7,BMPR1B,BMPR2,TSPO,DDR1,CASP3,CDH2,CDH4,CDH11,CHN1,CNR1,CTNNA1,CTNNA2,DAB1,DHFR,DLX5,DSCAM,ECE1,EDNRA,EFNA1,EFNA5,EFNB1,EFNB2,MEGF8,EGR2,EIF4G2,CTTN,EPHA3,EPHA4,EPHA5,EPHB1,EPHB2,ERBB2,ETV1,EXT1,FGF13,FGFR2,FKBP1B,FOXG1,FLNA,FN1,GAP43,GDI1,GLI2,GLI3,GOLGA4,GPM6B,GRN,ARHGAP35,GSK3B,HSP90AA1,HSP90AB1,TNC,IFRD1,IGF1R,ITGB1,JAK2,ANOS1,K…
25w	GO:0050778	GO: positive regulation of immune response	0.462443	3.72954e-05	2.04786	A2M,ABL1,ADORA2B,AP1G1,ANXA1,BIRC2,XIAP,B2M,BAX,BCL2,C1QBP,SERPING1,C1R,C1S,CACNB3,CACNB4,CASP6,CAV1,CBLB,CD38,CD47,CD59,CD81,CHUK,CLU,CNR1,CSK,CSNK1A1,CYBA,CYLD,DDX3X,DHX9,GSDME,DUSP3,EIF2B1,ELF1,FOSL2,XRCC6,GBP1,GPS2,GRB2,HLA-A,HLA-B,HLA-C,HLA-E,HMGB1,HMGB2,HRAS,HSPA1B,HSPA8,HSP90AA1,HSPD1,CFI,IFI16,IFI35,IKBKB,IL6ST,IRAK2,IRF1,IRF3,JAK2,KCNJ8,IPO5,LAMP1,LGALS3,LIMK1,LIPA,LYN,CD46,MEF2C,MSH2,NA…
25w	GO:0051346	GO: negative regulation of hydrolase activity	0.584986	6.63043e-05	2.44434	ABL1,ANXA1,XIAP,ARL2,SERPING1,CAST,SERPINH1,CD44,CDKN2D,CSNK2A1,CST3,CSTB,DDX3X,DFFA,DHCR24,FKBP1A,FKBP1B,IFI6,GAPDH,GAS6,GSK3B,HGF,HRAS,IFI16,IKBKB,LGALS3,LRP1,MGAT5,NAIP,SERPINE1,PAK2,SERPINB6,SERPINE2,PTPA,MAPK7,MAP2K5,PTX3,RAF1,RDX,ROCK1,RPS6KA3,SORT1,SNCA,SORL1,SPOCK1,SRC,TMBIM6,TERF1,TGFB2,THBS1,TIMP1,TIMP2,TIMP3,VEGFA,NOL3,ROCK2,HDAC9,RASA4,LAMTOR5,ARFGEF1,PARK7,RRP1B,LRCH1,ARL6IP1,SLC39A1…
25w	GO:0043086	GO: negative regulation of catalytic activity	0.477425	5.19947e-05	2.04531	ABL1,AGT,ANXA1,APC,XIAP,APOE,ARL2,ATP2B4,SERPING1,CAST,CAV1,CBLB,SERPINH1,CD44,CDKN1A,CDKN1B,CDKN2A,CDKN2D,CSNK2A1,CST3,CSTB,GADD45A,DDX3X,DFFA,DHCR24,DUSP1,DUSP3,EDNRB,EIF4A2,EPHB2,FKBP1A,FKBP1B,IFI6,GAPDH,GAS6,GNAI2,GNAI3,GNAQ,GRM3,GSK3B,GSTP1,HGF,HNRNPU,HRAS,DNAJA1,HSPB1,IFI16,IFIT1,IKBKB,IPO5,LGALS3,LIMK1,LRP1,LRP6,LRP5,LYN,MAD2L1,MAPT,MGAT5,MNAT1,MT3,MTRR,PPP1R12A,NAIP,NFKB1,NOTCH1,NPM1,SERP…
25w	GO:0001816	GO: cytokine production	0.451782	5.90493e-05	1.91049	ABL1,ADORA2B,AGT,ABCD2,ANGPT1,ANXA1,ANXA4,XIAP,ARG2,ARNT,ATF4,ATP2B1,AXL,B2M,BCL6,BMPR1A,BRCA1,BST2,TSPO,C1QBP,CAPN2,CASP3,CD47,CD58,CD81,CEBPB,CEBPG,CHUK,CLU,ATF2,MAPK14,CSK,CYBA,CYLD,DDIT3,DDT,DDX3X,DHX9,EGR1,ELF1,EPHB2,EXTL3,EZH2,F2R,FN1,GAPDH,GAS6,GBP1,GSTP1,HDAC2,HGF,HIF1A,HLA-A,HLA-B,HLA-E,HMGB1,HMGB2,HMOX1,HRAS,HSPA1B,HSPB1,HSP90AA1,HSP90AB1,HSPD1,IFI16,IFNGR1,IL6R,IL6ST,IL7,IRF1,IRF3,ITGA…
25w	GO:0040017	GO: positive regulation of locomotion	0.446581	6.49047e-05	1.87016	ABL1,ABL2,ACTG1,ACTN4,ACVR1,AGT,ANGPT1,ANXA1,APC,RHOA,RHOB,RHOC,ARHGAP5,ATP5F1A,ATP5F1B,ATP7A,BCL2,BMP7,BMPR2,C1QBP,CALR,CAV1,CD47,CD151,CDC42,CDH13,CRK,CSF1,CTSH,DAPK3,DOCK1,DSCAM,HBEGF,S1PR1,LPAR1,EGF,MEGF8,EGFR,EPHA4,EPHB2,F2R,FGF1,FGF2,FGFR1,FLNA,FN1,GAB1,GAS6,MSTN,GNAI2,GPI,GRN,HAS2,HGF,HIF1A,HMGB1,HMOX1,HRAS,HSPA5,HSPB1,IGF1R,IGFBP5,IL6R,INSM1,ITGA6,ITGA2,ITGA3,ITGAV,ITGB1,JAK2,LGALS3,LYN,S…
25w	GO:0007009	GO: plasma membrane organization	0.631724	0.000148621	2.41819	ABCD2,ANK2,ANK3,ANXA2,ANXA6,ATP2A2,CASP7,CAV1,CD9,CLU,EMP2,STX2,GSN,MYH9,NSF,ATP8B1,PLEC,PLSCR1,PTEN,S100A10,SMPD1,SOD1,SPTBN1,STX4,TGFB2,UGCG,CXCR4,DEGS1,WASL,LARGE1,VPS4B,MTSS1,FLOT1,BAIAP2,PACSIN2,EPB41L3,SYT11,CRB1,MYOF,VPS4A,SERP1,CHMP2A,CHMP4A,EHD2,ASAP1,SH3GLB1,SNX9,CHMP5,BIN3,PLSCR4,CHMP1B,ATP10A,AHNAK,COLEC12,VMP1,CHMP7,SNX18,WHAMM,CHMP4B,SPACA6,ANO6,XKR6,TMEM41B
25w	GO:0060078	GO: regulation of postsynaptic membrane potential	-0.608361	0.000506953	-2.00457	ABAT,GABBR1,GABRB1,GABRB2,GRIA1,GRIA2,GRIA3,GRIA4,GRID1,GRID2,GRIK2,GRIK3,GRIK4,GRIN2A,GRIN2B,GSK3B,KCND2,MECP2,MEF2C,MPP2,PPP3CA,PRKAR1B,PRKCZ,PTEN,SNCA,MTMR2,NRXN1,RIMS2,EIF4A3,BAIAP2,UNC13B,NLGN1,RAB3GAP1,RIMS1,CUX2,SYNE1,ZMYND8,NLGN3,NLGN4X,TMEM108,TMEM25,SEZ6,IGSF11,RGS7BP
25w	GO:0031639	GO: plasminogen activation	0.870398	0.000483565	2.88584	ANXA2,DHCR24,ENO1,SERPINE1,PGK1,SERPINE2,PLAT,PLAU,S100A10,THBS1,PLGRKT

## Sheet: F. DEGs - cluster
Supplementary Table 2F: Astroglia subset scRNA-seq top 50 DEGs in each cluster (GRN-/- vs GRN+/+)
Cluster	Gene	p_val	avg_log2FC	pct.1	pct.2	p_val_adj
Ast0	RPS4Y1	0	12.277	0.807	0.001	0
Ast0	NEAT1	0	2.58245	0.795	0.227	0
Ast0	TMEM132B	0	-2.67829	0.202	0.746	0
Ast0	BRINP3	0	3.75866	0.666	0.131	0
Ast0	UTY	0	11.604	0.53	0	0
Ast0	EIF1AY	0	12.7942	0.519	0	0
Ast0	COMT	0	4.47345	0.552	0.052	0
Ast0	SEZ6L	0	-2.91874	0.153	0.613	0
Ast0	WWTR1	0	2.10194	0.719	0.259	0
Ast0	UNC5D	0	-8.08582	0.003	0.453	0
Ast0	DCX	0	-1.78857	0.384	0.817	0
Ast0	NLGN4Y	0	8.28124	0.433	0.003	0
Ast0	S100A11	0	5.89728	0.443	0.021	0
Ast0	NRXN1	0	-2.1057	0.45	0.868	0
Ast0	PTCHD4	0	-3.60717	0.06	0.468	0
Ast0	PEG3	0	-11.9756	0	0.403	0
Ast0	GALNT17	0	2.3192	0.616	0.215	0
Ast0	LGALS1	0	2.70292	0.761	0.36	0
Ast0	KCNIP4	0	3.92818	0.677	0.28	0
Ast0	TAGLN2	0	2.06118	0.655	0.283	0
Ast0	LDHA	0	3.35878	0.508	0.138	0
Ast0	USP9Y	0	11.109	0.364	0	0
Ast0	DPYD	0	3.25518	0.461	0.1	0
Ast0	ETV1	0	-1.45824	0.409	0.757	0
Ast0	SOX11	0	-1.33112	0.354	0.701	0
Ast0	DDX3Y	0	11.8964	0.338	0	0
Ast0	DPP10	0	-3.98713	0.06	0.398	0
Ast0	PKIB	0	-1.44939	0.28	0.617	0
Ast0	ARL17B	0	-2.59131	0.098	0.429	0
Ast0	ZNF248	0	-7.58686	0.002	0.33	0
Ast0	PCSK1N	0	-1.51736	0.3	0.627	0
Ast0	MEG3	0	8.1843	0.327	0.003	0
Ast0	MOXD1	0	-1.55173	0.569	0.887	0
Ast0	TTTY14	0	2.69874	0.409	0.091	0
Ast0	ZMAT3	0	-1.58337	0.305	0.62	0
Ast0	GPR39	0	3.21621	0.41	0.096	0
Ast0	CDH20	0	-1.20732	0.414	0.727	0
Ast0	CD44	0	2.99104	0.44	0.13	0
Ast0	SORCS1	0	-1.93412	0.209	0.517	0
Ast0	CASC17	0	-3.10703	0.066	0.374	0
Ast0	RGS7	0	-3.56942	0.048	0.356	0
Ast0	B3GAT2	0	-1.65908	0.265	0.572	0
Ast0	LIFR	0	-1.46678	0.489	0.794	0
Ast0	FAM19A5	0	8.03573	0.306	0.002	0
Ast0	SERPINB6	0	2.20198	0.582	0.278	0
Ast0	ZNF37A	0	-7.40911	0.002	0.305	0
Ast0	CSMD3	0	-2.52583	0.055	0.357	0
Ast0	SEZ6L2	0	3.16948	0.355	0.054	0
Ast0	CNGA3	0	-2.12911	0.117	0.417	0
Ast0	CSMD1	0	-3.89852	0.073	0.373	0
Ast1	RPS4Y1	0	13.1838	0.522	0	0
Ast1	SOX4	0	1.70826	0.879	0.7	0
Ast1	PEG3	0	-12.2056	0	0.192	4.54791e-304
Ast1	DLX6-AS1	1.62471e-306	3.14805	0.483	0.109	4.85025e-302
Ast1	NRXN3	6.75263e-303	2.02186	0.61	0.247	2.01586e-298
Ast1	MALAT1	3.73602e-289	0.821015	0.986	0.874	1.11532e-284
Ast1	NNAT	4.95456e-242	2.20562	0.543	0.242	1.47909e-237
Ast1	C11orf74	2.99651e-236	-7.96711	0.001	0.156	8.94547e-232
Ast1	LDHA	2.50445e-235	3.07081	0.427	0.144	7.47654e-231
Ast1	DLX5	1.34828e-232	4.19229	0.331	0.049	4.02503e-228
Ast1	S100B	3.66295e-218	-2.47224	0.145	0.461	1.0935e-213
Ast1	PMP2	9.22567e-214	-1.63563	0.263	0.607	2.75414e-209
Ast1	ERBB4	1.54623e-209	2.92178	0.371	0.097	4.61597e-205
Ast1	ZNF37A	4.98624e-203	-6.50197	0.001	0.139	1.48854e-198
Ast1	EIF1AY	7.26207e-201	10.8788	0.214	0	2.16795e-196
Ast1	ZNF248	1.96125e-198	-6.05906	0.001	0.134	5.85491e-194
Ast1	UBB	5.48251e-198	-1.1162	0.465	0.799	1.63669e-193
Ast1	RPS27L	8.14072e-196	-1.23084	0.449	0.758	2.43025e-191
Ast1	TMEM132B	6.42808e-195	-2.74471	0.037	0.26	1.91897e-190
Ast1	UNC5D	2.64086e-188	-5.90175	0.003	0.14	7.88376e-184
Ast1	ID1	1.47569e-186	-2.12781	0.093	0.364	4.40538e-182
Ast1	MT-ND3	3.58806e-185	-1.03438	0.888	0.935	1.07114e-180
Ast1	DBI	3.90309e-183	-1.2603	0.66	0.861	1.16519e-178
Ast1	C1orf61	3.78432e-181	-1.08179	0.859	0.919	1.12973e-176
Ast1	PTCHD4	5.01792e-177	-3.79433	0.019	0.196	1.498e-172
Ast1	RPS20	5.06846e-173	-1.09448	0.437	0.748	1.51309e-168
Ast1	GAD2	1.59105e-171	2.60832	0.35	0.085	4.74977e-167
Ast1	MEG3	1.09356e-168	7.45375	0.191	0.001	3.26459e-164
Ast1	MT-ND6	1.27375e-164	-1.62833	0.157	0.441	3.80253e-160
Ast1	RPL23	5.14661e-161	-0.869896	0.65	0.869	1.53642e-156
Ast1	MOXD1	1.285e-160	-1.86823	0.141	0.405	3.83611e-156
Ast1	LGALS1	3.78722e-147	2.19068	0.399	0.189	1.1306e-142
Ast1	UTY	2.0611e-145	9.81924	0.163	0	6.15301e-141
Ast1	SCGN	2.37848e-144	4.04217	0.224	0.032	7.10048e-140
Ast1	SEZ6L	7.45946e-141	-1.77485	0.078	0.296	2.22687e-136
Ast1	AL078639.1	1.07025e-139	-1.67888	0.145	0.399	3.19503e-135
Ast1	HOPX	6.95135e-137	-0.95751	0.323	0.618	2.07519e-132
Ast1	RBFOX1	2.69522e-136	-2.49081	0.056	0.252	8.04605e-132
Ast1	RBBP7	9.30071e-131	-1.15141	0.195	0.461	2.77654e-126
Ast1	B3GAT2	1.33445e-130	-1.96202	0.064	0.262	3.98373e-126
Ast1	STAG2	1.36855e-130	-1.0735	0.3	0.579	4.08553e-126
Ast1	STMN2	1.37241e-130	0.946584	0.507	0.439	4.09704e-126
Ast1	DDX3Y	3.1601e-130	10.0687	0.143	0	9.43385e-126
Ast1	CCNI	1.37387e-128	0.632726	0.694	0.704	4.10143e-124
Ast1	CALB2	2.09204e-128	3.58285	0.212	0.027	6.24536e-124
Ast1	ID3	2.28679e-128	-1.47209	0.141	0.384	6.82676e-124
Ast1	CDKN1A	1.3316e-126	-2.58861	0.044	0.217	3.97521e-122
Ast1	MT-ND2	1.76734e-126	-0.814841	0.754	0.886	5.27605e-122
Ast1	CSMD1	6.39549e-126	-2.7352	0.032	0.192	1.90924e-121
Ast1	TMSB10	1.54855e-125	0.663397	0.96	0.912	4.6229e-121
Ast2	RPS4Y1	0	10.9762	0.794	0.001	0
Ast2	EIF1AY	0	11.8641	0.605	0	0
Ast2	SEZ6L	0	-3.07573	0.132	0.696	0
Ast2	LINC01965	0	-2.09818	0.337	0.888	0
Ast2	UTY	0	9.53843	0.512	0.001	0
Ast2	TMEM132B	0	-3.95189	0.052	0.561	0
Ast2	DLX5	0	3.38302	0.596	0.112	0
Ast2	NLGN4Y	0	8.8106	0.474	0.003	0
Ast2	CDH20	0	-1.78671	0.254	0.723	0
Ast2	GAD2	0	1.95775	0.68	0.217	0
Ast2	NEAT1	0	2.21442	0.592	0.138	0
Ast2	HES1	0	-2.71612	0.207	0.659	0
Ast2	DLX2	0	1.69396	0.724	0.272	0
Ast2	DLX6-AS1	0	2.61289	0.594	0.153	0
Ast2	SLC1A3	0	-2.36807	0.365	0.798	0
Ast2	SORCS1	0	-2.38589	0.218	0.647	0
Ast2	MOXD1	0	-2.43393	0.33	0.756	0
Ast2	LDHA	0	2.60637	0.687	0.265	0
Ast2	KAZN	0	-2.21824	0.287	0.708	0
Ast2	HOPX	0	-2.30162	0.181	0.597	0
Ast2	AC092691.1	0	-1.93939	0.325	0.739	0
Ast2	UNC5D	0	-9.05499	0.003	0.41	0
Ast2	LGALS1	0	3.0234	0.669	0.264	0
Ast2	BRINP3	0	4.68941	0.435	0.044	0
Ast2	CSMD1	0	-4.53336	0.052	0.433	0
Ast2	PLAGL1	0	-2.49174	0.177	0.553	0
Ast2	DOK5	0	-2.2817	0.249	0.616	0
Ast2	TNC	0	-2.57073	0.22	0.584	0
Ast2	USP9Y	0	10.7519	0.35	0	0
Ast2	NRXN1	0	-2.17008	0.471	0.808	0
Ast2	HES6	0	1.88487	0.794	0.459	0
Ast2	NNAT	0	1.88575	0.771	0.44	0
Ast2	PTCHD4	0	-5.02878	0.015	0.344	0
Ast2	AL589740.1	0	-1.88676	0.642	0.963	0
Ast2	FABP7	0	-2.12938	0.586	0.904	0
Ast2	PEG3	0	-10.9453	0	0.315	0
Ast2	SOX11	0	-1.73748	0.516	0.817	0
Ast2	ZNF37A	0	-8.05986	0.002	0.301	0
Ast2	DDX3Y	0	10.1841	0.294	0	0
Ast2	ZNF248	0	-7.92605	0.001	0.274	0
Ast2	NRCAM	0	-1.30812	0.621	0.871	0
Ast2	STAG2	0	-1.1509	0.761	0.924	0
Ast2	CTNND2	0	-1.52412	0.749	0.91	0
Ast2	GPM6B	0	-1.09227	0.816	0.925	0
Ast2	NKAIN3	0	-1.0383	0.886	0.976	0
Ast2	PTPRZ1	0	-1.48227	0.848	0.928	0
Ast2	MT-ND3	0	-0.851321	0.998	0.996	0
Ast2	PLPPR1	4.94065645841247e-324	-2.42829	0.105	0.486	1.47493417252987e-319
Ast2	FUT9	9.88131291682493e-324	-1.2459	0.625	0.854	2.94986834505975e-319
Ast2	DLX1	1.48219693752374e-323	1.33493	0.718	0.29	4.42480251758962e-319
Ast3	RPS4Y1	1.13455e-301	9.31609	0.911	0.003	3.38696e-297
Ast3	S100A10	5.9481e-285	3.75468	0.966	0.513	1.77569e-280
Ast3	PEG3	2.00005e-267	-11.0542	0	0.707	5.97074e-263
Ast3	RAB9A	1.23153e-263	-6.25456	0.014	0.78	3.6765e-259
Ast3	NAV3	8.58553e-250	-3.30079	0.316	0.961	2.56304e-245
Ast3	NRXN1	1.43653e-247	-4.27044	0.177	0.942	4.28846e-243
Ast3	NRG3	1.0292e-242	-3.03703	0.366	0.982	3.07247e-238
Ast3	KCNH7	4.63633e-222	-4.28136	0.075	0.843	1.38408e-217
Ast3	ADGRV1	2.13055e-211	-3.15226	0.367	0.919	6.36033e-207
Ast3	CD44	4.01456e-210	2.78864	0.953	0.558	1.19847e-205
Ast3	SLC1A3	9.10261e-210	-2.58207	0.64	0.95	2.7174e-205
Ast3	ID2	8.1669e-208	-2.30773	0.682	0.961	2.43807e-203
Ast3	LINC02511	1.08078e-206	8.29724	0.789	0.01	3.22644e-202
Ast3	NTRK2	3.68616e-205	-2.08154	0.83	0.979	1.10043e-200
Ast3	SFRP2	2.43302e-200	-6.32173	0.031	0.688	7.26329e-196
Ast3	S100A11	2.59543e-198	6.194	0.813	0.05	7.74812e-194
Ast3	ANXA5	4.10122e-193	1.55326	0.972	0.929	1.22434e-188
Ast3	ST6GAL2	1.04275e-170	-5.24752	0.022	0.61	3.11291e-166
Ast3	EIF1AY	1.3159e-169	8.60229	0.694	0	3.92834e-165
Ast3	COMT	1.71835e-166	4.24537	0.808	0.144	5.12978e-162
Ast3	CTNND2	2.04525e-158	-1.30779	0.959	0.99	6.10567e-154
Ast3	COL4A5	4.37896e-158	-1.9914	0.607	0.961	1.30725e-153
Ast3	C11orf74	4.64764e-155	-7.47576	0.002	0.471	1.38746e-150
Ast3	LGALS1	5.77005e-152	4.16951	0.846	0.296	1.72253e-147
Ast3	ZNF37A	2.6757e-151	-8.83384	0	0.448	7.98778e-147
Ast3	MGAT4C	1.28616e-149	-3.90486	0.106	0.717	3.83958e-145
Ast3	AL591686.2	1.11297e-143	-5.45921	0.027	0.55	3.32255e-139
Ast3	ZNF248	2.85625e-142	-5.50438	0.012	0.5	8.52675e-138
Ast3	MYO10	1.40957e-141	-1.77228	0.6	0.969	4.208e-137
Ast3	AUTS2	3.59344e-136	-1.82387	0.599	0.963	1.07275e-131
Ast3	FBXL7	1.11143e-135	-1.68504	0.775	0.963	3.31796e-131
Ast3	GPC5	6.74357e-133	4.96777	0.686	0.052	2.01316e-128
Ast3	GRN	1.33818e-131	-3.80519	0.044	0.581	3.99486e-127
Ast3	TLE1	3.59865e-131	-2.23644	0.444	0.864	1.0743e-126
Ast3	MEG3	7.81752e-130	8.10915	0.61	0.008	2.33376e-125
Ast3	DPP6	9.9438e-130	-5.053	0.021	0.5	2.96852e-125
Ast3	ZNF667-AS1	3.54938e-127	-5.43512	0.01	0.45	1.0596e-122
Ast3	COL4A6	1.0382e-125	-2.97496	0.199	0.749	3.09934e-121
Ast3	PHYHIPL	2.52354e-122	-1.74946	0.597	0.945	7.53352e-118
Ast3	RTN1	9.41645e-122	-3.34807	0.063	0.602	2.81109e-117
Ast3	FOXG1	1.59265e-121	-3.50712	0.095	0.618	4.75453e-117
Ast3	SMOC1	4.63101e-121	-2.91393	0.16	0.757	1.3825e-116
Ast3	VIM	6.40131e-121	1.14998	0.997	0.987	1.91098e-116
Ast3	CTSF	2.44976e-119	-9.0026	0	0.353	7.31328e-115
Ast3	SPARCL1	8.08327e-117	-2.49359	0.499	0.89	2.4131e-112
Ast3	CTXND1	1.63077e-116	-3.1882	0.156	0.696	4.86834e-112
Ast3	ANXA1	2.08743e-115	2.06635	0.94	0.751	6.23161e-111
Ast3	PRPS1	5.68912e-115	-2.002	0.411	0.869	1.69837e-110
Ast3	CASK	1.92888e-114	-1.59296	0.766	0.953	5.7583e-110
Ast3	IFITM3	9.98518e-114	2.80698	0.835	0.518	2.98087e-109
Ast4	UNC5D	1.08766e-165	-6.9633	0.009	0.466	3.24699e-161
Ast4	TMEM132B	8.01251e-123	-2.47477	0.17	0.68	2.39198e-118
Ast4	BRINP3	2.17435e-120	3.97078	0.565	0.103	6.4911e-116
Ast4	UTY	3.2224e-119	7.62269	0.406	0.003	9.61982e-115
Ast4	KCNIP4	7.57465e-115	3.24419	0.657	0.288	2.26126e-110
Ast4	NLGN4Y	1.0674e-105	7.19568	0.374	0.004	3.18652e-101
Ast4	RPS4Y1	5.18856e-103	10.3862	0.344	0	1.54894e-98
Ast4	NEAT1	6.41321e-97	2.64421	0.615	0.207	1.91454e-92
Ast4	DCX	2.13547e-88	-1.39294	0.314	0.758	6.37502e-84
Ast4	PEG3	4.67404e-88	-9.51715	0	0.239	1.39534e-83
Ast4	RBFOX1	2.6377e-86	-2.24294	0.221	0.631	7.87433e-82
Ast4	USP9Y	1.57327e-85	9.53304	0.293	0	4.6967e-81
Ast4	GALNT17	1.43294e-83	3.39023	0.54	0.213	4.27775e-79
Ast4	ZNF248	4.92822e-82	-4.79149	0.002	0.239	1.47122e-77
Ast4	PTCHD4	5.98726e-80	-3.07419	0.053	0.387	1.78738e-75
Ast4	SOX11	1.49332e-78	-1.76714	0.208	0.617	4.458e-74
Ast4	DPP10	5.15873e-76	-2.25944	0.121	0.494	1.54003e-71
Ast4	CASC17	2.64112e-75	-3.54862	0.051	0.365	7.88454e-71
Ast4	NRXN1	1.7526e-73	-1.48168	0.618	0.897	5.23205e-69
Ast4	MEG3	1.45603e-70	8.60023	0.257	0.001	4.3467e-66
Ast4	FUT9	4.16386e-70	-1.24738	0.512	0.835	1.24304e-65
Ast4	ZNF37A	6.87568e-70	-6.33804	0.001	0.206	2.0526e-65
Ast4	RGS7	1.60043e-66	-2.03767	0.125	0.477	4.77777e-62
Ast4	ARL17B	6.84439e-65	-2.4041	0.084	0.401	2.04326e-60
Ast4	LINC01965	1.39488e-64	-1.00148	0.482	0.85	4.16413e-60
Ast4	NRXN3	2.97627e-64	-1.75539	0.202	0.568	8.88505e-60
Ast4	FAM19A5	7.90777e-64	7.70723	0.236	0.001	2.36071e-59
Ast4	CASK	5.15276e-62	-1.4581	0.45	0.759	1.53825e-57
Ast4	LRRTM3	3.1468e-61	-2.07819	0.161	0.501	9.39413e-57
Ast4	PLAGL1	3.21364e-61	-2.54559	0.117	0.427	9.59367e-57
Ast4	PCDH9	1.48044e-59	1.32631	0.783	0.625	4.41957e-55
Ast4	PTH2R	6.0175e-58	-2.48055	0.06	0.337	1.79641e-53
Ast4	PAK3	6.04962e-58	-1.22299	0.347	0.705	1.80599e-53
Ast4	GPC6	5.57936e-57	-1.13414	0.687	0.93	1.66561e-52
Ast4	SLC8A1	6.22423e-56	-1.2665	0.375	0.73	1.85812e-51
Ast4	DDX3Y	8.15698e-55	8.65061	0.195	0	2.4351e-50
Ast4	GFAP	2.0936e-53	1.75116	0.651	0.443	6.25003e-49
Ast4	CPNE4	9.73597e-53	-2.29434	0.056	0.312	2.90648e-48
Ast4	AUTS2	1.97413e-52	-0.843589	0.74	0.919	5.89338e-48
Ast4	DPP6	4.88621e-52	-3.62676	0.012	0.203	1.45868e-47
Ast4	AL589740.1	1.59482e-51	-0.990957	0.69	0.906	4.76102e-47
Ast4	SEZ6L	1.73414e-50	-1.53061	0.234	0.566	5.17693e-46
Ast4	FGF13	3.93422e-50	-1.79101	0.131	0.431	1.17448e-45
Ast4	NLGN4X	4.58747e-50	-1.37875	0.414	0.713	1.3695e-45
Ast4	SLC1A3	1.5546e-49	-0.954735	0.648	0.887	4.64096e-45
Ast4	NAMPT	3.7485e-49	2.69309	0.438	0.281	1.11904e-44
Ast4	COL4A5	6.41341e-48	-1.28645	0.403	0.706	1.91459e-43
Ast4	CD44	1.38556e-47	3.15139	0.336	0.094	4.13632e-43
Ast4	CDH20	3.21464e-47	-1.27423	0.291	0.618	9.59667e-43
Ast4	NPAS3	5.75029e-47	0.530003	0.75	0.89	1.71664e-42
Ast5	PEG3	1.6855e-140	-10.5244	0	0.643	5.03172e-136
Ast5	RPS4Y1	2.56689e-130	9.23953	0.781	0	7.66293e-126
Ast5	C4orf48	1.53556e-126	-2.46845	0.514	0.871	4.58409e-122
Ast5	PTPRT	1.62084e-105	-3.91251	0.045	0.693	4.83871e-101
Ast5	ANXA5	8.85043e-105	1.84805	0.934	0.772	2.64212e-100
Ast5	SCG3	4.68395e-102	-4.86541	0.099	0.73	1.3983e-97
Ast5	PCSK1N	1.88465e-96	-2.81461	0.319	0.842	5.62624e-92
Ast5	NAV3	1.02714e-95	-2.46984	0.414	0.913	3.06632e-91
Ast5	NRG3	5.74098e-88	-2.41525	0.381	0.929	1.71385e-83
Ast5	C11orf74	7.12688e-87	-6.80471	0.003	0.456	2.12759e-82
Ast5	RGS7	3.2614e-84	-4.15743	0.049	0.61	9.73624e-80
Ast5	PAK3	9.00912e-84	-2.96786	0.226	0.809	2.68949e-79
Ast5	STXBP5L	2.81073e-82	-4.19909	0.053	0.61	8.39087e-78
Ast5	SPON1	2.21608e-80	-3.4688	0.103	0.685	6.61567e-76
Ast5	ZNF248	5.43266e-78	-7.15611	0.004	0.423	1.62181e-73
Ast5	EIF1AY	8.33399e-78	7.77465	0.572	0	2.48795e-73
Ast5	SPP1	1.0881e-76	6.21742	0.625	0.025	3.24829e-72
Ast5	FUT9	8.30835e-76	-2.59872	0.283	0.817	2.48029e-71
Ast5	CPE	1.06264e-75	-2.19854	0.368	0.884	3.1723e-71
Ast5	SHISA6	1.17601e-75	-4.99255	0.02	0.485	3.51073e-71
Ast5	ZNF37A	6.12276e-75	-8.50011	0	0.373	1.82783e-70
Ast5	S100A11	9.96101e-75	2.41812	0.845	0.32	2.97366e-70
Ast5	VIM	9.73138e-74	1.16601	0.993	0.971	2.90511e-69
Ast5	MDGA2	4.61341e-73	-3.45367	0.132	0.701	1.37724e-68
Ast5	ANXA2	5.08811e-73	2.27317	0.859	0.324	1.51895e-68
Ast5	ST6GALNAC3	6.33893e-72	-3.00566	0.132	0.71	1.89236e-67
Ast5	GABRA2	1.20313e-71	-4.3984	0.053	0.544	3.5917e-67
Ast5	RBP1	5.66629e-71	4.53416	0.704	0.124	1.69156e-66
Ast5	DPP10	1.77379e-70	-4.89481	0.103	0.614	5.29529e-66
Ast5	COL4A6	5.29915e-70	-2.83974	0.238	0.739	1.58195e-65
Ast5	SLC1A3	7.50871e-70	-1.57615	0.852	0.921	2.24157e-65
Ast5	FAM155A	1.89958e-68	-2.20501	0.417	0.884	5.67082e-64
Ast5	NRXN1	4.84591e-66	-2.86529	0.228	0.772	1.44665e-61
Ast5	S100A10	2.05551e-65	2.03627	0.91	0.639	6.13631e-61
Ast5	CSMD3	1.63441e-64	-3.90503	0.042	0.506	4.87922e-60
Ast5	COMT	1.97464e-64	4.2486	0.626	0.091	5.8949e-60
Ast5	DDX3Y	5.98263e-63	7.45324	0.491	0	1.78599e-58
Ast5	ANXA1	1.99299e-62	1.8354	0.896	0.635	5.94966e-58
Ast5	GRIA1	2.16313e-62	-2.45425	0.266	0.797	6.45759e-58
Ast5	GRN	2.50527e-62	-3.74395	0.052	0.515	7.47899e-58
Ast5	CD44	7.66377e-62	1.69312	0.896	0.697	2.28787e-57
Ast5	ADRA1A	1.33657e-61	-3.26948	0.073	0.56	3.99007e-57
Ast5	SKAP2	1.35606e-61	3.9632	0.634	0.1	4.04824e-57
Ast5	ZMAT4	4.70837e-61	-4.01444	0.024	0.436	1.40559e-56
Ast5	UTY	4.00397e-60	7.50366	0.474	0	1.19531e-55
Ast5	SEMA3A	6.74785e-60	3.40507	0.671	0.141	2.01444e-55
Ast5	GRIP1	1.28692e-59	-2.02767	0.275	0.83	3.84185e-55
Ast5	LGALS1	1.78253e-59	1.60201	0.916	0.685	5.32139e-55
Ast5	ASTN2	1.8911e-59	-2.52921	0.278	0.751	5.6455e-55
Ast5	COL4A5	2.0762e-59	-1.7144	0.599	0.925	6.19809e-55
Ast6	n/a	n/a	n/a	n/a	n/a	n/a

## Sheet: G. DEG Pathways - cluster
Supplementary Table 2G: Astroglia subset scRNA-seq enriched pathways in each cluster (GRN-/- vs GRN+/+)
Cluster	PathID	Pathway	Score	Pval	GScore	Genes
Ast0	GO:0098542	GO: defense response to other organism	0.480945	1.02924e-06	2.87965	A2M,ACTG1,ADAR,PARP1,AP1G1,AKT1,ANXA1,BIRC2,XIAP,APOE,AQP4,TRIM23,ARG2,ARRB2,ATP1B1,AXL,BCL2,BCL2L1,POLR3D,BNIP3,BNIP3L,BPGM,BST2,C1QBP,SERPING1,C1R,C1S,CALM1,CASP6,CASP7,CD47,CD58,CDC42,CEBPB,CEBPG,LYST,CHUK,CLU,CREBBP,CRK,CSF1,CSNK1A1,CYBA,CYLD,DAPK1,DAPK3,DDX1,DDX3X,DHX9,DHX15,NQO1,EP300,ESR1,FAU,FOSL2,FYN,IFI6,XRCC6,GAPDH,GBP3,GFER,GRN,GSN,UBE2K,HK1,HLA-A,HLA-B,HLA-C,HLA-E,HMGB2,HMGB3,HMGN2,H…
Ast1	n/a	n/a	n/a	n/a	n/a	n/a
Ast2	GO:0035239	GO: tube morphogenesis	-0.482357	3.49463e-07	-3.11439	AAMP,ACTG1,ACVR1,ACVR2B,JAG1,ANGPT2,ANXA1,ANXA2,APAF1,AR,RHOB,ATP2B4,ATP5F1B,ADGRB2,ADGRB3,BAX,BBS4,BCL2,BMP7,BMPR1A,BRCA1,ZFP36L1,BSG,BTG1,DDR1,CALD1,CASP3,CAV3,CD47,CDH2,CDH13,COL4A1,COL4A2,ATF2,MAPK14,CSNK2B,CTNNB1,CTSH,DAG1,GADD45A,DVL1,DVL2,DVL3,E2F2,S1PR1,EFNB2,MEGF8,EGFR,EGR3,EMX2,EPHA4,EPHB1,EPHB2,EPHB4,ERBB2,EXT1,F3,FGF2,FGF9,FGFR2,FLNA,FN1,FZD2,GAB1,B4GALT1,GPC3,GLI3,GLUL,GRN,ARHGAP35,H…
Ast2	GO:0030001	GO: metal ion transport	-0.489295	4.87934e-06	-2.59896	ASIC1,ACTN4,ACTN2,ADRA1A,ANK2,ANK3,ANXA2,ANXA6,ARHGAP1,ATF4,ATOX1,ATP1A3,ATP1B1,ATP1B2,ATP1B3,ATP2A2,ATP2B1,ATP2B4,B2M,BAX,BCL2,BNIP1,TSPO,CACNA1C,CACNA1D,CACNA2D1,CACNB2,CACNB3,CACNB4,CALM1,CALM2,CAMK2D,CAMK2G,CAV3,CD63,CDK5,CDKN1B,CLTC,CTNNB1,CYBA,DDIT3,DMD,DMPK,DNM2,DPP6,EDNRB,EPB41,F2R,FGF2,FGF11,FGF12,FGF13,FHL1,FKBP1A,FKBP1B,FKBP4,FLNA,FMR1,FTL,FYN,NIPSNAP2,GLRX,GNAI2,GNB2,GPM6A,GRIN2A,GRIN…
Ast2	GO:0006811	GO: monoatomic ion transport	-0.459351	3.00448e-06	-2.53664	ASIC1,ACTN4,ACTN2,ADRA1A,ANK2,ANK3,SLC25A4,SLC25A5,ANXA2,ANXA6,ARHGAP1,ATF4,ATOX1,ATP1A3,ATP1B1,ATP1B2,ATP1B3,ATP2A2,ATP2B1,ATP2B4,ATP5F1A,ATP5F1B,ATP5F1C,ATP5F1D,ATP5F1E,ATP5MC1,ATP5MC2,ATP5MC3,ATP5ME,ATP5PF,ATP6V1C1,ATP6V1E1,ATP6V0B,ATP6V0A1,ATP6AP1,ATP5PO,B2M,BAX,BCL2,BNIP1,TSPO,CA2,CACNA1C,CACNA1D,CACNA2D1,CACNB2,CACNB3,CACNB4,CALM1,CALM2,CAMK2D,CAMK2G,CAV3,CD63,CDK5,CDKN1B,CHRNA5,CLCN3,CLCN5…
Ast2	GO:0051093	GO: negative regulation of developmental process	-0.458119	5.86875e-06	-2.39663	ABCA1,ACTB,ACTL6A,PARP1,JAG1,ANGPT2,ANXA1,APP,ARF6,ASCL1,ATP2B4,B2M,ADGRB2,ADGRB3,CCND1,BCL2,BCL2L1,BCL7A,BMP7,BMPR1A,BMPR2,BNIP3,ZFP36L1,ZFP36L2,TSPO,LDLRAD4,CALR,CAV3,RUNX1T1,CBFB,CDK5,CDK6,CDKN1A,CDKN1B,COL4A2,COL5A2,ATF2,CST3,CTNNA1,CTNNB1,DAB1,DDB1,GADD45A,DDIT3,DDX6,DLX1,DLX2,E2F1,E2F2,S1PR3,EDNRB,EGFR,EIF4E,EPHA4,EPHB1,EPHB2,ERBB2,EXTL3,EZH2,FGF9,FGF13,FOXG1,FOXO1,GABPA,GDI1,GLI3,GPS2,GSK3…
Ast2	GO:0000165	GO: MAPK cascade	-0.45293	3.29545e-05	-2.03007	ADRA1A,XIAP,APP,AR,ARAF,ARRB2,ATF3,BRAF,ZFP36L1,ZFP36L2,CAV3,CD44,CD81,CDK1,CDC42,CDH2,MAP3K8,ATF2,CRK,CRYAB,MAPK14,CTNNB1,CTSH,DAG1,DAXX,GADD45A,DDT,DUSP1,DUSP3,DUSP6,DVL2,DVL3,EGFR,EPHA4,EPHB1,EPHB2,ERBB2,ERBB4,ERCC6,EZH2,F2R,FBLN1,FGF2,FGF13,FGFR1,FGFR2,FOXO1,FN1,GNAI2,GPS1,GPS2,GRB2,GRB10,GSTP1,NRG1,HMGB1,HRAS,PRMT1,HSF1,DNAJA1,NDST1,IGBP1,IGF1R,IGFBP4,IKBKB,INSR,ITGAV,JAK2,KRAS,SMAD3,MEF2A,M…
Ast2	GO:0040011	GO: locomotion	-0.412308	5.09377e-05	-1.77002	AAMP,ACTG1,ACTN4,ACVR1,ACVR1B,ADAM10,JAG1,AKT2,ANGPT2,ANXA1,APC,APP,ARF6,RHOB,RHOC,ARHGAP5,ARRB2,ARSB,ATM,ATP1B2,ATP2B4,ATP5F1A,ATP5F1B,BBS4,BCL2,BMP7,BMPR1A,BMPR2,BRAF,BSG,LDLRAD4,CALR,CD9,CD47,CD81,CD151,CDC42,CDH11,CDH13,CDK5,CDK6,CDKN1B,LYST,CNN2,CRK,MAPK14,CSNK2B,CTNNA1,CTNNA2,CTSH,CXADR,DACH1,DAG1,DAPK3,GADD45A,DDT,DOCK1,DPYSL3,DSCAM,RCAN1,DUSP1,DUSP3,S1PR1,EDNRB,EFNA5,EFNB2,MEGF8,EGFR,EGR3…
Ast2	GO:0061564	GO: axon development	-0.457129	5.94676e-05	-1.9317	ACTB,ACTG1,ADCY1,ALCAM,ANK3,APLP1,APLP2,APP,BCL2,BMP7,BMPR2,BRAF,TSPO,DDR1,CASP3,CDH2,CDH4,CDH11,CDK5,CHN1,CNP,CNR1,CREB1,CTNNA1,CTNNA2,DAB1,DAG1,DHFR,DLX5,DNM2,DSCAM,DVL1,ECE1,EFNA5,EFNB1,EFNB2,MEGF8,EGR2,EIF4G2,EPHA3,EPHA4,EPHA5,EPHB1,EPHB2,ERBB2,ETV1,EXT1,FGF13,FGFR2,FKBP1B,FOXG1,FLNA,FN1,FYN,GAP43,GDI1,GLI3,GPM6B,GRN,ARHGAP35,GSK3B,HSP90AA1,HSP90AB1,TNC,IFRD1,IGF1R,ITGB1,JAK2,ANOS1,KIF5A,KIF5…
Ast2	GO:0050673	GO: epithelial cell proliferation	-0.518216	6.86219e-05	-2.15761	ACVR2A,JAG1,AR,ARNT,ATP5F1A,B2M,BAX,CCND1,BCL2L1,BCL2L2,BID,BMPR1A,BMPR2,ZFP36L1,CDC42,CDH13,CDK6,CDKN1A,CDKN1B,CTNNB1,DACH1,DLX5,DLX6,EDNRB,EFNB2,EGFR,EGR3,ERBB2,F3,FABP7,FGF2,FGF9,FGFR1,FGFR2,B4GALT1,GPC3,GRN,HIF1A,HMGB1,HMGB2,NR4A1,HRAS,HES1,ID2,IGFBP4,IGFBP5,RBPJ,LAMA5,LAMC1,LIPA,SMAD3,MCC,MDK,MEF2C,NFIB,NME1,NOTCH1,NOTCH2,PAX6,PLCG1,PPARD,MED1,PRKCA,PRKD1,PRKDC,MAPK1,MAP2K1,MAP2K2,MAP2K5,PRK…
Ast2	GO:0007610	GO: behavior	-0.467352	0.000104284	-1.86089	ABAT,ASIC1,ACVR2A,ADCY1,ADCY3,PARP1,AMFR,APBA1,APP,APRT,ARF4,ARRB2,ASTN1,ATP1B2,B2M,ADGRB3,BBS4,BCHE,BCL2,BRAF,TSPO,CACNB4,CAMK4,CAPN2,CASP3,CDK5,CHRNA5,CLCN3,CNP,CNR1,CNTFR,CPT1A,CREB1,CSTB,DAB1,DACH1,DSCAM,RCAN1,DVL1,EDNRB,EGFR,EGR1,EGR2,EIF4E,EIF4G1,ELAVL4,EP300,EPHA4,EPHB2,EPS8,ETV1,EXT1,FGF12,FGF13,AFF2,FOS,MTOR,FYN,GAA,GAD1,B4GALNT1,GLI3,GLS,GPI,GRIA1,GRID1,GRIN2A,GRIN2B,HDAC2,HEXA,HIF1A,HP…
Ast2	GO:0009628	GO: response to abiotic stimulus	-0.404388	0.000135006	-1.56484	ABAT,ACADM,ASIC1,PARP1,AK4,AKT2,ANGPT2,ANXA1,APAF1,APP,RHOB,ARNT,ARSB,ASCL1,ATF4,ATM,ATP2B4,ATP6AP1,BAX,CCND1,BCL2,BCL2L1,BLM,BMP7,BNIP3,BNIP3L,BRCA1,BRAF,ZFP36L1,TSPO,CACNB4,CALR,CAPN2,CASP2,CASP3,CASP9,CAT,CAV3,CCNA2,CDH2,CDH8,CDK5,CDKN1A,CDKN1B,CDKN2D,CIRBP,ERCC8,CLCN6,CLK2,CNN2,ATF2,CRY1,CRYAB,MAPK14,CTNNB1,DAG1,DAXX,DCT,DDB1,DDB2,GADD45A,DDX3X,DMD,DNMT3A,ECT2,EEF1D,EGFR,EGR1,EIF2B1,ELK1,ENO1…
Ast2	GO:0050877	GO: nervous system process	-0.434095	0.000184935	-1.62047	ABAT,ASIC1,ADCY1,ADCY3,ADRA1A,AMFR,ANK3,BIRC5,APP,AQP4,ARF4,ARRB2,ASCL1,ALDH7A1,B2M,ADGRB3,BBS4,BCHE,BRAF,CACNA1D,CACNB2,CACNB4,CAMK4,CASP3,CAV3,CBR3,SCARB2,CDK5,CDKN1B,CDKN2D,CTSC,CHRNA5,CHUK,TPP1,CNGA3,CNR1,CREB1,CRYZ,CTNNA2,DAG1,DDIT3,COCH,DMD,DMPK,RCAN1,DVL1,S1PR1,EGFR,EGR2,ELAVL4,EP300,EPHB1,EPHB2,EYA4,EYA3,F2R,FABP5,FGF12,FGF13,FKBP1B,FMR1,AFF2,FOS,MTOR,FYN,FZD2,GAA,GABRB3,GLS,GNAS,GPI,GRIA…
Ast2	GO:0000122	GO: negative regulation of transcription by RNA polymerase II	-0.403982	0.000208427	-1.48708	ACVR2B,PARP1,AEBP1,APBB2,AR,ASCL1,ATF3,ATF4,CCND1,BMI1,CALR,CBFB,CCND3,CCNE1,CDK6,CHD3,CHD4,ATF2,CREM,CRY1,CTBP2,CTNNB1,CUX1,DACH1,GADD45A,DDIT3,DDX5,DLX1,DLX2,DNMT3A,DNMT3B,DR1,ATN1,E2F1,EDNRB,EGR1,ELK4,ENO1,EP300,ERF,ESR2,ETV3,ETV5,EZH1,EZH2,BPTF,FGF9,FGFR2,FOXG1,FOXO1,FOXO3,FOSB,GABPA,NR6A1,GLI3,GPS2,HDAC2,HDGF,HMGB1,HMGB2,HNRNPA2B1,HNRNPU,HES1,HSBP1,HSF1,DNAJB1,ID1,ID2,ID3,ID4,IFI16,IGBP1,RBP…
Ast2	GO:0042391	GO: regulation of membrane potential	-0.508799	0.000221113	-1.85986	ABAT,ASIC1,ACTN2,PARP1,ADRA1A,AKT2,ANK2,ANK3,APP,ARRB2,ATP1A3,ATP1B1,ATP1B2,ATP1B3,ATP2A2,BAX,BCL2,BCL2L1,BID,BNIP3,TSPO,CACNA1C,CACNA1D,CACNA2D1,CACNB2,CACNB3,CACNB4,CALM1,CAMK2D,CAV3,CDK5,CHRNA5,CLIC1,CNR1,CXADR,DMD,DMPK,DVL1,FGF12,FGF13,FHL1,FKBP1B,FLNA,FMR1,MTOR,GABBR1,GABRB3,GJA1,GLRX,GNA11,GNAQ,GRIA1,GRIA2,GRIA3,GRID1,GRID2,GRIK1,GRIK3,GRIN2A,GRIN2B,GSK3A,GSK3B,KCND3,KCNJ10,KCNQ3,KIF5B,LIPA…
Ast2	GO:0030513	GO: positive regulation of BMP signaling pathway	-0.811737	0.000279189	-2.885	GPC3,HES1,RBPJ,NEO1,NOTCH1,NOTCH2,NUMA1,SOX11,KCNQ1OT1,ZNF423,FKBP8,TWSG1,UBE2O,FBXL15,HES5
Ast2	GO:0035249	GO: synaptic transmission, glutamatergic	-0.666141	0.000396233	-2.26624	CACNB4,CDH2,CDH8,CDK5,CLCN3,CNR1,EXT1,GRIA1,GRIA2,GRIA3,GRID1,GRID2,GRIK1,GRIK3,GRIN2A,GRIN2B,GRM3,MEF2C,OPHN1,PRKN,SERPINE2,PSEN1,SYT1,FXR1,DGKZ,NAPA,DGKI,NRXN1,PLPPR4,HDAC6,UNC13B,NLGN1,RAB3GAP1,RNF167,CACNG4,SLC38A2,NLGN3,NLGN2,TSHZ3,ALS2,CACNG8,CACNG7,DTNBP1,CDHR3
Ast2	GO:0051241	GO: negative regulation of multicellular organismal process	-0.412742	0.000470749	-1.37328	ACVR2B,PARP1,ADRA1A,ABCD2,ANGPT2,ANXA1,ANXA2,ANXA5,ARRB2,ATF4,ATM,ATP2A2,ATP2B1,ATP2B4,AXL,B2M,ADGRB2,ADGRB3,BCL2,BMP7,BMPR1A,BMPR2,TSPO,LDLRAD4,CALR,CASP3,CAV3,CBFB,CBLB,CD9,CDK5,CDK6,CDKN1B,CTSC,CNR1,COL4A2,ATF2,CRY1,CSNK2B,CST3,CTNNA1,CTNNB1,DAB1,GADD45A,DDIT3,DLX1,DLX2,DUSP3,E2F2,EGFR,EPHA4,EPHB2,ERBB2,EXTL3,EZH2,F2R,FER,FGF2,FGF13,FKBP1B,FOXO1,FN1,GDI1,GJA1,GLI3,GNAI2,GRN,GSK3A,GSK3B,GSTP1,H…
Ast2	GO:0048168	GO: regulation of neuronal synaptic plasticity	-0.745399	0.00053147	-2.44083	APP,DBN1,EGR2,EPHB2,GRIN2A,GRIN2B,HRAS,KCNJ10,KRAS,RAB8A,KMT2A,RAB5A,S100B,SYP,SYT4,SYNGAP1,SYNGR1,RAB3GAP1,NSMF,NPTN,SLC4A10,MCTP1,SYAP1
Ast3	GO:0099536	GO: synaptic signaling	-0.461219	6.23295e-09	-3.78444	ABAT,ABL1,ABR,ASIC1,ACHE,ADARB1,ADCY1,ADCY8,ADORA1,ADORA2B,ADRA1A,GRK2,AKT1,AMPH,APBA1,APBA2,APOE,APP,ARF1,ARRB2,ATF4,ATP1A2,ATP2A2,BCHE,BCR,BRAF,CA2,CACNA1E,CACNB2,CACNB3,CACNB4,CALB2,CAMK2B,CD38,CDH1,CDH2,CDH11,CDK5,CHRNA7,CHRNB1,CLCN3,CNP,CNR1,CRKL,CTBP2,CTNNB1,DAG1,DBN1,NQO1,DLG1,DLG2,DLG3,DLG4,DMD,DNM1,DMPK,DTNA,DTNB,DVL1,TOR1A,EFNB3,EGR3,EIF4E,EIF4EBP2,EPHA4,EPHB1,EPHB2,STX2,EXT1,EZH2,F2R,P…
Ast3	GO:0031639	GO: plasminogen activation	0.939191	2.6543e-07	6.17616	ANXA2,DHCR24,ENO1,SERPINE1,PGK1,SERPINE2,PLAT,PLAU,S100A10,THBS1,PLGRKT
Ast3	GO:0042391	GO: regulation of membrane potential	-0.505424	4.10677e-07	-3.22789	ABAT,ABL1,ASIC1,ACTN2,ADORA1,PARP1,ADRA1A,AKT1,AKT2,ANK2,APP,ARRB2,ATP1A1,ATP1A2,ATP1B1,ATP1B2,ATP1B3,ATP2A2,BAD,BAK1,BAX,BCL2,BCL2L1,BID,BNIP3,TSPO,CACNA1C,CACNA1D,CACNA2D1,CACNB2,CACNB3,CACNB4,CALM1,CALM3,CAMK2D,CAV1,CDK5,CHRNA7,CHRNB1,CLIC1,CNR1,CTNS,CXADR,DLD,DLG1,DLG4,DMD,DMPK,DVL1,PTK2B,FGF12,FGF13,FHL1,FKBP1B,FLNA,FMR1,MTOR,GABBR1,GABRB3,GJA1,GCLC,GCLM,GLRB,GLRX,GNA11,GNAQ,GRIA1,GRIA2,GRIA…
Ast3	GO:0048812	GO: neuron projection morphogenesis	-0.429799	5.72274e-07	-2.68298	ABL1,ACTG1,ADARB1,ADCY1,ALCAM,APBB1,APLP1,APLP2,APOE,APP,RERE,ATP7A,ADGRB3,BCL2,BMP7,BMPR1B,BMPR2,BRAF,DDR1,CAMK2B,CDC42,CDH1,CDH2,CDH4,CDH11,CDK5,CFL1,CHN1,CHRNA7,CNP,CREB1,CTNNA2,CTNNB1,CTNND2,CUX1,DAB1,DAG1,DBN1,DLG4,DNM2,DSCAM,DVL1,DVL2,DVL3,ECE1,EFNA1,EFNA5,EFNB1,EFNB2,EFNB3,CELSR2,MEGF8,EIF4G2,ELAVL4,MARK2,CTTN,EPHA3,EPHA4,EPHA5,EPHB1,EPHB2,EPHB3,ERBB2,ETV1,EXT1,FGF13,FGFR2,FOXG1,FOXD1,FN1,…
Ast3	GO:0050808	GO: synapse organization	-0.457436	7.46388e-07	-2.80273	ABL1,ACHE,ACTG1,ACTN1,ADAM10,ADD2,AKT1,APBB2,APOE,APP,ARF1,ARF4,ARF6,RHOA,RHOB,ADGRB3,C5AR1,CACNB2,CACNB3,CACNB4,CAMK2B,CAST,CDC42,CDH1,CDH2,CDH6,CDH10,CDK5,CFL1,CHD4,CHRNA7,CHRNB1,COL4A1,COL4A5,CRK,CRKL,MAPK14,CTBP2,CTNNA2,CTNNB1,CTNND2,DAG1,DBN1,DCTN1,DLG1,DLG4,DMPK,DSCAM,DVL1,EFNA1,EFNA5,EFNB3,EIF4G1,CTTN,EPHA4,EPHB1,EPHB2,EPHB3,ERBB2,ERBB4,F2R,PTK2B,GPC4,FGF13,FLNA,FNTA,FYN,GABRB3,GAP43,GLRB,…
Ast3	GO:0098660	GO: inorganic ion transmembrane transport	-0.420501	1.50773e-06	-2.44802	ABCB7,ABL1,ASIC1,ACTN4,ACTN2,ADCYAP1R1,ADRA1A,ANK2,SLC25A4,SLC25A5,ANXA2,ANXA6,SHROOM2,ATP1A1,ATP1A2,ATP1B1,ATP1B2,ATP1B3,ATP2A2,ATP2B1,ATP2B2,ATP2B4,ATP5F1A,ATP5F1B,ATP5F1C,ATP5F1D,ATP5F1E,ATP5PB,ATP5MC1,ATP5MC2,ATP5MC3,ATP5ME,ATP6V1A,ATP6V1B2,ATP6V1C1,ATP6V1E1,ATP6V0B,ATP6V1G2,ATP6V0A1,ATP6AP1,ATP7A,ATP5PO,BAK1,BAX,BCL2,BNIP1,CACNA1C,CACNA1D,CACNA1E,CACNA2D1,CACNB2,CACNB3,CACNB4,CALM1,CALM2,CAL…
Ast3	GO:0007389	GO: pattern specification process	-0.472149	2.64645e-06	-2.63333	ACVR1,ACVR2A,ACVR2B,AP1B1,APC,AR,ASCL1,ASPH,ATM,BMI1,BMP1,BMP5,BMP7,BMPR1A,BMPR1B,BMPR2,CRKL,CTNNB1,DLX1,DLX2,DNAH5,DVL1,DVL2,EFNB1,CELSR2,MEGF8,EMX2,EP300,ERBB4,EXT1,BPTF,FGF1,FGF2,FGFR2,FOXG1,FOXD1,FOXJ1,FOLR1,GAS8,GBX2,KAT2A,GPC3,GLI2,GLI3,GRSF1,HIF1A,HES1,RBPJ,LAMA5,LFNG,LRP4,LRP6,LRP5,SMAD1,SMAD2,SMAD3,SMAD4,SMAD5,SMAD6,MDFI,MEF2C,MEIS1,MEIS2,MID1,KMT2A,MLLT3,MSX1,MSX2,NKX2-2,NOTCH1,NOTCH2,O…
Ast3	GO:0098542	GO: defense response to other organism	0.368819	6.25478e-06	1.91926	A2M,ACTG1,ADAR,ADARB1,PARP1,AP1G1,AKT1,ANG,ANXA1,BIRC2,XIAP,APOE,AQP4,TRIM23,ARG2,ARRB2,ATP1B1,AXL,BCL2,BCL2L1,PRDM1,POLR3D,BNIP3,BNIP3L,BPGM,BST2,C1QBP,SERPING1,C1R,C1S,C5AR1,CALM1,CASP6,CASP7,CAV1,CD47,CD58,CDC42,CEBPB,CEBPG,LYST,CHUK,CLU,CREBBP,CRK,CSF1,CSNK1A1,CYBA,CYLD,DAPK1,DAPK3,DDX1,DDX3X,DHX9,DHX15,NQO1,EP300,FAU,FOSL2,FYN,XRCC6,GAPDH,GBP1,GBP2,GBP3,GFER,GPS2,GRN,GSN,UBE2K,HK1,HLA-A,HLA-…
Ast3	GO:0031644	GO: regulation of nervous system process	-0.645889	1.08856e-05	-3.20564	ABAT,ADORA1,APP,CHRNA7,DAG1,DLG4,DMPK,DVL1,F2R,PTK2B,FGF12,FMR1,GRIK2,GRIN2A,GRIN2B,HTR2C,ITGA2,NRDC,PRKAR1B,PTEN,RGS4,WNT7A,MTMR2,DLGAP1,NRXN1,EIF2AK3,ROCK2,RIMS2,EIF4A3,FIG4,RNF10,BAIAP2,UNC13B,WASF3,TPPP,MGLL,DLGAP4,NLGN1,RIMS1,LPIN1,CUX2,SYNE1,DICER1,ZMYND8,TENM4,TMEM98,TNFRSF21,NLGN3,SSH1,TMEM100,PARD3,TBC1D24,NLGN4X,NLGN2,JAM2,TMEM108,NETO1,TMEM25,ZFHX2,STX1B,IGSF11
Ast3	GO:0002483	GO: antigen processing and presentation of endogenous peptide antigen	0.884581	1.29653e-05	4.32314	B2M,HLA-A,HLA-B,HLA-C,HLA-E,IDE,TAP1,TAP2,TAPBP,ERAP1,ERAP2,MICA
Ast3	GO:0019885	GO: antigen processing and presentation of endogenous peptide antigen via MHC class I	0.884581	1.29653e-05	4.32314	B2M,HLA-A,HLA-B,HLA-C,HLA-E,IDE,TAP1,TAP2,TAPBP,ERAP1,ERAP2,MICA
Ast3	GO:0002252	GO: immune effector process	0.433688	3.20791e-05	1.9489	A2M,ABL1,ADORA2B,AP1G1,JAG1,AHR,ANGPT1,ANXA1,APP,ARRB2,ATP7A,AXL,B2M,BCL6,BCR,BST2,C1QBP,SERPING1,C1R,C1S,CBL,CD47,CD59,CD81,CEBPG,LYST,CLU,CRK,CTSH,DDX1,DNASE1,EMP2,EPHB2,ERCC1,PTK2B,FER,FOXJ1,MTOR,FYN,GFER,GNL1,GPI,GRN,MSH6,HK1,HLA-A,HLA-B,HLA-C,HLA-E,HPRT1,CFI,IFI35,IL6R,JAK1,KIF5B,LAMP1,LFNG,LGALS1,LGALS3,LIG4,LIMK1,LIPA,LRP1,LYN,CD46,DNAJB9,MIF,MLH1,KMT2A,MSH2,NBN,NOTCH2,P2RX7,PRDX1,PAK1,PDP…
Ast3	GO:0009611	GO: response to wounding	0.401484	3.45576e-05	1.7912	ACTG1,ANXA1,ANXA2,ANXA5,ANXA6,APOE,RHOA,RHOC,ATP7A,AXL,BAX,BCL2,BNIP3,DST,BRAF,ZFP36L1,ZFP36L2,TSPO,SERPING1,DDR1,CASP3,CASP7,CAV1,CD9,SCARB1,ENTPD1,CD44,CD59,CD151,CDK1,CDKN1A,CLIC1,CNN2,CRK,MAPK14,CSRP1,CTNNA1,DAG1,DGKA,DGKB,DHFR,DPYSL3,HBEGF,TOR1A,ELK3,EPHA4,EPHB2,ERBB2,EXT1,EXTL3,F2R,FGF1,FGF2,FKBP1B,FLNA,FN1,FOLR1,MTOR,GAP43,GAS6,GGCX,B4GALT1,GNA12,GNAQ,GNAS,GRN,GRIN2A,ARHGAP35,PDIA3,NRG1,HI…
Ast3	GO:0051346	GO: negative regulation of hydrolase activity	0.516353	6.20793e-05	2.17232	ABL1,AKT1,ANXA1,XIAP,ARL2,BICD1,SERPING1,CAST,SERPINH1,CD44,CDKN2D,CRY2,CSNK2A1,CST3,CSTB,DDX3X,DFFA,DHCR24,FKBP1A,FKBP1B,GAPDH,GAS6,GCHFR,GSK3B,HGF,HRAS,IFI16,IGBP1,IKBKB,LGALS3,LRP1,MGAT5,NAIP,SERPINE1,PAK2,SERPINF1,SERPINB6,SERPINE2,SERPINI2,PTPA,MAPK7,MAP2K5,RAF1,RDX,ABCE1,ROCK1,RPS6KA3,SORT1,SIAH2,SORL1,SPOCK1,SRC,TMBIM6,TERF1,TERF2,TGFB2,THBS1,TIMP1,TIMP2,TIMP3,VEGFA,PICALM,RECK,URI1,NOL3,K…
Ast3	GO:0007610	GO: behavior	-0.403741	6.68445e-05	-1.68559	ABAT,ABCA2,ABL1,ABL2,ASIC1,ACVR2A,ADARB1,ADCY1,ADCY3,ADCY5,ADCY8,ADORA1,PARP1,AKT1,AMFR,APBA1,APBA2,APOE,APP,APRT,ARCN1,ARF4,ARRB2,ASL,ASTN1,ZFHX3,ATP1A2,ATP1B2,ATP7A,B2M,ADGRB3,BBS2,BBS4,BCHE,BCL2,BRAF,TSPO,CACNB4,CAMK4,CAPN2,CASP3,CCND2,CDK5,CHRNA7,CHRNB1,CLCN3,CNP,CNR1,CNTFR,CPT1A,CREB1,CSNK1E,CSTB,CTNS,DAB1,DACH1,BRINP1,DCTN1,DLG4,DSCAM,RCAN1,DVL1,EDNRB,EFNB3,EGFR,EGR1,EIF4E,EIF4EBP2,EIF4G1,E…
Ast3	GO:0010951	GO: negative regulation of endopeptidase activity	0.60379	8.73196e-05	2.45072	AKT1,XIAP,SERPING1,CAST,SERPINH1,CD44,CDKN2D,CSNK2A1,CST3,DDX3X,DHCR24,GAPDH,GAS6,HGF,IFI16,IGBP1,NAIP,SERPINE1,PAK2,SERPINF1,SERPINB6,SERPINE2,SERPINI2,MAP2K5,RAF1,RPS6KA3,SIAH2,SORL1,SPOCK1,SRC,THBS1,TIMP1,TIMP2,TIMP3,VEGFA,PICALM,RECK,NOL3,KLF4,SPOCK2,DNAJB6,LAMTOR5,PARK7,CARD8,ARL6IP1,TRIAP1,PIH1D1,USP47,PCID2,SH3RF1,CAAP1,RNF34,BCL2L12,FNIP1,RFFL,CRB2,SERPINE3
Ast3	GO:0061351	GO: neural precursor cell proliferation	-0.531985	9.34832e-05	-2.14351	RHOA,ASCL1,RERE,CDH2,VCAN,NCAN,CTNNA1,CTNNB1,DBN1,EGF,EML1,EMX2,EPHB1,FGF2,FGF13,FGFR2,FOXG1,FOXO1,FLNA,GBX2,GLI3,GNAI2,HIF1A,ID2,ID4,ILK,ITGB1,LYN,NAP1L1,NBN,NDUFS2,NF1,NF2,NFIA,NFIB,NOTCH1,PAFAH1B1,PAX6,PDE9A,POU3F2,POU3F3,PROX1,PTN,PTPRZ1,RORA,RRM1,RYK,CX3CL1,SLC16A2,SMARCD3,SMO,SOX5,TEAD3,NR2E1,TP53,VEGFA,VEGFC,WNT7A,BTG2,FZD3,SHOC2,FZD6,PSMG1,NUMB,ARHGEF2,NUMBL,GPR37L1,ADGRG1,LHX2,TOX,IGF2BP…
Ast3	GO:0060026	GO: convergent extension	-0.856358	0.000162965	-3.2438	DVL1,DVL2,PTK7,SFRP1,SFRP2,MKKS,TRIM28,NPHP3,MESP1,WNT5B,NKD1
Ast3	GO:0002460	GO: adaptive immune response based on somatic recombination of immune receptors built from immunoglobulin superfamily domains	0.505676	0.000160705	1.91852	JAG1,AHR,ANXA1,B2M,BCL6,C1QBP,SERPING1,C1R,C1S,CD81,CLU,CTSH,EMP2,EPHB2,ERCC1,FOXJ1,MTOR,GNL1,MSH6,HLA-A,HLA-B,HLA-C,HLA-E,HPRT1,HRAS,CFI,IL6R,JAK1,JAK2,LIG4,CD46,MEF2C,MLH1,MSH2,NBN,NOTCH1,P2RX7,PLA2G4A,PMS2,PPP3CB,PKN1,PRKCQ,PTPN6,NECTIN2,RAB27A,RELB,RORA,STAT3,SUPT6H,ADAM17,MAP3K7,TAP2,TFRC,TGFB1,TP53BP1,TRAF6,TYK2,UNG,NSD2,FZD5,KDM5D,STX7,RIPK2,FADD,BCL10,SOCS3,RNF8,EBAG9,SOCS5,THOC1,MAD2L2,T…
Ast3	GO:0050778	GO: positive regulation of immune response	0.375538	0.000154075	1.43165	A2M,ABL1,ADORA2B,AP1G1,ANXA1,BIRC2,XIAP,ARRB2,B2M,BAX,BCL2,POLR3D,BRAF,C1QBP,SERPING1,C1R,C1S,C5AR1,CACNB3,CACNB4,CASP6,CAV1,CBLB,CD38,CD47,CD59,CD81,CHUK,CLU,CNR1,CREBBP,CRKL,CSK,CSNK1A1,CYBA,CYLD,DDX3X,DHX9,GSDME,DUSP3,EIF2B1,ELF1,EP300,FOSL2,FYN,XRCC6,GBP1,GBP2,GPS2,GRB2,UBE2K,HLA-A,HLA-B,HLA-C,HLA-DMA,HLA-E,HMGB2,HRAS,HSPA1A,HSPA1B,HSP90AA1,CFI,IFI16,IFI35,IKBKB,IL6ST,IRAK1,IRF1,IRF3,JAK2,KCN…
Ast3	GO:0044283	GO: small molecule biosynthetic process	0.363476	0.000159183	1.38052	ABAT,ABCA2,ACACA,ACACB,ACADM,ACADVL,ACLY,ADCYAP1R1,ADK,ADM,ABCD2,ALDOC,AKR1B1,ANXA1,APOE,APRT,ASAH1,ASL,ASNS,ATF3,ATF4,ATP2B4,BCAT1,BCAT2,BMP5,CAD,CBR1,CDO1,CLCN2,CLK2,CPS1,CREB1,CRY1,CTH,CYP2E1,CYP51A1,DAB2,DDB1,DHCR7,DHCR24,DHFR,CYB5R3,DPYD,DTYMK,EGR1,ENO1,ENO2,EP300,PTK2B,FASN,FDFT1,FDPS,FDXR,FGF1,FGF2,FOXO1,G6PD,SLC37A4,GAMT,GCK,KAT2A,GGT7,GLS,GLUD1,GLUL,GOT1,GOT2,GPI,GPX4,NR3C1,GSTM2,GSTM4,H…
Ast3	GO:0001906	GO: cell killing	0.607659	0.000202986	2.2438	AP1G1,ARRB2,B2M,BCL2L1,CD59,CEBPG,LYST,CRK,CTSH,DNASE1,ATN1,EMP2,GAPDH,GBP1,GBP2,GBP3,GFER,HLA-A,HLA-B,HLA-C,HLA-E,HMGN2,HPRT1,KIF5B,LAMP1,NINJ1,P2RX7,PRDX1,PPP3CB,MAPK8,PTPN6,NECTIN2,RAB27A,STAT5B,VAMP7,TAP2,TGFB1,STX7,FADD,EBAG9,RASGRP1,TUBB4B,TUSC2,PLEKHM2,CADM1,ARL8B,HAVCR2,RNF19B,ROMO1,TUBB,MICA
Ast3	GO:0009636	GO: response to toxic substance	0.476126	0.000240285	1.72323	ADH5,AHR,ALAD,APOE,ATF4,ATP7A,BAK1,BAX,BCL2,BLMH,BMP7,BPHL,CAT,CDK1,CDH1,CDKN1A,CHUK,CNP,CPS1,DHX15,DHFR,NQO1,DNMT3A,EPHX1,EPHX2,ERCC6,ESD,FANCC,FECH,FOS,GFER,GPX4,GRIA1,GSR,GSTM2,GSTM3,GSTZ1,LYN,MAOB,MAP1B,MDM2,MGST1,MGST3,MPST,MT1E,MT1F,MT1G,MT1M,MT1X,MT2A,MT3,NEFL,NFE2L2,PRDX1,PRKN,PON2,PRKCG,PTPN13,RPS6KB1,SCN9A,SLC6A1,SLC15A2,SLC22A5,SOD1,SOD2,SRD5A1,SRF,PRDX2,TTPA,TXN,TXNRD1,TYMS,SLC30A1,PX…
Ast3	GO:0048546	GO: digestive tract morphogenesis	-0.754767	0.000280481	-2.68101	ACVR2B,BCL2,CTNNB1,EGFR,EPHB3,FGFR2,GLI2,GLI3,HIF1A,ID2,SMAD2,SMAD3,NOTCH1,PDGFRA,SFRP1,SFRP2,SOX11,NIPBL,DACT1,AHI1,BBS7,EPB41L5
Ast3	GO:0001819	GO: positive regulation of cytokine production	0.419865	0.000316239	1.46952	ABL1,ADORA2B,AGT,ANXA1,XIAP,APP,ARNT,ATF4,B2M,BMPR1A,POLR3D,C5AR1,CD58,CD81,CEBPB,CEBPG,CHUK,CLU,ATF2,MAPK14,CYBA,DDT,DDX1,DDX3X,DHX9,EGR1,EPHB2,F2R,GAPDH,KAT2A,HDAC2,HGF,HIF1A,HK1,HLA-A,HLA-E,HMGB2,HMOX1,HRAS,HSPA1A,HSPA1B,HSPB1,HSP90AA1,IFI16,IFNGR1,IL1RAP,IL6R,IL6ST,IL7,IL12RB2,IRAK1,IRF1,IRF3,JAK2,SMAD3,CD46,MIF,CD200,NAIP,NFATC4,NMB,PNP,P2RX7,SERPINE1,PDE4B,PDE4D,PIK3R1,PLCG2,PRKCQ,MAPK9,EIF…
Ast3	GO:0035418	GO: protein localization to synapse	-0.588759	0.000483677	-1.952	ADAM10,CDK5,DAG1,DLG1,DLG2,DLG4,DVL1,ERBB2,ERBB4,GPC4,GRIN2A,HRAS,HSPB1,KIF5A,KIF5B,KIF5C,MAP1A,MAPT,RAB8A,RAB27B,RAP1A,SNAP25,STAU1,WNT7A,OGT,RAB11A,BSN,LGI1,NRXN1,NRXN2,HOMER1,GPC6,BAIAP2,NLGN1,CLSTN1,IQSEC2,MAPK8IP3,GRIP1,SCRIB,NSG1,STAU2,ABHD17B,ZDHHC2,VPS35,GRIPAP1,LRRC7,NLGN2,CACNG7,NETO2,NETO1,STX1B,ZDHHC15,LRRTM1
Ast3	GO:0061620	GO: glycolytic process through glucose-6-phosphate	0.767759	0.0006428	2.45063	ENO1,ENO2,GALK1,GCK,HK1,FOXK2,PFKL,PFKM,PFKP,PGAM1,PGAM2,PGK1,PKM,TPI1,ADPGK,FOXK1
Ast3	GO:0008217	GO: regulation of blood pressure	-0.55076	0.000672178	-1.7473	ABAT,ADH5,ADM,ADORA1,ADRA1A,AGT,AR,RHOA,ATP1A1,ATP1A2,ATP2B1,BBS4,BMPR2,CHRNA7,CNR1,ECE1,EDNRB,EMP2,EXT1,EXT2,F2R,GAS6,GNA11,GNA12,GSK3A,GUCY1A1,ID2,KCNJ8,LNPEP,LRP5,SMAD3,MECP2,P2RX4,PCSK5,PDE4D,PLCB3,PPARA,PRCP,PTPRO,RENBP,RPS6KA2,SGK1,SOD1,SOD2,NR2F2,TPM1,VEGFC,MKKS,APLN,GPR37L1,ATP6AP2,CORO2B,GNA13,DDAH1,SNX5,STK39,DLL1,ERAP1,RNLS,AGTRAP,SCPEP1,ERAP2,WNK1,NCALD,NAV2,RASL10B,ARHGAP42,ADAMTS16
Ast3	GO:0006954	GO: inflammatory response	0.357539	0.000843949	1.09896	A2M,ABCF1,ACVR1,ADCY1,ADCY8,ADM,ADORA1,ADORA2B,PARP4,AGT,AHR,AKT1,ABCD2,ANXA1,BIRC2,XIAP,APOE,APP,ARNT,ATM,AXL,BCL6,BCR,BMPR1B,BPGM,C5AR1,TMEM258,CAMK4,CD44,CD47,CD81,CDO1,CEBPB,CHRNA7,CHUK,CLU,CNR1,MAPK14,CSF1,CSNK1A1,CYBA,CYLD,DDT,DDX3X,DHX9,DNASE1,S1PR3,EDNRB,EPHB2,EXT1,EXTL3,EZH2,F2R,FANCA,FASN,FN1,FOS,FOSL2,MTOR,FYN,GBP2,B4GALT1,GPS2,GRN,NR3C1,HGF,HIF1A,HK1,HLA-E,HMGB2,HMOX1,NR4A1,HRH1,NDST1…
Ast3	GO:1903305	GO: regulation of regulated secretory pathway	-0.572895	0.000923013	-1.73862	ADORA2B,AP1G1,ATP2A2,BCR,BRAF,CACNB4,CDK5,DVL1,FER,FMR1,GNAI2,KCNB1,LAMP1,LYN,NOTCH1,P2RY1,PDPK1,PFN2,PRKCG,RAB5A,RAB27A,RAP1A,RAP1B,REST,STX4,STXBP1,STXBP3,VAMP7,SYP,WNT7A,PPFIA2,CASK,SNX4,BAIAP3,SLC4A8,PREPL,RIMS2,GAB2,CSPG5,NLGN1,RAB3GAP1,SV2C,RIMS1,SYT11,SNAPIN,RABGEF1,GIT1,SYT17,SPHK2,C12orf4,VPS18,DTNBP1,FBXL20,STXBP5,SCAMP5,FBXO45,CBARP,RAB15
Ast3	GO:0002698	GO: negative regulation of immune effector process	0.580627	0.000963916	1.75115	A2M,AHR,ANGPT1,ANXA1,ARRB2,AXL,BCL6,BCR,BST2,SERPING1,CD47,CD59,CRK,FER,FOXJ1,GFER,GRN,HLA-A,HLA-B,HLA-E,LGALS3,CD46,PPP3CB,PTPN6,TMBIM6,TGFB1,TGFB2,TGFB3,SOCS5,THOC1,SPINK5,DUSP10,APPL1,RABGEF1,ZBTB7B,IL20RB,RC3H2,DUSP22,CUEDC2,NDFIP1,LOXL3,HAVCR2,IL33,RC3H1,MICA
Ast3	GO:1900047	GO: negative regulation of hemostasis	0.750687	0.00108141	2.22654	ANXA2,APOE,SERPING1,CD9,SERPINE1,PDGFRA,SERPINE2,PLAT,PLAU,PRKG1,PROS1,TFPI,THBS1,USF1,SH2B3,UBASH3B
Ast3	GO:0006735	GO: NADH regeneration	0.781786	0.0011706	2.29188	ENO1,ENO2,GCK,HK1,FOXK2,PFKL,PFKM,PFKP,PGAM1,PGAM2,PGK1,PKM,TPI1,FOXK1
Ast3	GO:0016126	GO: sterol biosynthetic process	0.578123	0.00117512	1.69385	ACLY,APOE,CYP51A1,DHCR7,DHCR24,CYB5R3,FDFT1,FDPS,FGF1,G6PD,HMGCR,HMGCS1,IDI1,INSIG1,LBR,LIPA,LSS,MVD,MVK,PRKAA1,PRKAA2,MSMO1,SC5D,SOD1,SQLE,SREBF1,SREBF2,TM7SF2,MBTPS1,LPCAT3,ACAA2,ERLIN1,PMVK,EBP,FAXDC2,ERLIN2,ERG28,SCAP,SEC14L2,NSDHL,INSIG2,MBTPS2,PRKAG2,HSD17B7,CYB5R1,ARV1
Ast3	GO:0090399	GO: replicative senescence	0.841487	0.00140367	2.40054	ATM,ATR,CDKN1A,CDKN2A,ERCC1,SERPINE1,TP53,WRN,CTC1,ROMO1
Ast3	GO:2000147	GO: positive regulation of cell motility	0.34588	0.00146746	0.980028	AAMP,ABL1,ABL2,ACTG1,ACTN4,ACVR1,ACVR1B,ADAM10,AGT,AKT1,AKT2,ANGPT1,ANXA1,APC,APP,ARF6,RHOA,RHOB,RHOC,ARHGAP5,ATM,ATP5F1A,ATP5F1B,ATP7A,BCL2,BMP7,BMPR2,C1QBP,C5AR1,CALR,CAV1,SCARB1,CD47,CD151,CDC42,CDH13,CRK,CRKL,CSF1,CTSH,DAB2,DAPK3,DOCK1,HBEGF,S1PR1,LPAR1,EGF,EGFR,EPHA4,EPHB2,F2R,PTK2B,FER,FGF1,FGF2,FGFR1,VEGFD,FLNA,FN1,MTOR,GAB1,GAS6,MSTN,GNAI2,GPI,GRN,HAS2,HGF,HIF1A,HMOX1,HRAS,HSPA5,HSPB1,IGF…
Ast3	GO:0042733	GO: embryonic digit morphogenesis	-0.629112	0.00164068	-1.75206	BAX,BMPR1A,CREBBP,CTNNB1,ECE1,GLI3,GNA12,HDAC1,HDAC2,LRP4,LRP5,SMAD4,MSX1,MSX2,NOTCH1,SALL1,SFRP2,TULP3,WNT7A,ZBTB16,FZD6,NOG,IFT140,C2CD3,B9D1,INTU,FLVCR1,CHST11,WDPCP,IFT52,MAP3K20,MKS1,LMBR1,TMEM231,LNPK,TMEM107,PRICKLE1,TBC1D32,FREM2
Ast3	GO:0045927	GO: positive regulation of growth	-0.434587	0.00177346	-1.19563	ACACB,ADAM10,AKT1,BBS2,BBS4,BCL2,BMPR1A,BMPR2,CD38,CDK1,CDC42,CDH4,CREB1,MAPK14,CSF1,CSNK2A1,DDX3X,DSCAM,HBEGF,EFNA5,MEGF8,EGFR,EIF4G1,EIF4G2,ERBB2,ERBB4,EXTL3,PTK2B,FGF2,FGFR2,FN1,FXN,MTOR,GDI1,GHR,GOLGA4,RBPJ,IL7,INSR,LIMK1,MAP1B,MAPT,MECP2,MEF2C,MMP14,MTM1,NCBP1,NOTCH1,PAFAH1B1,PRKN,EXOSC9,POU3F2,PPARD,PPIB,MAP2K5,PROX1,PSMD10,PEX5,RPS6KA3,RPS6KB1,SDCBP,CXCL12,SFRP1,SFRP2,SMARCB1,SMO,SOX15,SRF…
Ast3	GO:1903901	GO: negative regulation of viral life cycle	0.76684	0.00222936	2.03352	BST2,CSNK2B,GSN,PPIA,TRIM25,TRIM26,SNX3,IFITM3,IFITM2,TRIM8,TRIM5,TRIM59
Ast4	GO:0034097	GO: response to cytokine	0.456328	8.17343e-07	2.77794	ABCA1,ACTG1,ACTN4,ADAM10,ADAR,AKT1,ANGPT1,SLC25A5,ANXA1,BIRC2,XIAP,APP,AQP4,RHOA,ASAH1,ATP5F1B,BAD,BBS2,BCL2,BCL2L1,BRCA1,ZFP36L1,ZFP36L2,CACNB4,CALM1,CAPN2,CASP3,CBL,CD38,CD44,CD47,CD58,CDC42,CDK4,CNTFR,CREB1,CRKL,CSF1,CSNK2B,CTBP2,DAPK1,DAPK3,DDOST,DHX9,DPYSL3,PHC1,EGR1,EIF4A2,EIF5A,EPS8,EXT1,F3,FASN,FER,FOXO3,FOS,FOSL2,GAPDH,KAT2A,GCLM,PDIA3,GSK3A,GSK3B,GSTP1,HELLS,HIF1A,UBE2K,HNRNPU,HES1,HSPA…
Ast4	GO:0006952	GO: defense response	0.395609	6.58339e-06	2.04987	A2M,ABCF1,ACTG1,ACVR1,ADAR,ADCY1,PARP1,PARP4,AP1G1,AKT1,ANXA1,BIRC2,XIAP,APOE,APP,AQP4,TRIM23,ARG2,ATM,ATP1A2,ATP1B1,BCL2,BCL2L1,BCL6,BMPR1B,BNIP3,BNIP3L,C1QBP,C1S,TMEM258,CALM1,CAMK4,CAMLG,CASP6,CD44,CD47,CD58,CD81,CDC42,CDO1,LYST,CNR1,CREBBP,CRK,CSF1,CSNK1A1,CST3,CYBA,DAPK1,DAPK3,BRINP1,DDT,DDX1,DDX3X,DHX9,DHX15,DNASE1,EDNRB,EIF4E,EIF4G1,EP300,EPHB2,ESR1,EXT1,EXTL3,EZH2,F2R,F3,FANCA,FASN,FAU,FO…
Ast4	GO:0032101	GO: regulation of response to external stimulus	0.407551	3.48394e-05	1.81683	A2M,ADAM10,ADAR,PARP1,AP1G1,AKT1,ANGPT2,ANXA1,ANXA2,BIRC2,XIAP,APOE,APP,ARG2,ATM,BAX,BBS2,BCL2,BCL6,BMPR2,BRAF,C1QBP,CALR,CASP6,CD9,CD47,CD81,CDH13,CNR1,CREBBP,CRK,CSF1,CSNK1A1,CTNNA2,CYBA,DDT,DDX3X,DHX9,DNASE1,DSCAM,DUSP3,LPAR1,EDNRB,EFNB2,MEGF8,EP300,EPHA4,EPHB2,ESR1,EXTL3,F2R,F3,FANCA,FGF2,FGFR1,FKBP1B,FLNA,FYN,XRCC6,GRK4,GRID2,GRN,GSTP1,UBE2K,HLA-A,HLA-B,HLA-E,HMGB2,HSPA8,HSPB1,HSP90AA1,HSPD1…
Ast4	GO:0060070	GO: canonical Wnt signaling pathway	-0.452177	8.69491e-05	-1.83617	AMFR,APC,XIAP,APOE,CDH2,CSNK1A1,CSNK1D,CSNK1E,CSNK1G2,CSNK1G3,CTNNB1,CTNND1,CTNND2,DAPK3,DDIT3,DDX3X,DVL3,EDNRB,EGFR,EGR1,EMD,EXT1,FGF2,FGFR2,FZD2,GPC3,GLI3,GNAQ,GSK3A,GSK3B,IGFBP2,IGFBP4,RBPJ,ILK,KPNA1,LRP4,LRP6,LRP5,MCC,MLLT3,NDP,NOTCH1,NR4A2,PRKN,PFDN5,CDK14,PIN1,PPM1A,PPP1CA,PSEN1,PTEN,PTK7,PTPRO,RAB5A,RPS12,RYK,SFRP1,SFRP2,SIAH1,SOX2,SOX4,SOX9,STK3,STK4,TBL1X,TCF7,TCF7L2,TGFB1,TLE1,TLE3,TLE4…
Ast5	GO:0007268	GO: chemical synaptic transmission	-0.545653	1e-10	-5.45653	ABAT,ABL1,ABR,ASIC1,ADCY1,ADCY8,ADORA1,ADORA2B,ADRA1A,ADRB2,AKT1,AMPH,APBA1,APBA2,APOE,APP,ARF1,ARRB2,ATF4,ATP1A2,ATP2A2,BCHE,BCR,BRAF,CA2,CACNA1A,CACNA1B,CACNA1E,CACNB2,CACNB3,CACNB4,CALB1,CAMK2B,CD38,CDH2,CDH11,CDK5,CHRM3,CHRNB1,CLCN3,CNP,CTBP2,CTNNB1,DAG1,DBN1,DCC,NQO1,DLG1,DLG2,DLG4,DNM1,DMPK,DTNA,DVL1,EFNB3,EGR3,EIF4E,EIF4EBP2,EPHA4,EPHA7,EPHB1,EPHB2,STX2,EXT1,PTK2B,FGF12,FMR1,FYN,GABBR1,GAB…
Ast5	GO:0098916	GO: anterograde trans-synaptic signaling	-0.545653	1e-10	-5.45653	ABAT,ABL1,ABR,ASIC1,ADCY1,ADCY8,ADORA1,ADORA2B,ADRA1A,ADRB2,AKT1,AMPH,APBA1,APBA2,APOE,APP,ARF1,ARRB2,ATF4,ATP1A2,ATP2A2,BCHE,BCR,BRAF,CA2,CACNA1A,CACNA1B,CACNA1E,CACNB2,CACNB3,CACNB4,CALB1,CAMK2B,CD38,CDH2,CDH11,CDK5,CHRM3,CHRNB1,CLCN3,CNP,CTBP2,CTNNB1,DAG1,DBN1,DCC,NQO1,DLG1,DLG2,DLG4,DNM1,DMPK,DTNA,DVL1,EFNB3,EGR3,EIF4E,EIF4EBP2,EPHA4,EPHA7,EPHB1,EPHB2,STX2,EXT1,PTK2B,FGF12,FMR1,FYN,GABBR1,GAB…
Ast5	GO:0099537	GO: trans-synaptic signaling	-0.539271	1e-10	-5.39271	ABAT,ABL1,ABR,ASIC1,ADCY1,ADCY8,ADORA1,ADORA2B,ADRA1A,ADRB2,AKT1,AMPH,APBA1,APBA2,APOE,APP,ARF1,ARRB2,ATF4,ATP1A2,ATP2A2,BCHE,BCR,BRAF,CA2,CACNA1A,CACNA1B,CACNA1E,CACNB2,CACNB3,CACNB4,CALB1,CAMK2B,CD38,CDH2,CDH11,CDK5,CHRM3,CHRNB1,CLCN3,CNP,CTBP2,CTNNB1,DAG1,DBN1,DCC,NQO1,DLG1,DLG2,DLG4,DNM1,DMPK,DTNA,DVL1,EFNB3,EGR3,EIF4E,EIF4EBP2,EPHA4,EPHA7,EPHB1,EPHB2,STX2,EXT1,FABP5,PTK2B,FGF12,FMR1,FYN,GABB…
Ast5	GO:0099536	GO: synaptic signaling	-0.531145	1e-10	-5.31145	ABAT,ABL1,ABR,ASIC1,ADCY1,ADCY8,ADORA1,ADORA2B,ADRA1A,ADRB2,GRK2,AKT1,AMPH,APBA1,APBA2,APOE,APP,ARF1,ARRB2,ATF4,ATP1A2,ATP2A2,BCHE,BCR,BRAF,CA2,CACNA1A,CACNA1B,CACNA1E,CACNB2,CACNB3,CACNB4,CALB1,CAMK2B,CD38,CDH2,CDH11,CDK5,CHRM3,CHRNB1,CLCN3,CNP,CRKL,CTBP2,CTNNB1,DAG1,DBN1,DCC,NQO1,DLG1,DLG2,DLG4,DMD,DNM1,DMPK,DTNA,DTNB,DVL1,EFNB3,EGR3,EIF4E,EIF4EBP2,EPHA4,EPHA7,EPHB1,EPHB2,STX2,EXT1,FABP5,PTK2B,…
Ast5	GO:0050804	GO: modulation of chemical synaptic transmission	-0.539136	1e-10	-5.39136	ABL1,ABR,ASIC1,ADCY1,ADCY8,ADORA1,ADORA2B,ADRA1A,ADRB2,APBA1,APBA2,APOE,APP,ARF1,ARRB2,ATF4,ATP1A2,ATP2A2,BCHE,BCR,BRAF,CA2,CACNA1A,CACNA1B,CACNB4,CALB1,CAMK2B,CD38,CDH2,CDH11,CDK5,DAG1,DBN1,DCC,DLG4,DNM1,DMPK,DVL1,EFNB3,EIF4E,EIF4EBP2,EPHA4,EPHA7,EPHB1,EPHB2,PTK2B,FMR1,FYN,GABBR1,GFAP,GNAI2,GRIA1,GRIA2,GRIA3,GRIA4,GRID1,GRID2,GRIK1,GRIK2,GRIK3,GRIK4,GRIN2A,GRIN2B,GRIN2C,GRM1,GRM3,GRM5,GRM8,GSK3B…
Ast5	GO:0099177	GO: regulation of trans-synaptic signaling	-0.53183	1e-10	-5.3183	ABL1,ABR,ASIC1,ADCY1,ADCY8,ADORA1,ADORA2B,ADRA1A,ADRB2,APBA1,APBA2,APOE,APP,ARF1,ARRB2,ATF4,ATP1A2,ATP2A2,BCHE,BCR,BRAF,CA2,CACNA1A,CACNA1B,CACNB4,CALB1,CAMK2B,CD38,CDH2,CDH11,CDK5,DAG1,DBN1,DCC,DLG4,DNM1,DMPK,DVL1,EFNB3,EIF4E,EIF4EBP2,EPHA4,EPHA7,EPHB1,EPHB2,FABP5,PTK2B,FMR1,FYN,GABBR1,GFAP,GNAI2,GRIA1,GRIA2,GRIA3,GRIA4,GRID1,GRID2,GRIK1,GRIK2,GRIK3,GRIK4,GRIN2A,GRIN2B,GRIN2C,GRM1,GRM3,GRM5,GRM8…
Ast5	GO:0034220	GO: monoatomic ion transmembrane transport	-0.466382	3.37796e-09	-3.95088	ABCB7,ABL1,ASIC1,ACTN4,ACTN2,ADCYAP1R1,ADRA1A,ADRB2,BIN1,ANK2,SLC25A4,SLC25A5,ANXA2,ANXA6,SHROOM2,AQP1,ATP1A1,ATP1A2,ATP1B1,ATP1B2,ATP2A2,ATP2B1,ATP2B2,ATP2B4,ATP5F1A,ATP5F1C,ATP5F1D,ATP5F1E,ATP5PB,ATP5MC2,ATP6V1A,ATP6V1B2,ATP6V1C1,ATP6V1E1,ATP6V0B,ATP6V1G2,ATP6V0A1,ATP6AP1,ATP5PO,BAX,BCL2,BNIP1,CACNA1A,CACNA1B,CACNA1C,CACNA1D,CACNA1E,CACNA2D1,CACNB2,CACNB3,CACNB4,CALM1,CALM3,CAMK2D,CAV1,CD63,CHR…
Ast5	GO:0048706	GO: embryonic skeletal system development	0.697027	3.78364e-08	5.1734	ACVR2A,BMP7,RUNX2,COL11A1,CTNNB1,DLG1,EDNRA,MEGF8,EXT1,FGFR2,GLI3,HOXA3,HOXA4,HOXA5,HOXB2,HOXB3,HOXB4,HOXB5,HOXB7,HOXB8,NDST1,SMAD2,SMAD3,MMP14,MTHFD1,PBX1,PCSK5,PDGFRA,PRRX1,SOX11,SP3,ZEB1,TGFBR1,TGFBR2,TULP3,WNT5A,PCGF2,NOG,IFT140,EIF4A3,MED12,DEAF1,SULF1,SATB2,CDK20,NIPBL,MTHFD1L,SLC39A1,SETD2,SLC39A3,CHST11,MBTD1,DSCAML1,WDR19,XYLT1,FUZ,SLC2A10,RDH10,TAPT1
Ast5	GO:0098542	GO: defense response to other organism	0.38584	3.78264e-08	2.86379	A2M,ACTG1,ADAR,PARP1,AP1G1,AKT1,ANXA1,BIRC2,XIAP,APOE,AQP1,AQP4,TRIM23,ARRB2,ASS1,ATP1B1,AXL,BCL2,BCL2L1,POLR3D,BNIP3,BNIP3L,BPGM,BST2,C1QBP,SERPING1,C1R,C1S,CALM1,CASP6,CAV1,CD47,CD58,CD74,CDC42,CEBPB,CEBPG,LYST,CHUK,CLU,CRK,CSF1,CSNK1A1,CYBA,CYLD,DAPK1,DAPK3,DDX1,DDX3X,DHX9,DHX15,NQO1,EPHA2,EP300,FAU,FOSL2,FYN,IFI6,XRCC6,GAPDH,GBP1,GPS2,GRN,CXCL2,UBE2K,HK1,HLA-A,HLA-B,HLA-C,HLA-DPA1,HLA-E,HMGB1…
Ast5	GO:0002250	GO: adaptive immune response	0.536886	7.56825e-08	3.82317	ADA,JAG1,ANXA1,B2M,C1QBP,SERPING1,C1R,C1S,CAMK4,CD74,CD81,CTSC,CLU,CTSH,CTSL,EMP2,EPHB2,ERCC1,PTK2B,FOXJ1,MTOR,FYN,GNL1,MSH6,HLA-A,HLA-B,HLA-C,HLA-DMA,HLA-DPA1,HLA-DPB1,HLA-DRA,HLA-DRB1,HLA-E,HMGB1,HRAS,CFI,IL1R1,IL6R,IL6ST,IRF1,JAK1,JAK2,JUNB,KCNJ8,LYN,CD46,MEF2C,MLH1,MSH2,NBN,NOTCH1,P2RX7,PMS2,PPP3CB,PKN1,NECTIN2,RAB27A,RAP1GAP,RELB,RORA,STAT3,SUPT6H,ADAM17,MAP3K7,TAP1,TAP2,TFE3,TFRC,TGFB1,TLR4…
Ast5	GO:0019883	GO: antigen processing and presentation of endogenous antigen	0.901054	1.18475e-07	6.24104	B2M,CD74,HLA-A,HLA-B,HLA-C,HLA-DRA,HLA-DRB1,HLA-E,IDE,TAP1,TAP2,TAPBP,ATG5,ERAP1,ERAP2
Ast5	GO:0060078	GO: regulation of postsynaptic membrane potential	-0.676004	2.00559e-07	-4.52771	ABAT,ADORA1,ADRB2,AKT1,APP,ARRB2,CDK5,CHRNB1,DLG4,DMPK,DVL1,PTK2B,GABBR1,GABRA2,GABRB1,GABRG3,GRIA1,GRIA2,GRIA3,GRIA4,GRID1,GRID2,GRIK1,GRIK2,GRIK3,GRIK4,GRIN2A,GRIN2B,GRIN2C,GRM1,GRM5,GSK3A,GSK3B,KCND2,MECP2,MEF2C,MPP2,P2RX4,P2RX7,PPP3CA,PRKAR1B,PTEN,RGS4,SNCA,MTMR2,NRXN1,EIF4A3,BAIAP2,NLGN1,RAB3GAP1,RIMS1,CUX2,SYNE1,MAPK8IP2,ZMYND8,NLGN3,SSH1,NLGN4X,NLGN2,TMEM108,TMEM25,SHANK3,STX1B,SEZ6,IGSF11…
Ast5	GO:0007186	GO: G protein-coupled receptor signaling pathway	-0.494388	2.90855e-07	-3.23148	ABCA1,ACTN2,ADA,ADCY1,ADCY2,ADCY3,ADCY5,ADCY8,ADCYAP1R1,ADM,ADORA1,ADORA2B,ADRA1A,ADRB2,GRK2,GRK3,AKT1,ANXA1,APLP1,APLP2,APOE,AR,ARRB2,ATP2B4,ADGRB2,ADGRB3,BICD1,CA2,CACNA1D,CALM1,CALM3,CAV1,CDC42,CHRM3,CPE,CRKL,CRY1,DGKB,DGKG,ECE1,S1PR1,LPAR1,S1PR3,EDNRA,EDNRB,CELSR2,PTK2B,FLNA,GABBR1,GAP43,GNA11,GNA12,GNAI1,GNAI2,GNAI3,GNAL,GNAO1,GNAS,GNAZ,GNB1,GNB2,GNG3,GNG5,GNG7,GNG11,GPR19,LPAR4,GPR39,GRK4,G…
Ast5	GO:0050808	GO: synapse organization	-0.461756	1.21762e-06	-2.73105	ABL1,ACTG1,ACTN1,ADAM10,ADD2,AKT1,APBB2,APOE,APP,ARF1,ARF4,ARF6,RHOB,KIF1A,ADGRB3,CACNB2,CACNB3,CACNB4,CAMK2B,CAST,CDC42,CDH2,CDH6,CDH10,CDK5,CFL1,CHD4,CHRNB1,COL4A1,COL4A5,CRK,CRKL,MAPK14,CTBP2,CTNNA2,CTNNB1,CTNND2,DAG1,DBN1,DCTN1,DLG1,DLG4,DMPK,DSCAM,DVL1,EFNA1,EFNA5,EFNB3,EIF4G1,CTTN,EPHA4,EPHA7,EPHB1,EPHB2,ERBB2,ERBB4,PTK2B,GPC4,FGF13,FLNA,FNTA,FYN,GABRA2,GABRB3,GAP43,GPM6A,GRIA1,GRID1,GRID2,…
Ast5	GO:0001819	GO: positive regulation of cytokine production	0.461696	2.48431e-06	2.58771	ABL1,ADORA2B,ANXA1,XIAP,APP,ARNT,ATF4,B2M,BMPR1A,POLR3D,BRCA1,RUNX1,CD58,CD74,CD81,CEBPB,CEBPG,CHUK,CLU,ATF2,MAPK14,CYBA,CYP1B1,DDX1,DDX3X,DHX9,EGR1,EPHB2,F3,GAPDH,HDAC2,HIF1A,HK1,HLA-A,HLA-DPA1,HLA-DPB1,HLA-E,HMGB1,HRAS,HSPA1A,HSPA1B,HSPB1,HSP90AA1,IFI16,IFNGR1,IL1R1,IL1RAP,IL6R,IL6ST,IL7,IRAK1,IRF1,IRF3,JAK2,LPL,LUM,SMAD3,CD46,MDK,MIF,CD200,NAIP,NFATC4,NMB,PNP,P2RX7,SERPINE1,PDE4D,PIK3R1,MAPK9,…
Ast5	GO:0044782	GO: cilium organization	0.408916	1.88586e-05	1.93192	AKT1,ARF4,BBS2,CLCN4,CSNK1D,CYLD,DCTN1,DCX,LPAR1,CELSR2,FOXJ1,FLNA,GAS8,GDI2,ARHGAP35,GSK3B,HTT,KCNJ10,LAMA5,ABLIM1,LIMK2,MAP4,RAB8A,NEDD9,NEK1,NOTCH1,OCRL,ODF2,PKD2,NECTIN2,RFX2,RFX3,RFX4,RP2,RPGR,SPAG1,CDKL5,TESK1,TUB,UBE2B,VDAC3,IFT88,MKKS,NME5,CDK10,SSNA1,DYNLL1,GBF1,RAB11A,HAP1,ATP6V0D1,SNAP29,KIF3B,ATG5,IQCB1,CEP135,CROCC,RAB11FIP3,IFT140,KIAA0586,CEP350,ACTR3,ACTR2,MPHOSPH9,ABCC4,YAP1,PIBF…
Ast5	GO:0009611	GO: response to wounding	0.397502	2.34778e-05	1.84017	ACTG1,ANXA1,ANXA2,ANXA5,ANXA6,APOE,AQP1,RHOC,AXL,BAX,BCL2,BNIP3,DST,BRAF,ZFP36L1,ZFP36L2,TSPO,SERPING1,DDR1,CASP3,CAV1,SCARB1,ENTPD1,CD44,CD59,CD151,CDK1,CDKN1A,CLIC1,CNN2,COL5A1,CRK,MAPK14,CSRP1,CTNNA1,DAG1,DGKB,DGKG,DHFR,DPYSL3,HBEGF,EDNRA,ELK3,EPHA4,EPHB2,ERBB2,EXT1,EXTL3,F3,FBLN1,FGF1,FGF2,FKBP1B,FLNA,FN1,MTOR,GAP43,GAS6,GGCX,B4GALT1,GNA12,GNAS,GRN,GRIN2A,GRIN2C,ARHGAP35,PDIA3,NRG1,HIF1A,HRAS…
Ast5	GO:0034660	GO: ncRNA metabolic process	0.353678	3.43903e-05	1.57866	ADAR,AKT1,AR,BMPR1A,POLR3D,KLF5,CDK7,DDX1,DDX3X,DDX5,DDX10,DDX11,DKC1,TRDMT1,EGFR,EGR1,ERCC6,FBL,FGF2,FOXO3,MTOR,FRG1,NR3C1,GRSF1,GTF3A,BRF1,GTF3C1,GTF3C2,HSD17B10,HIF1A,HRAS,EIF6,JUN,SMAD1,SMAD2,SMAD3,SMAD4,SMAD6,MAPT,MECP2,MYC,NCBP1,RPL10A,NFATC2,NFATC3,NFATC4,NFKB1,SNU13,NVL,PA2G4,PARN,GATB,PIN4,EXOSC9,EXOSC10,POLR2F,POLR2L,POU2F1,PPARA,PPARD,RARA,RELA,REST,RMRP,RPL27,RPS6,RPS14,RPS15,RPS16,RP…
Ast5	GO:0007610	GO: behavior	-0.421373	6.88705e-05	-1.75374	ABAT,ABCA2,ABL1,ABL2,ASIC1,ACVR2A,ADA,ADCY1,ADCY3,ADCY5,ADCY8,ADORA1,PARP1,AKT1,ALK,AMFR,APBA1,APBA2,APOE,APP,APRT,ARCN1,ARF4,ARRB2,ASL,ASTN1,ATP1A2,ATP1B2,B2M,ADGRB3,BBS2,BCHE,BCL2,BRAF,TSPO,CACNB4,CALB1,CAMK4,CAPN2,CASP3,CCND2,CDK5,CHRNB1,CLCN3,CNP,CNTFR,CNTN1,CPT1A,CREB1,CSNK1E,CSTB,DAB1,DACH1,DCTN1,DLG4,DSCAM,RCAN1,DVL1,EDNRB,EFNB3,EGFR,EGR1,EIF4E,EIF4EBP2,EIF4G1,EP300,EPHA4,EPHB2,CLN8,EPS8,E…
Ast5	GO:0040017	GO: positive regulation of locomotion	0.373868	0.000127885	1.45553	AAMP,ABL1,ABL2,ACTG1,ACTN4,ACVR1,ACVR1B,ADAM10,AKT1,AKT2,ANGPT1,ANXA1,APC,APP,AQP1,ARF6,RHOB,RHOC,ARHGAP5,ATP5F1A,BCL2,BMP7,BMPR2,C1QBP,CALR,CAV1,SCARB1,CD47,CD74,CD151,CDC42,CDH13,CRK,CRKL,CSF1,CTSH,CYP1B1,DAPK3,DOCK1,DSCAM,HBEGF,S1PR1,LPAR1,MEGF8,EGFR,EPHA2,EPHA4,EPHB2,F3,PTK2B,FER,FGF1,FGF2,FGFR1,VEGFD,FLNA,FN1,MTOR,GAB1,GAS6,MSTN,GNAI2,GPI,GRN,HAS2,HIF1A,HMGB1,HRAS,HSPB1,IGF1R,IGFBP5,IL1R1,IL…
Ast5	GO:0050433	GO: regulation of catecholamine secretion	-0.803075	0.000183086	-3.00137	ABAT,GRK2,GABBR1,HTR2A,KCNB1,P2RY1,PRKN,CXCL12,SDHD,SNCA,SNCG,SYT4,SYT11,SYT17,PINK1,SYT9
Ast5	GO:0002286	GO: T cell activation involved in immune response	0.668984	0.000235124	2.42755	ANXA1,CD74,CD81,MTOR,HLA-DRA,HLA-DRB1,HMGB1,IL6R,JAK1,JUNB,LGALS3,CD46,MDK,KMT2A,PSEN1,RAB27A,RARA,RELB,RORA,RPS6,STAT3,TSC1,RIPK2,SOCS3,MALT1,TMEM98,FOXP1,ZBTB7B,RC3H2,SEMA4A,NFKBIZ,LOXL3,RC3H1,ZFPM1,EIF2AK4
Ast5	GO:0031347	GO: regulation of defense response	0.346269	0.000375312	1.18618	A2M,ADA,ADAR,ADORA1,ADORA2B,PARP1,AP1G1,AKT1,ANXA1,BIRC2,XIAP,APOE,APP,ARNT,ARRB2,BCR,POLR3D,C1QBP,SERPING1,CASP6,CAV1,CD47,CD81,CEBPB,CTSC,CHUK,CRK,MAPK14,CSNK1A1,CYBA,CYLD,DDX3X,DHX9,DNASE1,EDNRB,EP300,EPHB2,EXTL3,FANCD2,FYN,XRCC6,GPS2,GRN,UBE2K,HLA-A,HLA-B,HLA-DRB1,HLA-E,HMGB1,HSPA1A,HSPA1B,HSPA8,HSP90AA1,IFI16,IFI35,IKBKB,IL1R1,IL6ST,IRAK1,IRAK2,IRF1,IRF3,JAK2,KCNJ8,IPO5,LAMP1,LGALS1,LPL,LRCH…
Ast5	GO:0035024	GO: negative regulation of Rho protein signal transduction	0.800688	0.000459823	2.67222	ABL2,ARHGAP35,ITGA3,ITGB1,STMN1,TNFAIP1,CUL3,RIPOR2,DLC1,KANK1,HEG1,ARHGAP42,CCDC125,SCAI
Ast5	GO:0043903	GO: regulation of biological process involved in symbiotic interaction	0.713014	0.000497552	2.3552	CAV1,CD74,FUCA2,HLA-DRB1,HMGB1,ITGAV,LGALS1,P4HB,FURIN,PPARA,PTX3,NECTIN2,SMPD1,TRIM25,TRIM26,SNX3,TRIM22,IFITM3,IFITM2,EXOC7,EXOC2,TRIM8,TRIM5,TRIM59
Ast5	GO:1902285	GO: semaphorin-plexin signaling pathway involved in neuron projection guidance	0.82071	0.000535715	2.6846	ECE1,EDNRA,PLXNA1,PLXNA2,PLXNB1,NRP2,PLXNC1,SEMA3A,PLXND1,PLXNB2,PLXNA3,PLXNA4
Ast5	GO:0034446	GO: substrate adhesion-dependent cell spreading	0.518644	0.000757977	1.61835	ABL1,ACTN4,AXL,BRAF,C1QBP,CALR,CDC42,CRK,CRKL,DOCK1,EFNA1,EFNA5,FBLN1,FER,FLNA,FN1,GBP1,HAS2,ILK,ITGAV,LAMA5,LAMB1,LAMC1,LIMS1,MDK,NEDD9,P4HB,PIK3R1,PTK2,PXN,RAB1A,RAC1,RAC3,RREB1,S100A10,ST6GAL1,SRC,TESK1,FZD7,ARHGEF7,ITGB1BP1,VAMP3,ARPC2,MERTK,CIB1,PDPN,CSPG5,FERMT2,TRIOBP,BVES,KANK1,SRGAP2,CORO1C,AP1AR,CARMIL1,PARVA,RCC2,AKIP1,PREX1,MICALL2,PEAK1,DOCK5,SRCIN1,SPRY4,MYADM,WASHC2C
Ast5	GO:0010755	GO: regulation of plasminogen activation	0.847857	0.000904973	2.58034	ANXA2,RUNX1,ENO1,SERPINE1,SERPINE2,PLAT,PLAU,S100A10,THBS1,PLGRKT
Ast5	GO:0007613	GO: memory	-0.544085	0.000996526	-1.63308	ASIC1,ADCY1,ADCY8,APOE,CALB1,CAMK4,CCND2,CREB1,RCAN1,EIF4EBP2,FEN1,FGF13,GRIA1,GRIN2A,HRH1,HTR2A,INSR,ITGA3,LMX1A,MAP1A,MAPT,MDK,MECP2,MUSK,NFATC4,PPP3CB,PRNP,LGMN,PSEN1,PTN,RASGRF1,RPS6KB1,ATXN1,SCN2A,SGK1,SLC6A1,SRF,SYT4,TACR1,TUBA1A,B4GALT2,KAT2B,LARGE1,CHST10,ABCA7,PLK2,EHMT2,CPEB3,SORCS3,CIC,SYT11,PLCB1,CUX2,CRTC1,ADNP,PAIP2,KCNK10,YTHDF1,CAMK2N1,PAK5,CSMD1,SPG11,ATAD1,SHANK3,BTBD9,PTCHD1,AT…
Ast5	GO:0071542	GO: dopaminergic neuron differentiation	-0.739113	0.00107545	-2.19399	CSNK1D,CSNK1E,CTNNB1,VEGFD,GSK3B,HIF1A,LMX1A,LRP6,NR4A2,OTX2,RYK,SFRP1,SFRP2,SMO,TIAM1,WNT3,WNT5A,MANF,FZD1,DMRTA2,RSPO2
Ast5	GO:0030155	GO: regulation of cell adhesion	0.321166	0.00116296	0.94244	ABL1,ABL2,ACTG1,ACTN4,ADA,ADAM10,JAG1,AKT1,ANGPT1,ANXA1,ARHGDIG,ARL2,ASS1,B2M,BAD,BCL2,BMP6,BMP7,BRAF,C1QBP,DDR1,CALR,CASP3,CAV1,RUNX1,CBFB,CBLB,CD44,CD47,CD74,CD81,CDC42,CDH13,CDK6,CDKN2A,CEBPB,COL8A1,COL16A1,MAP3K8,CRK,CRKL,MAPK14,CSF1,CYP1B1,DAB1,DAG1,DAPK3,DHPS,DLG1,DOCK1,DSCAM,DTX1,ECM2,DUSP1,DUSP3,S1PR1,EFNA1,EFNA5,EFNB1,EFNB2,EFNB3,CELSR2,EGR3,EPHA2,EMP2,EPHA3,EPHA4,EPHA7,EPHB2,ERBB2,PTK2B…
Ast5	GO:0120039	GO: plasma membrane bounded cell projection morphogenesis	-0.3651	0.00120126	-1.06622	ABL1,ACTG1,ADCY1,APBB1,APLP1,APLP2,APOE,APP,RERE,KIF1A,ADGRB3,BCL2,BMP7,BMPR1B,BMPR2,BRAF,DDR1,CAMK2B,CD44,CDC42,CDH2,CDH4,CDH11,CDK5,CFL1,CHN1,CNP,CNTN1,CRABP2,CREB1,CTNNA2,CTNNB1,CTNND2,CUX1,DAB1,DAG1,DBN1,DCC,DLG4,DNM2,DSCAM,DVL1,ECE1,EDNRA,EFNA1,EFNA4,EFNA5,EFNB1,EFNB2,EFNB3,CELSR2,MEGF8,CTTN,EPHA3,EPHA4,EPHA7,EPHB1,EPHB2,ERBB2,ETV1,EXT1,FGF13,FGFR2,FOXG1,FN1,FYN,GAP43,GBX2,GDI1,GLI2,GLI3,GOL…
Ast5	GO:0055093	GO: response to hyperoxia	0.793808	0.00140306	2.26467	FAS,BNIP3,CAT,CAV1,CDKN1A,HDAC2,MMP2,POLB,SOD2,SLC7A5,ATG7,TXNRD2,PDPN
Ast6	n/a	n/a	n/a	n/a	n/a	n/a

## Sheet: H. Sadick DEG overlap
Supplementary Table 2H: Astroglia subset scRNA-seq upregulated DEGs in each cluster (GRN-/- vs GRN+/+) that overlap with Sadick upregulated DEGs in each cluster (LOAD vs Ctrl)
ENTREZID	SYMBOL	Term_1	Term_2	Term_3	Term_4	Term_5	Term_6	Term_7	Term_8	Term_9	Term_10	Term_11	Term_12	Term_13	Term_14	Term_15	Term_16	Term_17	Term_18	Term_19	Term_20	Term_21	Term_22	Term_23	Term_24	Term_25	Term_26	Term_27	Term_28	Term_29	Term_30	Term_31	Term_32	Term_33	Term_34	Term_35	Term_36	Term_37	Term_38	Term_39	Term_40	Term_41	Term_42	Term_43	Term_44	Term_45	Term_46	Term_47	Term_48
10014	HDAC5	negative regulation of transcription by RNA polymerase II	inflammatory response	response to xenobiotic stimulus	regulation of myotube differentiation	negative regulation of myotube differentiation	response to activity	neuron differentiation	B cell differentiation	cellular response to insulin stimulus	B cell activation	response to cocaine	regulation of protein binding	negative regulation of gene expression, epigenetic	negative regulation of DNA-templated transcription	positive regulation of transcription by RNA polymerase II	positive regulation of DNA-binding transcription factor activity	cellular response to lipopolysaccharide	negative regulation of cell migration involved in sprouting angiogenesis	n/a	n/a	n/a	n/a	n/a	n/a	n/a	n/a	n/a	n/a	n/a	n/a	n/a	n/a	n/a	n/a	n/a	n/a	n/a	n/a	n/a	n/a	n/a	n/a	n/a	n/a	n/a	n/a	n/a	n/a
10133	OPTN	negative regulation of receptor recycling	autophagy	Golgi organization	signal transduction	cell death	positive regulation of autophagy	protein localization to Golgi apparatus	cellular response to unfolded protein	Golgi to plasma membrane protein transport	regulation of canonical NF-kappaB signal transduction	negative regulation of canonical NF-kappaB signal transduction	innate immune response	defense response to Gram-negative bacterium	parkin-mediated stimulation of mitophagy in response to mitochondrial depolarization	Golgi ribbon formation	positive regulation of xenophagy	n/a	n/a	n/a	n/a	n/a	n/a	n/a	n/a	n/a	n/a	n/a	n/a	n/a	n/a	n/a	n/a	n/a	n/a	n/a	n/a	n/a	n/a	n/a	n/a	n/a	n/a	n/a	n/a	n/a	n/a	n/a	n/a
10135	NAMPT	signal transduction	cell-cell signaling	positive regulation of cell population proliferation	NAD biosynthetic process	circadian regulation of gene expression	NAD biosynthesis via nicotinamide riboside salvage pathway	positive regulation of transcription by RNA polymerase II	positive regulation of nitric-oxide synthase biosynthetic process	n/a	n/a	n/a	n/a	n/a	n/a	n/a	n/a	n/a	n/a	n/a	n/a	n/a	n/a	n/a	n/a	n/a	n/a	n/a	n/a	n/a	n/a	n/a	n/a	n/a	n/a	n/a	n/a	n/a	n/a	n/a	n/a	n/a	n/a	n/a	n/a	n/a	n/a	n/a	n/a
10233	LRRC23	biological_process	n/a	n/a	n/a	n/a	n/a	n/a	n/a	n/a	n/a	n/a	n/a	n/a	n/a	n/a	n/a	n/a	n/a	n/a	n/a	n/a	n/a	n/a	n/a	n/a	n/a	n/a	n/a	n/a	n/a	n/a	n/a	n/a	n/a	n/a	n/a	n/a	n/a	n/a	n/a	n/a	n/a	n/a	n/a	n/a	n/a	n/a	n/a
10267	RAMP1	angiogenesis	calcium ion transport	intracellular protein transport	G protein-coupled receptor signaling pathway	adenylate cyclase-activating G protein-coupled receptor signaling pathway	regulation of G protein-coupled receptor signaling pathway	protein transport	receptor internalization	cellular response to hormone stimulus	positive regulation of protein glycosylation	protein localization to plasma membrane	amylin receptor signaling pathway	calcitonin gene-related peptide receptor signaling pathway	n/a	n/a	n/a	n/a	n/a	n/a	n/a	n/a	n/a	n/a	n/a	n/a	n/a	n/a	n/a	n/a	n/a	n/a	n/a	n/a	n/a	n/a	n/a	n/a	n/a	n/a	n/a	n/a	n/a	n/a	n/a	n/a	n/a	n/a	n/a
10317	B3GALT5	protein glycosylation	protein O-linked glycosylation	lipid metabolic process	oligosaccharide biosynthetic process	response to bacterium	n/a	n/a	n/a	n/a	n/a	n/a	n/a	n/a	n/a	n/a	n/a	n/a	n/a	n/a	n/a	n/a	n/a	n/a	n/a	n/a	n/a	n/a	n/a	n/a	n/a	n/a	n/a	n/a	n/a	n/a	n/a	n/a	n/a	n/a	n/a	n/a	n/a	n/a	n/a	n/a	n/a	n/a	n/a
10318	TNIP1	MyD88-dependent toll-like receptor signaling pathway	regulation of transcription by RNA polymerase II	translation	defense response	inflammatory response	leukocyte cell-cell adhesion	glycoprotein biosynthetic process	negative regulation of canonical NF-kappaB signal transduction	negative regulation of viral genome replication	positive regulation of transcription by RNA polymerase II	positive regulation of inflammatory response	negative regulation of ERK1 and ERK2 cascade	cellular response to lipopolysaccharide	positive regulation of protein deubiquitination	n/a	n/a	n/a	n/a	n/a	n/a	n/a	n/a	n/a	n/a	n/a	n/a	n/a	n/a	n/a	n/a	n/a	n/a	n/a	n/a	n/a	n/a	n/a	n/a	n/a	n/a	n/a	n/a	n/a	n/a	n/a	n/a	n/a	n/a
10371	SEMA3A	neural crest cell migration	neuron migration	axon guidance	motor neuron axon guidance	negative regulation of neuron projection development	nerve development	olfactory bulb development	positive regulation of JNK cascade	sympathetic nervous system development	regulation of axon extension involved in axon guidance	negative regulation of axon extension involved in axon guidance	axon extension involved in axon guidance	sensory system development	negative chemotaxis	axonogenesis involved in innervation	sympathetic ganglion development	semaphorin-plexin signaling pathway	sympathetic neuron projection extension	sympathetic neuron projection guidance	basal dendrite arborization	neural crest cell migration involved in autonomic nervous system development	semaphorin-plexin signaling pathway involved in neuron projection guidance	positive regulation of neuron migration	n/a	n/a	n/a	n/a	n/a	n/a	n/a	n/a	n/a	n/a	n/a	n/a	n/a	n/a	n/a	n/a	n/a	n/a	n/a	n/a	n/a	n/a	n/a	n/a	n/a
10395	DLC1	neural tube closure	heart morphogenesis	apoptotic process	activation of cysteine-type endopeptidase activity involved in apoptotic process	signal transduction	negative regulation of cell population proliferation	regulation of cell shape	hindbrain morphogenesis	actin cytoskeleton organization	negative regulation of cell migration	forebrain development	regulation of actin cytoskeleton organization	regulation of Rho protein signal transduction	negative regulation of Rho protein signal transduction	positive regulation of protein dephosphorylation	focal adhesion assembly	regulation of small GTPase mediated signal transduction	negative regulation of stress fiber assembly	negative regulation of focal adhesion assembly	positive regulation of execution phase of apoptosis	n/a	n/a	n/a	n/a	n/a	n/a	n/a	n/a	n/a	n/a	n/a	n/a	n/a	n/a	n/a	n/a	n/a	n/a	n/a	n/a	n/a	n/a	n/a	n/a	n/a	n/a	n/a	n/a
10458	BAIAP2	plasma membrane organization	axonogenesis	insulin receptor signaling pathway	regulation of cell shape	dendrite development	positive regulation of actin filament polymerization	regulation of actin cytoskeleton organization	protein localization to synapse	regulation of synaptic plasticity	actin filament bundle assembly	actin crosslink formation	positive regulation of dendritic spine morphogenesis	cellular response to epidermal growth factor stimulus	cell-cell adhesion	cellular response to L-glutamate	regulation of modification of postsynaptic actin cytoskeleton	positive regulation of excitatory postsynaptic potential	n/a	n/a	n/a	n/a	n/a	n/a	n/a	n/a	n/a	n/a	n/a	n/a	n/a	n/a	n/a	n/a	n/a	n/a	n/a	n/a	n/a	n/a	n/a	n/a	n/a	n/a	n/a	n/a	n/a	n/a	n/a
10486	CAP2	cell morphogenesis	actin filament organization	establishment or maintenance of cell polarity	signal transduction	activation of adenylate cyclase activity	cAMP-mediated signaling	presynaptic actin cytoskeleton organization	n/a	n/a	n/a	n/a	n/a	n/a	n/a	n/a	n/a	n/a	n/a	n/a	n/a	n/a	n/a	n/a	n/a	n/a	n/a	n/a	n/a	n/a	n/a	n/a	n/a	n/a	n/a	n/a	n/a	n/a	n/a	n/a	n/a	n/a	n/a	n/a	n/a	n/a	n/a	n/a	n/a
10728	PTGES3	telomere maintenance	prostaglandin biosynthetic process	glycogen biosynthetic process	protein folding	telomere maintenance via telomerase	signal transduction	cyclooxygenase pathway	positive regulation of phosphorylation	glucocorticoid receptor signaling pathway	skin development	fibroblast proliferation	protein stabilization	chaperone cofactor-dependent protein refolding	chaperone-mediated protein complex assembly	positive regulation of telomerase activity	lung saccule development	telomerase holoenzyme complex assembly	n/a	n/a	n/a	n/a	n/a	n/a	n/a	n/a	n/a	n/a	n/a	n/a	n/a	n/a	n/a	n/a	n/a	n/a	n/a	n/a	n/a	n/a	n/a	n/a	n/a	n/a	n/a	n/a	n/a	n/a	n/a
10884	MRPS30	apoptotic process	mitochondrial translation	n/a	n/a	n/a	n/a	n/a	n/a	n/a	n/a	n/a	n/a	n/a	n/a	n/a	n/a	n/a	n/a	n/a	n/a	n/a	n/a	n/a	n/a	n/a	n/a	n/a	n/a	n/a	n/a	n/a	n/a	n/a	n/a	n/a	n/a	n/a	n/a	n/a	n/a	n/a	n/a	n/a	n/a	n/a	n/a	n/a	n/a
10912	GADD45G	apoptotic process	cell differentiation	positive regulation of apoptotic process	positive regulation of JNK cascade	regulation of cell cycle	positive regulation of cold-induced thermogenesis	positive regulation of p38MAPK cascade	n/a	n/a	n/a	n/a	n/a	n/a	n/a	n/a	n/a	n/a	n/a	n/a	n/a	n/a	n/a	n/a	n/a	n/a	n/a	n/a	n/a	n/a	n/a	n/a	n/a	n/a	n/a	n/a	n/a	n/a	n/a	n/a	n/a	n/a	n/a	n/a	n/a	n/a	n/a	n/a	n/a
10957	PNRC1	nuclear-transcribed mRNA catabolic process, nonsense-mediated decay	n/a	n/a	n/a	n/a	n/a	n/a	n/a	n/a	n/a	n/a	n/a	n/a	n/a	n/a	n/a	n/a	n/a	n/a	n/a	n/a	n/a	n/a	n/a	n/a	n/a	n/a	n/a	n/a	n/a	n/a	n/a	n/a	n/a	n/a	n/a	n/a	n/a	n/a	n/a	n/a	n/a	n/a	n/a	n/a	n/a	n/a	n/a
10963	STIP1	cellular response to interleukin-7	n/a	n/a	n/a	n/a	n/a	n/a	n/a	n/a	n/a	n/a	n/a	n/a	n/a	n/a	n/a	n/a	n/a	n/a	n/a	n/a	n/a	n/a	n/a	n/a	n/a	n/a	n/a	n/a	n/a	n/a	n/a	n/a	n/a	n/a	n/a	n/a	n/a	n/a	n/a	n/a	n/a	n/a	n/a	n/a	n/a	n/a	n/a
11152	WDR45	autophagosome assembly	autophagy of mitochondrion	protein lipidation	autophagy	cellular response to starvation	protein localization to phagophore assembly site	nucleophagy	positive regulation of autophagosome assembly	n/a	n/a	n/a	n/a	n/a	n/a	n/a	n/a	n/a	n/a	n/a	n/a	n/a	n/a	n/a	n/a	n/a	n/a	n/a	n/a	n/a	n/a	n/a	n/a	n/a	n/a	n/a	n/a	n/a	n/a	n/a	n/a	n/a	n/a	n/a	n/a	n/a	n/a	n/a	n/a
11228	RASSF8	signal transduction	n/a	n/a	n/a	n/a	n/a	n/a	n/a	n/a	n/a	n/a	n/a	n/a	n/a	n/a	n/a	n/a	n/a	n/a	n/a	n/a	n/a	n/a	n/a	n/a	n/a	n/a	n/a	n/a	n/a	n/a	n/a	n/a	n/a	n/a	n/a	n/a	n/a	n/a	n/a	n/a	n/a	n/a	n/a	n/a	n/a	n/a	n/a
115290	FBXO17	glycoprotein catabolic process	ubiquitin-dependent ERAD pathway	SCF-dependent proteasomal ubiquitin-dependent protein catabolic process	n/a	n/a	n/a	n/a	n/a	n/a	n/a	n/a	n/a	n/a	n/a	n/a	n/a	n/a	n/a	n/a	n/a	n/a	n/a	n/a	n/a	n/a	n/a	n/a	n/a	n/a	n/a	n/a	n/a	n/a	n/a	n/a	n/a	n/a	n/a	n/a	n/a	n/a	n/a	n/a	n/a	n/a	n/a	n/a	n/a
118472	ZNF511	regulation of DNA-templated transcription	n/a	n/a	n/a	n/a	n/a	n/a	n/a	n/a	n/a	n/a	n/a	n/a	n/a	n/a	n/a	n/a	n/a	n/a	n/a	n/a	n/a	n/a	n/a	n/a	n/a	n/a	n/a	n/a	n/a	n/a	n/a	n/a	n/a	n/a	n/a	n/a	n/a	n/a	n/a	n/a	n/a	n/a	n/a	n/a	n/a	n/a	n/a
1312	COMT	lipid metabolic process	cellular response to phosphate starvation	methylation	developmental process	neurotransmitter catabolic process	dopamine metabolic process	dopamine catabolic process	catecholamine catabolic process	n/a	n/a	n/a	n/a	n/a	n/a	n/a	n/a	n/a	n/a	n/a	n/a	n/a	n/a	n/a	n/a	n/a	n/a	n/a	n/a	n/a	n/a	n/a	n/a	n/a	n/a	n/a	n/a	n/a	n/a	n/a	n/a	n/a	n/a	n/a	n/a	n/a	n/a	n/a	n/a
140685	ZBTB46	negative regulation of transcription by RNA polymerase II	plasmacytoid dendritic cell differentiation	negative regulation of leukocyte activation	regulation of transcription by RNA polymerase II	macrophage differentiation	granulocyte differentiation	negative regulation of granulocyte differentiation	negative regulation of macrophage differentiation	negative regulation of monocyte differentiation	negative regulation of dendritic cell differentiation	positive regulation of dendritic cell differentiation	n/a	n/a	n/a	n/a	n/a	n/a	n/a	n/a	n/a	n/a	n/a	n/a	n/a	n/a	n/a	n/a	n/a	n/a	n/a	n/a	n/a	n/a	n/a	n/a	n/a	n/a	n/a	n/a	n/a	n/a	n/a	n/a	n/a	n/a	n/a	n/a	n/a
147650	SPACA6	fusion of sperm to egg plasma membrane involved in single fertilization	n/a	n/a	n/a	n/a	n/a	n/a	n/a	n/a	n/a	n/a	n/a	n/a	n/a	n/a	n/a	n/a	n/a	n/a	n/a	n/a	n/a	n/a	n/a	n/a	n/a	n/a	n/a	n/a	n/a	n/a	n/a	n/a	n/a	n/a	n/a	n/a	n/a	n/a	n/a	n/a	n/a	n/a	n/a	n/a	n/a	n/a	n/a
147657	ZNF480	regulation of transcription by RNA polymerase II	n/a	n/a	n/a	n/a	n/a	n/a	n/a	n/a	n/a	n/a	n/a	n/a	n/a	n/a	n/a	n/a	n/a	n/a	n/a	n/a	n/a	n/a	n/a	n/a	n/a	n/a	n/a	n/a	n/a	n/a	n/a	n/a	n/a	n/a	n/a	n/a	n/a	n/a	n/a	n/a	n/a	n/a	n/a	n/a	n/a	n/a	n/a
152687	ZNF595	regulation of transcription by RNA polymerase II	n/a	n/a	n/a	n/a	n/a	n/a	n/a	n/a	n/a	n/a	n/a	n/a	n/a	n/a	n/a	n/a	n/a	n/a	n/a	n/a	n/a	n/a	n/a	n/a	n/a	n/a	n/a	n/a	n/a	n/a	n/a	n/a	n/a	n/a	n/a	n/a	n/a	n/a	n/a	n/a	n/a	n/a	n/a	n/a	n/a	n/a	n/a
1628	DBP	regulation of transcription by RNA polymerase II	positive regulation of transcription by RNA polymerase II	rhythmic process	n/a	n/a	n/a	n/a	n/a	n/a	n/a	n/a	n/a	n/a	n/a	n/a	n/a	n/a	n/a	n/a	n/a	n/a	n/a	n/a	n/a	n/a	n/a	n/a	n/a	n/a	n/a	n/a	n/a	n/a	n/a	n/a	n/a	n/a	n/a	n/a	n/a	n/a	n/a	n/a	n/a	n/a	n/a	n/a	n/a
1632	ECI1	fatty acid beta-oxidation	n/a	n/a	n/a	n/a	n/a	n/a	n/a	n/a	n/a	n/a	n/a	n/a	n/a	n/a	n/a	n/a	n/a	n/a	n/a	n/a	n/a	n/a	n/a	n/a	n/a	n/a	n/a	n/a	n/a	n/a	n/a	n/a	n/a	n/a	n/a	n/a	n/a	n/a	n/a	n/a	n/a	n/a	n/a	n/a	n/a	n/a	n/a
166336	PRICKLE2	Wnt signaling pathway, planar cell polarity pathway	n/a	n/a	n/a	n/a	n/a	n/a	n/a	n/a	n/a	n/a	n/a	n/a	n/a	n/a	n/a	n/a	n/a	n/a	n/a	n/a	n/a	n/a	n/a	n/a	n/a	n/a	n/a	n/a	n/a	n/a	n/a	n/a	n/a	n/a	n/a	n/a	n/a	n/a	n/a	n/a	n/a	n/a	n/a	n/a	n/a	n/a	n/a
167691	LCA5	protein transport	intraciliary transport	photoreceptor cell maintenance	n/a	n/a	n/a	n/a	n/a	n/a	n/a	n/a	n/a	n/a	n/a	n/a	n/a	n/a	n/a	n/a	n/a	n/a	n/a	n/a	n/a	n/a	n/a	n/a	n/a	n/a	n/a	n/a	n/a	n/a	n/a	n/a	n/a	n/a	n/a	n/a	n/a	n/a	n/a	n/a	n/a	n/a	n/a	n/a	n/a
1728	NQO1	response to ischemia	NADH oxidation	ubiquinone metabolic process	xenobiotic metabolic process	nitric oxide biosynthetic process	response to oxidative stress	synaptic transmission, cholinergic	response to nutrient	response to toxic substance	response to hormone	response to carbohydrate	response to amine	removal of superoxide radicals	protein catabolic process	response to estradiol	response to lipopolysaccharide	response to testosterone	cellular response to oxidative stress	negative regulation of protein catabolic process	vitamin E metabolic process	vitamin K metabolic process	negative regulation of apoptotic process	response to alkaloid	positive regulation of neuron apoptotic process	innate immune response	cell redox homeostasis	response to ethanol	response to electrical stimulus	cellular response to hydrogen peroxide	NADPH oxidation	cellular response to metal ion	response to tetrachloromethane	response to L-glutamine	response to hydrogen sulfide	response to flavonoid	n/a	n/a	n/a	n/a	n/a	n/a	n/a	n/a	n/a	n/a	n/a	n/a	n/a
1788	DNMT3A	negative regulation of transcription by RNA polymerase II	DNA methylation	DNA methylation-dependent heterochromatin formation	regulation of gene expression by genomic imprinting	spermatogenesis	response to xenobiotic stimulus	response to toxic substance	response to ionizing radiation	response to lead ion	neuron differentiation	response to estradiol	DNA methylation on cytosine	response to vitamin A	response to cocaine	post-fertilization epigenetic regulation of gene expression	negative regulation of DNA-templated transcription	cellular response to amino acid stimulus	cellular response to ethanol	cellular response to hypoxia	genomic imprinting	C-5 methylation of cytosine	hepatocyte apoptotic process	positive regulation of cellular response to hypoxia	cellular response to bisphenol A	n/a	n/a	n/a	n/a	n/a	n/a	n/a	n/a	n/a	n/a	n/a	n/a	n/a	n/a	n/a	n/a	n/a	n/a	n/a	n/a	n/a	n/a	n/a	n/a
1806	DPYD	purine nucleobase catabolic process	pyrimidine nucleobase catabolic process	thymine catabolic process	uracil catabolic process	thymidine catabolic process	CMP catabolic process	dCMP catabolic process	beta-alanine biosynthetic process	UMP catabolic process	dUMP catabolic process	n/a	n/a	n/a	n/a	n/a	n/a	n/a	n/a	n/a	n/a	n/a	n/a	n/a	n/a	n/a	n/a	n/a	n/a	n/a	n/a	n/a	n/a	n/a	n/a	n/a	n/a	n/a	n/a	n/a	n/a	n/a	n/a	n/a	n/a	n/a	n/a	n/a	n/a
1843	DUSP1	endoderm formation	cell cycle	negative regulation of cell adhesion	negative regulation of cell population proliferation	peptidyl-tyrosine dephosphorylation	peptidyl-threonine dephosphorylation	negative regulation of MAP kinase activity	negative regulation of MAPK cascade	negative regulation of meiotic cell cycle	peptidyl-serine dephosphorylation	negative regulation of monocyte chemotaxis	regulation of mitotic cell cycle spindle assembly checkpoint	negative regulation of p38MAPK cascade	cellular response to chemokine	n/a	n/a	n/a	n/a	n/a	n/a	n/a	n/a	n/a	n/a	n/a	n/a	n/a	n/a	n/a	n/a	n/a	n/a	n/a	n/a	n/a	n/a	n/a	n/a	n/a	n/a	n/a	n/a	n/a	n/a	n/a	n/a	n/a	n/a
1950	EGF	angiogenesis	positive regulation of endothelial cell proliferation	positive regulation of receptor internalization	epidermal growth factor receptor signaling pathway	positive regulation of cell population proliferation	positive regulation of endothelial cell migration	positive regulation of gene expression	positive regulation of peptidyl-threonine phosphorylation	cerebellar granule cell precursor proliferation	positive regulation of cerebellar granule cell precursor proliferation	positive regulation of cell migration	ERBB2-EGFR signaling pathway	positive regulation of phosphorylation	positive regulation of DNA binding	positive regulation of MAP kinase activity	positive regulation of MAPK cascade	positive regulation of DNA replication	positive regulation of mitotic nuclear division	positive regulation of DNA-templated transcription	regulation of receptor signaling pathway via JAK-STAT	branching morphogenesis of an epithelial tube	epithelial cell proliferation	positive regulation of peptidyl-tyrosine phosphorylation	negative regulation of secretion	positive regulation of phosphatidylinositol 3-kinase/protein kinase B signal transduction	mammary gland alveolus development	ERK1 and ERK2 cascade	positive regulation of canonical Wnt signaling pathway	regulation of calcium ion import	negative regulation of cholesterol efflux	positive regulation of hyaluronan biosynthetic process	positive regulation of protein localization to early endosome	positive regulation of epithelial tube formation	regulation of protein localization to cell surface	positive regulation of ubiquitin-dependent protein catabolic process	n/a	n/a	n/a	n/a	n/a	n/a	n/a	n/a	n/a	n/a	n/a	n/a	n/a
196527	ANO6	activation of blood coagulation via clotting cascade	monoatomic cation transport	chloride transport	blood coagulation	plasma membrane phospholipid scrambling	positive regulation of bone mineralization	bleb assembly	monoatomic ion transmembrane transport	positive regulation of monoatomic ion transmembrane transport	purinergic nucleotide receptor signaling pathway	sodium ion transmembrane transport	positive regulation of apoptotic process	negative regulation of cell volume	pore complex assembly	positive regulation of phagocytosis, engulfment	calcium activated phosphatidylserine scrambling	calcium activated phosphatidylcholine scrambling	calcium ion transmembrane transport	positive regulation of monocyte chemotaxis	phosphatidylserine exposure on blood platelet	chloride transmembrane transport	positive regulation of potassium ion export across plasma membrane	positive regulation of endothelial cell apoptotic process	n/a	n/a	n/a	n/a	n/a	n/a	n/a	n/a	n/a	n/a	n/a	n/a	n/a	n/a	n/a	n/a	n/a	n/a	n/a	n/a	n/a	n/a	n/a	n/a	n/a
2014	EMP3	apoptotic process	bleb assembly	n/a	n/a	n/a	n/a	n/a	n/a	n/a	n/a	n/a	n/a	n/a	n/a	n/a	n/a	n/a	n/a	n/a	n/a	n/a	n/a	n/a	n/a	n/a	n/a	n/a	n/a	n/a	n/a	n/a	n/a	n/a	n/a	n/a	n/a	n/a	n/a	n/a	n/a	n/a	n/a	n/a	n/a	n/a	n/a	n/a	n/a
205	AK4	regulation of oxidative phosphorylation	ADP biosynthetic process	nucleoside triphosphate biosynthetic process	ribonucleoside diphosphate biosynthetic process	nucleobase-containing small molecule interconversion	phosphorylation	AMP metabolic process	ATP metabolic process	GTP metabolic process	nucleoside monophosphate phosphorylation	cellular response to hypoxia	n/a	n/a	n/a	n/a	n/a	n/a	n/a	n/a	n/a	n/a	n/a	n/a	n/a	n/a	n/a	n/a	n/a	n/a	n/a	n/a	n/a	n/a	n/a	n/a	n/a	n/a	n/a	n/a	n/a	n/a	n/a	n/a	n/a	n/a	n/a	n/a	n/a
2052	EPHX1	xenobiotic metabolic process	response to toxic substance	response to organic cyclic compound	arachidonic acid metabolic process	aromatic compound catabolic process	epoxide metabolic process	n/a	n/a	n/a	n/a	n/a	n/a	n/a	n/a	n/a	n/a	n/a	n/a	n/a	n/a	n/a	n/a	n/a	n/a	n/a	n/a	n/a	n/a	n/a	n/a	n/a	n/a	n/a	n/a	n/a	n/a	n/a	n/a	n/a	n/a	n/a	n/a	n/a	n/a	n/a	n/a	n/a	n/a
221264	AK9	phosphorylation	nucleoside monophosphate phosphorylation	n/a	n/a	n/a	n/a	n/a	n/a	n/a	n/a	n/a	n/a	n/a	n/a	n/a	n/a	n/a	n/a	n/a	n/a	n/a	n/a	n/a	n/a	n/a	n/a	n/a	n/a	n/a	n/a	n/a	n/a	n/a	n/a	n/a	n/a	n/a	n/a	n/a	n/a	n/a	n/a	n/a	n/a	n/a	n/a	n/a	n/a
22824	HSPA4L	protein folding	response to unfolded protein	n/a	n/a	n/a	n/a	n/a	n/a	n/a	n/a	n/a	n/a	n/a	n/a	n/a	n/a	n/a	n/a	n/a	n/a	n/a	n/a	n/a	n/a	n/a	n/a	n/a	n/a	n/a	n/a	n/a	n/a	n/a	n/a	n/a	n/a	n/a	n/a	n/a	n/a	n/a	n/a	n/a	n/a	n/a	n/a	n/a	n/a
2288	FKBP4	protein peptidyl-prolyl isomerization	protein folding	steroid hormone receptor complex assembly	copper ion transport	embryo implantation	negative regulation of neuron projection development	androgen receptor signaling pathway	prostate gland development	negative regulation of microtubule polymerization or depolymerization	negative regulation of microtubule polymerization	protein-containing complex localization	male sex differentiation	chaperone-mediated protein folding	n/a	n/a	n/a	n/a	n/a	n/a	n/a	n/a	n/a	n/a	n/a	n/a	n/a	n/a	n/a	n/a	n/a	n/a	n/a	n/a	n/a	n/a	n/a	n/a	n/a	n/a	n/a	n/a	n/a	n/a	n/a	n/a	n/a	n/a	n/a
23052	ENDOD1	innate immune response	n/a	n/a	n/a	n/a	n/a	n/a	n/a	n/a	n/a	n/a	n/a	n/a	n/a	n/a	n/a	n/a	n/a	n/a	n/a	n/a	n/a	n/a	n/a	n/a	n/a	n/a	n/a	n/a	n/a	n/a	n/a	n/a	n/a	n/a	n/a	n/a	n/a	n/a	n/a	n/a	n/a	n/a	n/a	n/a	n/a	n/a	n/a
23092	ARHGAP26	signal transduction	nervous system development	actin cytoskeleton organization	regulation of small GTPase mediated signal transduction	n/a	n/a	n/a	n/a	n/a	n/a	n/a	n/a	n/a	n/a	n/a	n/a	n/a	n/a	n/a	n/a	n/a	n/a	n/a	n/a	n/a	n/a	n/a	n/a	n/a	n/a	n/a	n/a	n/a	n/a	n/a	n/a	n/a	n/a	n/a	n/a	n/a	n/a	n/a	n/a	n/a	n/a	n/a	n/a
23223	RRP12	rRNA processing	n/a	n/a	n/a	n/a	n/a	n/a	n/a	n/a	n/a	n/a	n/a	n/a	n/a	n/a	n/a	n/a	n/a	n/a	n/a	n/a	n/a	n/a	n/a	n/a	n/a	n/a	n/a	n/a	n/a	n/a	n/a	n/a	n/a	n/a	n/a	n/a	n/a	n/a	n/a	n/a	n/a	n/a	n/a	n/a	n/a	n/a	n/a
23464	GCAT	amino acid metabolic process	threonine catabolic process	biosynthetic process	n/a	n/a	n/a	n/a	n/a	n/a	n/a	n/a	n/a	n/a	n/a	n/a	n/a	n/a	n/a	n/a	n/a	n/a	n/a	n/a	n/a	n/a	n/a	n/a	n/a	n/a	n/a	n/a	n/a	n/a	n/a	n/a	n/a	n/a	n/a	n/a	n/a	n/a	n/a	n/a	n/a	n/a	n/a	n/a	n/a
26090	ABHD12	phosphatidylserine catabolic process	adult walking behavior	phospholipid catabolic process	response to auditory stimulus	arachidonic acid metabolic process	acylglycerol catabolic process	glycerophospholipid catabolic process	regulation of inflammatory response	monoacylglycerol catabolic process	macromolecule depalmitoylation	n/a	n/a	n/a	n/a	n/a	n/a	n/a	n/a	n/a	n/a	n/a	n/a	n/a	n/a	n/a	n/a	n/a	n/a	n/a	n/a	n/a	n/a	n/a	n/a	n/a	n/a	n/a	n/a	n/a	n/a	n/a	n/a	n/a	n/a	n/a	n/a	n/a	n/a
26355	FAM162A	activation of cysteine-type endopeptidase activity involved in apoptotic process	positive regulation of apoptotic process	neuron apoptotic process	cellular response to hypoxia	positive regulation of release of cytochrome c from mitochondria	n/a	n/a	n/a	n/a	n/a	n/a	n/a	n/a	n/a	n/a	n/a	n/a	n/a	n/a	n/a	n/a	n/a	n/a	n/a	n/a	n/a	n/a	n/a	n/a	n/a	n/a	n/a	n/a	n/a	n/a	n/a	n/a	n/a	n/a	n/a	n/a	n/a	n/a	n/a	n/a	n/a	n/a	n/a
26503	SLC17A5	monoatomic ion transport	monoatomic anion transport	amino acid transport	response to bacterium	sialic acid transport	carbohydrate transmembrane transport	D-glucuronate transmembrane transport	proton transmembrane transport	n/a	n/a	n/a	n/a	n/a	n/a	n/a	n/a	n/a	n/a	n/a	n/a	n/a	n/a	n/a	n/a	n/a	n/a	n/a	n/a	n/a	n/a	n/a	n/a	n/a	n/a	n/a	n/a	n/a	n/a	n/a	n/a	n/a	n/a	n/a	n/a	n/a	n/a	n/a	n/a
26973	CHORDC1	regulation of centrosome duplication	centrosome duplication	chaperone-mediated protein folding	regulation of cellular response to heat	n/a	n/a	n/a	n/a	n/a	n/a	n/a	n/a	n/a	n/a	n/a	n/a	n/a	n/a	n/a	n/a	n/a	n/a	n/a	n/a	n/a	n/a	n/a	n/a	n/a	n/a	n/a	n/a	n/a	n/a	n/a	n/a	n/a	n/a	n/a	n/a	n/a	n/a	n/a	n/a	n/a	n/a	n/a	n/a
27101	CACYBP	heart development	cellular response to leukemia inhibitory factor	n/a	n/a	n/a	n/a	n/a	n/a	n/a	n/a	n/a	n/a	n/a	n/a	n/a	n/a	n/a	n/a	n/a	n/a	n/a	n/a	n/a	n/a	n/a	n/a	n/a	n/a	n/a	n/a	n/a	n/a	n/a	n/a	n/a	n/a	n/a	n/a	n/a	n/a	n/a	n/a	n/a	n/a	n/a	n/a	n/a	n/a
27122	DKK3	anatomical structure morphogenesis	Wnt signaling pathway	regulation of transforming growth factor beta receptor signaling pathway	adrenal gland development	negative regulation of aldosterone biosynthetic process	negative regulation of DNA-templated transcription	negative regulation of canonical Wnt signaling pathway	negative regulation of anti-Mullerian hormone signaling pathway	negative regulation of cortisol biosynthetic process	n/a	n/a	n/a	n/a	n/a	n/a	n/a	n/a	n/a	n/a	n/a	n/a	n/a	n/a	n/a	n/a	n/a	n/a	n/a	n/a	n/a	n/a	n/a	n/a	n/a	n/a	n/a	n/a	n/a	n/a	n/a	n/a	n/a	n/a	n/a	n/a	n/a	n/a	n/a
27341	RRP7A	ribosomal small subunit assembly	blastocyst formation	rRNA processing	ribosome biogenesis	ribosomal small subunit biogenesis	cilium disassembly	protein localization to nucleolus	n/a	n/a	n/a	n/a	n/a	n/a	n/a	n/a	n/a	n/a	n/a	n/a	n/a	n/a	n/a	n/a	n/a	n/a	n/a	n/a	n/a	n/a	n/a	n/a	n/a	n/a	n/a	n/a	n/a	n/a	n/a	n/a	n/a	n/a	n/a	n/a	n/a	n/a	n/a	n/a	n/a
283131	NEAT1	lncRNA-mediated post-transcriptional gene silencing	miRNA-mediated post-transcriptional gene silencing	positive regulation of inflammatory response	positive regulation of synoviocyte proliferation	positive regulation of miRNA catabolic process	n/a	n/a	n/a	n/a	n/a	n/a	n/a	n/a	n/a	n/a	n/a	n/a	n/a	n/a	n/a	n/a	n/a	n/a	n/a	n/a	n/a	n/a	n/a	n/a	n/a	n/a	n/a	n/a	n/a	n/a	n/a	n/a	n/a	n/a	n/a	n/a	n/a	n/a	n/a	n/a	n/a	n/a	n/a
283554	GPR137C	positive regulation of TORC1 signaling	n/a	n/a	n/a	n/a	n/a	n/a	n/a	n/a	n/a	n/a	n/a	n/a	n/a	n/a	n/a	n/a	n/a	n/a	n/a	n/a	n/a	n/a	n/a	n/a	n/a	n/a	n/a	n/a	n/a	n/a	n/a	n/a	n/a	n/a	n/a	n/a	n/a	n/a	n/a	n/a	n/a	n/a	n/a	n/a	n/a	n/a	n/a
2934	GSN	phagocytosis, engulfment	actin filament organization	central nervous system development	actin polymerization or depolymerization	positive regulation of gene expression	striated muscle atrophy	cell projection assembly	actin filament polymerization	actin filament depolymerization	protein destabilization	response to muscle stretch	sequestering of actin monomers	negative regulation of viral entry into host cell	actin filament severing	barbed-end actin filament capping	positive regulation of actin nucleation	actin filament capping	relaxation of cardiac muscle	cilium assembly	cellular response to type II interferon	regulation of podosome assembly	cardiac muscle cell contraction	renal protein absorption	hepatocyte apoptotic process	positive regulation of keratinocyte apoptotic process	regulation of establishment of T cell polarity	regulation of plasma membrane raft polarization	regulation of receptor clustering	positive regulation of protein processing in phagocytic vesicle	amyloid fibril formation	positive regulation of cysteine-type endopeptidase activity involved in apoptotic signaling pathway	n/a	n/a	n/a	n/a	n/a	n/a	n/a	n/a	n/a	n/a	n/a	n/a	n/a	n/a	n/a	n/a	n/a
2947	GSTM3	glutathione metabolic process	establishment of blood-nerve barrier	nitrobenzene metabolic process	xenobiotic catabolic process	response to estrogen	cellular detoxification of nitrogen compound	n/a	n/a	n/a	n/a	n/a	n/a	n/a	n/a	n/a	n/a	n/a	n/a	n/a	n/a	n/a	n/a	n/a	n/a	n/a	n/a	n/a	n/a	n/a	n/a	n/a	n/a	n/a	n/a	n/a	n/a	n/a	n/a	n/a	n/a	n/a	n/a	n/a	n/a	n/a	n/a	n/a	n/a
29923	HILPDA	positive regulation of cytokine production	positive regulation of cell population proliferation	positive regulation of lipid storage	autocrine signaling	cellular response to hypoxia	n/a	n/a	n/a	n/a	n/a	n/a	n/a	n/a	n/a	n/a	n/a	n/a	n/a	n/a	n/a	n/a	n/a	n/a	n/a	n/a	n/a	n/a	n/a	n/a	n/a	n/a	n/a	n/a	n/a	n/a	n/a	n/a	n/a	n/a	n/a	n/a	n/a	n/a	n/a	n/a	n/a	n/a	n/a
2997	GYS1	glycogen biosynthetic process	heart development	n/a	n/a	n/a	n/a	n/a	n/a	n/a	n/a	n/a	n/a	n/a	n/a	n/a	n/a	n/a	n/a	n/a	n/a	n/a	n/a	n/a	n/a	n/a	n/a	n/a	n/a	n/a	n/a	n/a	n/a	n/a	n/a	n/a	n/a	n/a	n/a	n/a	n/a	n/a	n/a	n/a	n/a	n/a	n/a	n/a	n/a
3074	HEXB	skeletal system development	ganglioside catabolic process	intracellular calcium ion homeostasis	lysosome organization	single fertilization	penetration of zona pellucida	sensory perception of sound	locomotory behavior	male courtship behavior	regulation of cell shape	phospholipid biosynthetic process	oligosaccharide catabolic process	lipid storage	glycosaminoglycan metabolic process	chondroitin sulfate catabolic process	dermatan sulfate catabolic process	hyaluronan catabolic process	myelination	astrocyte cell migration	positive regulation of transcription by RNA polymerase II	oogenesis	neuromuscular process controlling balance	maintenance of location in cell	neuron cellular homeostasis	n/a	n/a	n/a	n/a	n/a	n/a	n/a	n/a	n/a	n/a	n/a	n/a	n/a	n/a	n/a	n/a	n/a	n/a	n/a	n/a	n/a	n/a	n/a	n/a
3082	HGF	mitotic cell cycle	cell morphogenesis	epithelial to mesenchymal transition	liver development	positive regulation of protein phosphorylation	negative regulation of autophagy	skeletal muscle cell proliferation	positive regulation of cell migration	negative regulation of interleukin-6 production	positive regulation of interleukin-10 production	negative regulation of peptidyl-serine phosphorylation	cellular response to hepatocyte growth factor stimulus	negative regulation of apoptotic process	negative regulation of cysteine-type endopeptidase activity involved in apoptotic process	positive regulation of MAPK cascade	positive regulation of osteoblast differentiation	positive regulation of transcription by RNA polymerase II	hepatocyte growth factor receptor signaling pathway	epithelial cell proliferation	negative regulation of inflammatory response	positive regulation of peptidyl-tyrosine phosphorylation	positive chemotaxis	myoblast proliferation	positive regulation of phosphatidylinositol 3-kinase/protein kinase B signal transduction	cell chemotaxis	regulation of branching involved in salivary gland morphogenesis by mesenchymal-epithelial signaling	negative regulation of release of cytochrome c from mitochondria	regulation of p38MAPK cascade	negative regulation of hydrogen peroxide-mediated programmed cell death	negative regulation of extrinsic apoptotic signaling pathway via death domain receptors	positive regulation of DNA biosynthetic process	n/a	n/a	n/a	n/a	n/a	n/a	n/a	n/a	n/a	n/a	n/a	n/a	n/a	n/a	n/a	n/a	n/a
30851	TAX1BP3	proteolysis	Rho protein signal transduction	negative regulation of cell population proliferation	Wnt signaling pathway	negative regulation of Wnt signaling pathway	activation of GTPase activity	negative regulation of protein localization to cell surface	n/a	n/a	n/a	n/a	n/a	n/a	n/a	n/a	n/a	n/a	n/a	n/a	n/a	n/a	n/a	n/a	n/a	n/a	n/a	n/a	n/a	n/a	n/a	n/a	n/a	n/a	n/a	n/a	n/a	n/a	n/a	n/a	n/a	n/a	n/a	n/a	n/a	n/a	n/a	n/a	n/a
311	ANXA11	phagocytosis	cytokinetic process	response to calcium ion	n/a	n/a	n/a	n/a	n/a	n/a	n/a	n/a	n/a	n/a	n/a	n/a	n/a	n/a	n/a	n/a	n/a	n/a	n/a	n/a	n/a	n/a	n/a	n/a	n/a	n/a	n/a	n/a	n/a	n/a	n/a	n/a	n/a	n/a	n/a	n/a	n/a	n/a	n/a	n/a	n/a	n/a	n/a	n/a	n/a
3155	HMGCL	leucine catabolic process	lipid metabolic process	mitochondrion organization	ketone body biosynthetic process	n/a	n/a	n/a	n/a	n/a	n/a	n/a	n/a	n/a	n/a	n/a	n/a	n/a	n/a	n/a	n/a	n/a	n/a	n/a	n/a	n/a	n/a	n/a	n/a	n/a	n/a	n/a	n/a	n/a	n/a	n/a	n/a	n/a	n/a	n/a	n/a	n/a	n/a	n/a	n/a	n/a	n/a	n/a	n/a
3257	HPS1	lysosome organization	visual perception	vesicle-mediated transport	intracellular transport	response to stimulus	platelet dense granule organization	melanosome assembly	n/a	n/a	n/a	n/a	n/a	n/a	n/a	n/a	n/a	n/a	n/a	n/a	n/a	n/a	n/a	n/a	n/a	n/a	n/a	n/a	n/a	n/a	n/a	n/a	n/a	n/a	n/a	n/a	n/a	n/a	n/a	n/a	n/a	n/a	n/a	n/a	n/a	n/a	n/a	n/a	n/a
3304	HSPA1B	mRNA catabolic process	negative regulation of cell population proliferation	positive regulation of gene expression	negative regulation of cell growth	regulation of protein ubiquitination	negative regulation of protein ubiquitination	positive regulation of proteasomal ubiquitin-dependent protein catabolic process	positive regulation of interleukin-8 production	cellular response to oxidative stress	cellular response to heat	protein refolding	negative regulation of apoptotic process	positive regulation of erythrocyte differentiation	ATP metabolic process	viral entry into host cell	protein stabilization	chaperone cofactor-dependent protein refolding	positive regulation of NF-kappaB transcription factor activity	cellular heat acclimation	positive regulation of nucleotide-binding oligomerization domain containing 2 signaling pathway	cellular response to steroid hormone stimulus	positive regulation of microtubule nucleation	negative regulation of inclusion body assembly	regulation of mitotic spindle assembly	positive regulation of tumor necrosis factor-mediated signaling pathway	negative regulation of extrinsic apoptotic signaling pathway in absence of ligand	n/a	n/a	n/a	n/a	n/a	n/a	n/a	n/a	n/a	n/a	n/a	n/a	n/a	n/a	n/a	n/a	n/a	n/a	n/a	n/a	n/a	n/a
3315	HSPB1	retina homeostasis	regulation of protein phosphorylation	regulation of translational initiation	negative regulation of protein kinase activity	response to unfolded protein	response to heat	response to virus	regulation of autophagy	positive regulation of interleukin-1 beta production	positive regulation of tumor necrosis factor production	intracellular signal transduction	cellular response to vascular endothelial growth factor stimulus	positive regulation of endothelial cell chemotaxis by VEGF-activated vascular endothelial growth factor receptor signaling pathway	protein refolding	negative regulation of apoptotic process	regulation of canonical NF-kappaB signal transduction	positive regulation of blood vessel endothelial cell migration	positive regulation of angiogenesis	chaperone-mediated protein folding	platelet aggregation	anterograde axonal protein transport	negative regulation of oxidative stress-induced intrinsic apoptotic signaling pathway	positive regulation of endothelial cell chemotaxis	n/a	n/a	n/a	n/a	n/a	n/a	n/a	n/a	n/a	n/a	n/a	n/a	n/a	n/a	n/a	n/a	n/a	n/a	n/a	n/a	n/a	n/a	n/a	n/a	n/a
3320	HSP90AA1	neuron migration	positive regulation of protein phosphorylation	activation of innate immune response	positive regulation of defense response to virus by host	skeletal muscle contraction	protein folding	mitochondrial transport	response to unfolded protein	telomere maintenance via telomerase	response to heat	response to cold	response to xenobiotic stimulus	response to salt stress	positive regulation of lamellipodium assembly	cardiac muscle cell apoptotic process	central nervous system neuron axonogenesis	establishment of cell polarity	regulation of protein ubiquitination	positive regulation of protein polymerization	positive regulation of interferon-beta production	regulation of protein localization	positive regulation of peptidyl-serine phosphorylation	cellular response to heat	protein refolding	response to cocaine	positive regulation of protein import into nucleus	regulation of apoptotic process	regulation of protein-containing complex assembly	protein unfolding	response to estrogen	protein insertion into mitochondrial outer membrane	positive regulation of nitric oxide biosynthetic process	positive regulation of protein catabolic process	positive regulation of cell size	response to antibiotic	axon extension	protein stabilization	chaperone-mediated protein complex assembly	positive regulation of phosphatidylinositol 3-kinase/protein kinase B signal transduction	positive regulation of telomerase activity	positive regulation of cardiac muscle contraction	chaperone-mediated autophagy	cellular response to virus	regulation of postsynaptic membrane neurotransmitter receptor levels	positive regulation of tau-protein kinase activity	telomerase holoenzyme complex assembly	n/a	n/a
333	APLP1	regulation of translation	endocytosis	apoptotic process	cell adhesion	nervous system development	axonogenesis	central nervous system development	animal organ morphogenesis	extracellular matrix organization	forebrain development	cellular response to norepinephrine stimulus	negative regulation of adenylate cyclase-activating G protein-coupled receptor signaling pathway	cytoplasmic polyadenylation	n/a	n/a	n/a	n/a	n/a	n/a	n/a	n/a	n/a	n/a	n/a	n/a	n/a	n/a	n/a	n/a	n/a	n/a	n/a	n/a	n/a	n/a	n/a	n/a	n/a	n/a	n/a	n/a	n/a	n/a	n/a	n/a	n/a	n/a	n/a
3337	DNAJB1	negative regulation of transcription by RNA polymerase II	response to unfolded protein	forebrain development	positive regulation of ATP-dependent activity	cellular response to heat	chaperone cofactor-dependent protein refolding	negative regulation of inclusion body assembly	regulation of cellular response to heat	n/a	n/a	n/a	n/a	n/a	n/a	n/a	n/a	n/a	n/a	n/a	n/a	n/a	n/a	n/a	n/a	n/a	n/a	n/a	n/a	n/a	n/a	n/a	n/a	n/a	n/a	n/a	n/a	n/a	n/a	n/a	n/a	n/a	n/a	n/a	n/a	n/a	n/a	n/a	n/a
340252	ZNF680	regulation of DNA-templated transcription	regulation of transcription by RNA polymerase II	n/a	n/a	n/a	n/a	n/a	n/a	n/a	n/a	n/a	n/a	n/a	n/a	n/a	n/a	n/a	n/a	n/a	n/a	n/a	n/a	n/a	n/a	n/a	n/a	n/a	n/a	n/a	n/a	n/a	n/a	n/a	n/a	n/a	n/a	n/a	n/a	n/a	n/a	n/a	n/a	n/a	n/a	n/a	n/a	n/a	n/a
3475	IFRD1	myoblast fate determination	striated muscle tissue development	negative regulation of axon extension	muscle cell differentiation	skeletal muscle tissue regeneration	negative regulation of collateral sprouting	n/a	n/a	n/a	n/a	n/a	n/a	n/a	n/a	n/a	n/a	n/a	n/a	n/a	n/a	n/a	n/a	n/a	n/a	n/a	n/a	n/a	n/a	n/a	n/a	n/a	n/a	n/a	n/a	n/a	n/a	n/a	n/a	n/a	n/a	n/a	n/a	n/a	n/a	n/a	n/a	n/a	n/a
3488	IGFBP5	regulation of cell growth	osteoblast differentiation	signal transduction	female pregnancy	negative regulation of smooth muscle cell migration	negative regulation of translation	negative regulation of cell migration	hair follicle morphogenesis	intracellular signal transduction	glucose homeostasis	regulation of insulin-like growth factor receptor signaling pathway	positive regulation of insulin-like growth factor receptor signaling pathway	negative regulation of insulin-like growth factor receptor signaling pathway	type B pancreatic cell proliferation	negative regulation of osteoblast differentiation	negative regulation of growth	insulin-like growth factor receptor signaling pathway	lung alveolus development	negative regulation of smooth muscle cell proliferation	striated muscle cell differentiation	positive regulation of phosphatidylinositol 3-kinase/protein kinase B signal transduction	mammary gland involution	response to growth hormone	cellular response to cAMP	cellular response to organic cyclic compound	negative regulation of muscle tissue development	negative regulation of skeletal muscle hypertrophy	positive regulation of vascular associated smooth muscle cell proliferation	positive regulation of vascular associated smooth muscle cell migration	n/a	n/a	n/a	n/a	n/a	n/a	n/a	n/a	n/a	n/a	n/a	n/a	n/a	n/a	n/a	n/a	n/a	n/a	n/a
3675	ITGA3	neuron migration	cell-matrix adhesion	integrin-mediated signaling pathway	Rho protein signal transduction	heart development	memory	response to xenobiotic stimulus	positive regulation of gene expression	positive regulation of epithelial cell migration	positive regulation of cell-substrate adhesion	positive regulation of neuron projection development	regulation of transforming growth factor beta receptor signaling pathway	regulation of Wnt signaling pathway	lung development	regulation of BMP signaling pathway	negative regulation of cell projection organization	cell adhesion mediated by integrin	response to gonadotropin	negative regulation of Rho protein signal transduction	exploration behavior	skin development	mesodermal cell differentiation	leukocyte migration	maternal process involved in female pregnancy	nephron development	dendritic spine maintenance	renal filtration	cell-cell adhesion	synaptic membrane adhesion	positive regulation of protein localization to plasma membrane	n/a	n/a	n/a	n/a	n/a	n/a	n/a	n/a	n/a	n/a	n/a	n/a	n/a	n/a	n/a	n/a	n/a	n/a
37	ACADVL	temperature homeostasis	response to cold	energy derivation by oxidation of organic compounds	epithelial cell differentiation	fatty acid beta-oxidation using acyl-CoA dehydrogenase	negative regulation of fatty acid biosynthetic process	negative regulation of fatty acid oxidation	regulation of cholesterol metabolic process	n/a	n/a	n/a	n/a	n/a	n/a	n/a	n/a	n/a	n/a	n/a	n/a	n/a	n/a	n/a	n/a	n/a	n/a	n/a	n/a	n/a	n/a	n/a	n/a	n/a	n/a	n/a	n/a	n/a	n/a	n/a	n/a	n/a	n/a	n/a	n/a	n/a	n/a	n/a	n/a
374900	ZNF568	negative regulation of transcription by RNA polymerase II	in utero embryonic development	regulation of transcription by RNA polymerase II	negative regulation of DNA-templated transcription	embryonic placenta morphogenesis	n/a	n/a	n/a	n/a	n/a	n/a	n/a	n/a	n/a	n/a	n/a	n/a	n/a	n/a	n/a	n/a	n/a	n/a	n/a	n/a	n/a	n/a	n/a	n/a	n/a	n/a	n/a	n/a	n/a	n/a	n/a	n/a	n/a	n/a	n/a	n/a	n/a	n/a	n/a	n/a	n/a	n/a	n/a
3751	KCND2	action potential	muscle contraction	chemical synaptic transmission	regulation of heart contraction	neuronal action potential	sensory perception of pain	regulation of monoatomic ion transmembrane transport	locomotor rhythm	protein homooligomerization	regulation of postsynaptic membrane potential	cellular response to hypoxia	potassium ion transmembrane transport	membrane repolarization	n/a	n/a	n/a	n/a	n/a	n/a	n/a	n/a	n/a	n/a	n/a	n/a	n/a	n/a	n/a	n/a	n/a	n/a	n/a	n/a	n/a	n/a	n/a	n/a	n/a	n/a	n/a	n/a	n/a	n/a	n/a	n/a	n/a	n/a	n/a
3798	KIF5A	microtubule-based movement	chemical synaptic transmission	axon guidance	vesicle-mediated transport	synaptic vesicle transport	anterograde dendritic transport of neurotransmitter receptor complex	anterograde axonal protein transport	retrograde neuronal dense core vesicle transport	n/a	n/a	n/a	n/a	n/a	n/a	n/a	n/a	n/a	n/a	n/a	n/a	n/a	n/a	n/a	n/a	n/a	n/a	n/a	n/a	n/a	n/a	n/a	n/a	n/a	n/a	n/a	n/a	n/a	n/a	n/a	n/a	n/a	n/a	n/a	n/a	n/a	n/a	n/a	n/a
3915	LAMC1	cell adhesion	endoderm development	cell migration	extracellular matrix disassembly	hemidesmosome assembly	substrate adhesion-dependent cell spreading	maintenance of blood-brain barrier	positive regulation of cell adhesion	positive regulation of epithelial cell proliferation	positive regulation of muscle cell differentiation	protein-containing complex assembly	regulation of basement membrane organization	positive regulation of integrin-mediated signaling pathway	n/a	n/a	n/a	n/a	n/a	n/a	n/a	n/a	n/a	n/a	n/a	n/a	n/a	n/a	n/a	n/a	n/a	n/a	n/a	n/a	n/a	n/a	n/a	n/a	n/a	n/a	n/a	n/a	n/a	n/a	n/a	n/a	n/a	n/a	n/a
4121	MAN1A1	carbohydrate metabolic process	ubiquitin-dependent ERAD pathway	protein targeting to ER	mannose trimming involved in glycoprotein ERAD pathway	n/a	n/a	n/a	n/a	n/a	n/a	n/a	n/a	n/a	n/a	n/a	n/a	n/a	n/a	n/a	n/a	n/a	n/a	n/a	n/a	n/a	n/a	n/a	n/a	n/a	n/a	n/a	n/a	n/a	n/a	n/a	n/a	n/a	n/a	n/a	n/a	n/a	n/a	n/a	n/a	n/a	n/a	n/a	n/a
4130	MAP1A	microtubule cytoskeleton organization	axonogenesis	memory	associative learning	dendrite development	regulation of microtubule depolymerization	negative regulation of proteasomal ubiquitin-dependent protein catabolic process	regulation of synaptic plasticity	voluntary musculoskeletal movement	neuron cellular homeostasis	anterograde axonal protein transport	retrograde axonal protein transport	negative regulation of protein localization to microtubule	positive regulation of protein localization	neuron projection maintenance	positive regulation of protein localization to cell surface	n/a	n/a	n/a	n/a	n/a	n/a	n/a	n/a	n/a	n/a	n/a	n/a	n/a	n/a	n/a	n/a	n/a	n/a	n/a	n/a	n/a	n/a	n/a	n/a	n/a	n/a	n/a	n/a	n/a	n/a	n/a	n/a
4131	MAP1B	microtubule cytoskeleton organization	microtubule bundle formation	neuron migration	negative regulation of microtubule depolymerization	axonogenesis	synapse assembly	response to xenobiotic stimulus	response to mechanical stimulus	response to carbohydrate	response to inorganic substance	peripheral nervous system axon regeneration	dendrite development	response to insecticide	developmental maturation	regulation of microtubule depolymerization	positive regulation of microtubule polymerization	neuron projection development	response to estradiol	negative regulation of intracellular transport	response to vitamin A	positive regulation of neuron differentiation	positive regulation of axon extension	mitochondrion transport along microtubule	axon extension	induction of synaptic plasticity by chemical substance	establishment of monopolar cell polarity	cellular response to growth factor stimulus	cellular response to peptide hormone stimulus	odontoblast differentiation	n/a	n/a	n/a	n/a	n/a	n/a	n/a	n/a	n/a	n/a	n/a	n/a	n/a	n/a	n/a	n/a	n/a	n/a	n/a
4494	MT1F	intracellular zinc ion homeostasis	detoxification of copper ion	negative regulation of growth	cellular response to cadmium ion	cellular response to copper ion	cellular response to zinc ion	n/a	n/a	n/a	n/a	n/a	n/a	n/a	n/a	n/a	n/a	n/a	n/a	n/a	n/a	n/a	n/a	n/a	n/a	n/a	n/a	n/a	n/a	n/a	n/a	n/a	n/a	n/a	n/a	n/a	n/a	n/a	n/a	n/a	n/a	n/a	n/a	n/a	n/a	n/a	n/a	n/a	n/a
4502	MT2A	intracellular copper ion homeostasis	intracellular zinc ion homeostasis	detoxification of copper ion	cellular response to interleukin-3	cellular response to erythropoietin	negative regulation of growth	cellular response to cadmium ion	cellular response to copper ion	cellular response to zinc ion	n/a	n/a	n/a	n/a	n/a	n/a	n/a	n/a	n/a	n/a	n/a	n/a	n/a	n/a	n/a	n/a	n/a	n/a	n/a	n/a	n/a	n/a	n/a	n/a	n/a	n/a	n/a	n/a	n/a	n/a	n/a	n/a	n/a	n/a	n/a	n/a	n/a	n/a	n/a
4641	MYO1C	protein targeting to membrane	actin filament organization	vesicle transport along actin filament	positive regulation of cell migration	positive regulation of cell migration by vascular endothelial growth factor signaling pathway	cellular response to type II interferon	positive regulation of protein targeting to membrane	positive regulation of cellular response to insulin stimulus	positive regulation of vascular endothelial growth factor signaling pathway	regulation of bicellular tight junction assembly	n/a	n/a	n/a	n/a	n/a	n/a	n/a	n/a	n/a	n/a	n/a	n/a	n/a	n/a	n/a	n/a	n/a	n/a	n/a	n/a	n/a	n/a	n/a	n/a	n/a	n/a	n/a	n/a	n/a	n/a	n/a	n/a	n/a	n/a	n/a	n/a	n/a	n/a
4773	NFATC2	negative regulation of transcription by RNA polymerase II	cytokine production	regulation of DNA-templated transcription	regulation of transcription by RNA polymerase II	transcription by RNA polymerase II	DNA damage response	response to xenobiotic stimulus	positive regulation of gene expression	myotube cell development	cell migration	positive regulation of B cell proliferation	calcineurin-NFAT signaling cascade	positive regulation of DNA-templated transcription	positive regulation of transcription by RNA polymerase II	B cell receptor signaling pathway	cartilage development	cellular response to calcium ion	ncRNA transcription	positive regulation of myoblast fusion	negative regulation of vascular associated smooth muscle cell differentiation	n/a	n/a	n/a	n/a	n/a	n/a	n/a	n/a	n/a	n/a	n/a	n/a	n/a	n/a	n/a	n/a	n/a	n/a	n/a	n/a	n/a	n/a	n/a	n/a	n/a	n/a	n/a	n/a
4792	NFKBIA	protein import into nucleus	apoptotic process	Notch signaling pathway	canonical NF-kappaB signal transduction	cytoplasmic sequestering of NF-kappaB	negative regulation of macrophage derived foam cell differentiation	positive regulation of cholesterol efflux	negative regulation of lipid storage	lipopolysaccharide-mediated signaling pathway	negative regulation of NF-kappaB transcription factor activity	response to muramyl dipeptide	tumor necrosis factor-mediated signaling pathway	toll-like receptor 4 signaling pathway	response to muscle stretch	non-canonical NF-kappaB signal transduction	regulation of cell population proliferation	cytoplasmic sequestering of transcription factor	response to exogenous dsRNA	negative regulation of DNA binding	negative regulation of myeloid cell differentiation	negative regulation of Notch signaling pathway	positive regulation of transcription by RNA polymerase II	positive regulation of inflammatory response	B cell receptor signaling pathway	positive regulation of protein metabolic process	positive regulation of transcription initiation by RNA polymerase II	cellular response to cold	nucleotide-binding oligomerization domain containing 1 signaling pathway	nucleotide-binding oligomerization domain containing 2 signaling pathway	interleukin-1-mediated signaling pathway	cellular response to tumor necrosis factor	regulation of non-canonical NF-kappaB signal transduction	n/a	n/a	n/a	n/a	n/a	n/a	n/a	n/a	n/a	n/a	n/a	n/a	n/a	n/a	n/a	n/a
4836	NMT1	in utero embryonic development	N-terminal peptidyl-glycine N-myristoylation	regulation of rhodopsin mediated signaling pathway	cellular ketone metabolic process	protein localization to membrane	positive regulation of protein insertion into mitochondrial membrane involved in apoptotic signaling pathway	n/a	n/a	n/a	n/a	n/a	n/a	n/a	n/a	n/a	n/a	n/a	n/a	n/a	n/a	n/a	n/a	n/a	n/a	n/a	n/a	n/a	n/a	n/a	n/a	n/a	n/a	n/a	n/a	n/a	n/a	n/a	n/a	n/a	n/a	n/a	n/a	n/a	n/a	n/a	n/a	n/a	n/a
4862	NPAS2	regulation of transcription by RNA polymerase II	DNA damage response	central nervous system development	response to xenobiotic stimulus	circadian regulation of gene expression	positive regulation of DNA repair	positive regulation of DNA-templated transcription	response to redox state	positive regulation of behavioral fear response	n/a	n/a	n/a	n/a	n/a	n/a	n/a	n/a	n/a	n/a	n/a	n/a	n/a	n/a	n/a	n/a	n/a	n/a	n/a	n/a	n/a	n/a	n/a	n/a	n/a	n/a	n/a	n/a	n/a	n/a	n/a	n/a	n/a	n/a	n/a	n/a	n/a	n/a	n/a
4904	YBX1	regulation of DNA-templated transcription	mRNA processing	RNA splicing	epidermis development	regulation of gene expression	negative regulation of translation	positive regulation of transcription by RNA polymerase II	mRNA stabilization	embryonic morphogenesis	RNA transport	tRNA transport	positive regulation of cell division	CRD-mediated mRNA stabilization	negative regulation of nuclear-transcribed mRNA catabolic process, deadenylation-dependent decay	protein localization to cytoplasmic stress granule	miRNA transport	positive regulation of cytoplasmic translation	negative regulation of cellular senescence	n/a	n/a	n/a	n/a	n/a	n/a	n/a	n/a	n/a	n/a	n/a	n/a	n/a	n/a	n/a	n/a	n/a	n/a	n/a	n/a	n/a	n/a	n/a	n/a	n/a	n/a	n/a	n/a	n/a	n/a
5033	P4HA1	peptidyl-proline hydroxylation to 4-hydroxy-L-proline	collagen fibril organization	n/a	n/a	n/a	n/a	n/a	n/a	n/a	n/a	n/a	n/a	n/a	n/a	n/a	n/a	n/a	n/a	n/a	n/a	n/a	n/a	n/a	n/a	n/a	n/a	n/a	n/a	n/a	n/a	n/a	n/a	n/a	n/a	n/a	n/a	n/a	n/a	n/a	n/a	n/a	n/a	n/a	n/a	n/a	n/a	n/a	n/a
5052	PRDX1	skeletal system development	retina homeostasis	response to oxidative stress	cell population proliferation	removal of superoxide radicals	natural killer cell activation	regulation of stress-activated MAPK cascade	cellular response to stress	erythrocyte homeostasis	natural killer cell mediated cytotoxicity	hydrogen peroxide catabolic process	leukocyte activation	cell redox homeostasis	fibroblast proliferation	regulation of non-canonical NF-kappaB signal transduction	n/a	n/a	n/a	n/a	n/a	n/a	n/a	n/a	n/a	n/a	n/a	n/a	n/a	n/a	n/a	n/a	n/a	n/a	n/a	n/a	n/a	n/a	n/a	n/a	n/a	n/a	n/a	n/a	n/a	n/a	n/a	n/a	n/a
51074	APIP	apoptotic process	L-methionine salvage from S-adenosylmethionine	L-methionine salvage from methylthioadenosine	negative regulation of apoptotic process	protein homotetramerization	pyroptosis	regulation of ERK1 and ERK2 cascade	n/a	n/a	n/a	n/a	n/a	n/a	n/a	n/a	n/a	n/a	n/a	n/a	n/a	n/a	n/a	n/a	n/a	n/a	n/a	n/a	n/a	n/a	n/a	n/a	n/a	n/a	n/a	n/a	n/a	n/a	n/a	n/a	n/a	n/a	n/a	n/a	n/a	n/a	n/a	n/a	n/a
51228	GLTP	glycosphingolipid metabolic process	ER to Golgi ceramide transport	response to immobilization stress	glycolipid transport	intermembrane lipid transfer	ceramide 1-phosphate transport	n/a	n/a	n/a	n/a	n/a	n/a	n/a	n/a	n/a	n/a	n/a	n/a	n/a	n/a	n/a	n/a	n/a	n/a	n/a	n/a	n/a	n/a	n/a	n/a	n/a	n/a	n/a	n/a	n/a	n/a	n/a	n/a	n/a	n/a	n/a	n/a	n/a	n/a	n/a	n/a	n/a	n/a
51522	TMEM14C	heme biosynthetic process	mitochondrial transport	erythrocyte differentiation	regulation of heme biosynthetic process	organic substance transport	nitrogen compound transport	n/a	n/a	n/a	n/a	n/a	n/a	n/a	n/a	n/a	n/a	n/a	n/a	n/a	n/a	n/a	n/a	n/a	n/a	n/a	n/a	n/a	n/a	n/a	n/a	n/a	n/a	n/a	n/a	n/a	n/a	n/a	n/a	n/a	n/a	n/a	n/a	n/a	n/a	n/a	n/a	n/a	n/a
5165	PDK3	glucose metabolic process	protein phosphorylation	regulation of acetyl-CoA biosynthetic process from pyruvate	regulation of glucose metabolic process	peptidyl-serine phosphorylation	peroxisome proliferator activated receptor signaling pathway	cellular response to glucose stimulus	cellular response to fatty acid	hypoxia-inducible factor-1alpha signaling pathway	regulation of reactive oxygen species metabolic process	n/a	n/a	n/a	n/a	n/a	n/a	n/a	n/a	n/a	n/a	n/a	n/a	n/a	n/a	n/a	n/a	n/a	n/a	n/a	n/a	n/a	n/a	n/a	n/a	n/a	n/a	n/a	n/a	n/a	n/a	n/a	n/a	n/a	n/a	n/a	n/a	n/a	n/a
5214	PFKP	fructose 6-phosphate metabolic process	phosphorylation	fructose 1,6-bisphosphate metabolic process	canonical glycolysis	cellular response to leukemia inhibitory factor	n/a	n/a	n/a	n/a	n/a	n/a	n/a	n/a	n/a	n/a	n/a	n/a	n/a	n/a	n/a	n/a	n/a	n/a	n/a	n/a	n/a	n/a	n/a	n/a	n/a	n/a	n/a	n/a	n/a	n/a	n/a	n/a	n/a	n/a	n/a	n/a	n/a	n/a	n/a	n/a	n/a	n/a	n/a
5224	PGAM2	gluconeogenesis	glycolytic process	striated muscle contraction	Notch signaling pathway	spermatogenesis	response to mercury ion	canonical glycolysis	n/a	n/a	n/a	n/a	n/a	n/a	n/a	n/a	n/a	n/a	n/a	n/a	n/a	n/a	n/a	n/a	n/a	n/a	n/a	n/a	n/a	n/a	n/a	n/a	n/a	n/a	n/a	n/a	n/a	n/a	n/a	n/a	n/a	n/a	n/a	n/a	n/a	n/a	n/a	n/a	n/a
5336	PLCG2	cell activation	response to yeast	positive regulation of receptor internalization	stimulatory C-type lectin receptor signaling pathway	toll-like receptor signaling pathway	macrophage activation involved in immune response	follicular B cell differentiation	positive regulation of dendritic cell cytokine production	phosphatidylinositol biosynthetic process	phospholipid catabolic process	positive regulation of gene expression	positive regulation of epithelial cell migration	programmed cell death	Wnt signaling pathway	regulation of lipid metabolic process	calcium-mediated signaling	platelet activation	B cell differentiation	lipopolysaccharide-mediated signaling pathway	positive regulation of type I interferon production	positive regulation of interleukin-10 production	positive regulation of interleukin-12 production	positive regulation of interleukin-2 production	positive regulation of interleukin-23 production	positive regulation of interleukin-6 production	positive regulation of tumor necrosis factor production	inositol trisphosphate biosynthetic process	intracellular signal transduction	Fc-epsilon receptor signaling pathway	negative regulation of programmed cell death	regulation of canonical NF-kappaB signal transduction	positive regulation of MAPK cascade	phosphatidylinositol-mediated signaling	response to axon injury	positive regulation of peptidyl-tyrosine phosphorylation	positive regulation of calcium-mediated signaling	T cell receptor signaling pathway	B cell receptor signaling pathway	positive regulation of DNA-binding transcription factor activity	positive regulation of NF-kappaB transcription factor activity	release of sequestered calcium ion into cytosol	positive regulation of phagocytosis, engulfment	positive regulation of macrophage cytokine production	antifungal innate immune response	regulation of calcineurin-NFAT signaling cascade	cellular response to calcium ion	cellular response to lipid	positive regulation of neuroinflammatory response
54407	SLC38A2	amino acid transmembrane transport	sodium ion transport	neurotransmitter transport	amino acid transport	glutamine transport	female pregnancy	positive regulation of gene expression	response to muscle activity	acidic amino acid transport	neutral amino acid transport	proline transport	L-serine transport	cerebral cortex development	glycine betaine transport	alanine transport	positive regulation of RNA splicing	cellular response to amino acid starvation	amino acid import	cellular response to mechanical stimulus	regulation of cellular response to stress	transport across blood-brain barrier	regulation of glutamate secretion, neurotransmission	L-glutamine import across plasma membrane	L-serine import across plasma membrane	cellular response to arsenite(3-)	L-proline import across plasma membrane	n/a	n/a	n/a	n/a	n/a	n/a	n/a	n/a	n/a	n/a	n/a	n/a	n/a	n/a	n/a	n/a	n/a	n/a	n/a	n/a	n/a	n/a
54541	DDIT4	response to hypoxia	neuron migration	apoptotic process	brain development	neuron differentiation	negative regulation of TOR signaling	protein-containing complex disassembly	intracellular signal transduction	intrinsic apoptotic signaling pathway in response to DNA damage by p53 class mediator	negative regulation of glycolytic process	neurotrophin TRK receptor signaling pathway	defense response to virus	cellular response to dexamethasone stimulus	reactive oxygen species metabolic process	n/a	n/a	n/a	n/a	n/a	n/a	n/a	n/a	n/a	n/a	n/a	n/a	n/a	n/a	n/a	n/a	n/a	n/a	n/a	n/a	n/a	n/a	n/a	n/a	n/a	n/a	n/a	n/a	n/a	n/a	n/a	n/a	n/a	n/a
5481	PPID	negative regulation of transcription by RNA polymerase II	protein peptidyl-prolyl isomerization	protein folding	apoptotic process	protein transport	viral release from host cell	lipid droplet organization	positive regulation of apoptotic process	positive regulation of viral genome replication	positive regulation of protein secretion	chaperone-mediated protein folding	protein-containing complex assembly	cellular response to UV-A	n/a	n/a	n/a	n/a	n/a	n/a	n/a	n/a	n/a	n/a	n/a	n/a	n/a	n/a	n/a	n/a	n/a	n/a	n/a	n/a	n/a	n/a	n/a	n/a	n/a	n/a	n/a	n/a	n/a	n/a	n/a	n/a	n/a	n/a	n/a
54843	SYTL2	intracellular protein transport	exocytosis	vesicle docking involved in exocytosis	vesicle-mediated transport	n/a	n/a	n/a	n/a	n/a	n/a	n/a	n/a	n/a	n/a	n/a	n/a	n/a	n/a	n/a	n/a	n/a	n/a	n/a	n/a	n/a	n/a	n/a	n/a	n/a	n/a	n/a	n/a	n/a	n/a	n/a	n/a	n/a	n/a	n/a	n/a	n/a	n/a	n/a	n/a	n/a	n/a	n/a	n/a
55036	CCDC40	heart looping	cilium movement	epithelial cilium movement involved in extracellular fluid movement	regulation of cilium beat frequency	flagellated sperm motility	lung development	axoneme assembly	determination of pancreatic left/right asymmetry	inner dynein arm assembly	motile cilium assembly	epithelial cilium movement involved in determination of left/right asymmetry	axonemal dynein complex assembly	determination of digestive tract left/right asymmetry	determination of liver left/right asymmetry	n/a	n/a	n/a	n/a	n/a	n/a	n/a	n/a	n/a	n/a	n/a	n/a	n/a	n/a	n/a	n/a	n/a	n/a	n/a	n/a	n/a	n/a	n/a	n/a	n/a	n/a	n/a	n/a	n/a	n/a	n/a	n/a	n/a	n/a
55074	OXR1	response to oxidative stress	adult walking behavior	negative regulation of neuron apoptotic process	neuron apoptotic process	cellular response to hydroperoxide	negative regulation of cellular response to oxidative stress	negative regulation of peptidyl-cysteine S-nitrosylation	n/a	n/a	n/a	n/a	n/a	n/a	n/a	n/a	n/a	n/a	n/a	n/a	n/a	n/a	n/a	n/a	n/a	n/a	n/a	n/a	n/a	n/a	n/a	n/a	n/a	n/a	n/a	n/a	n/a	n/a	n/a	n/a	n/a	n/a	n/a	n/a	n/a	n/a	n/a	n/a	n/a
55160	ARHGEF10L	actin cytoskeleton organization	SREBP signaling pathway	regulation of small GTPase mediated signal transduction	positive regulation of stress fiber assembly	n/a	n/a	n/a	n/a	n/a	n/a	n/a	n/a	n/a	n/a	n/a	n/a	n/a	n/a	n/a	n/a	n/a	n/a	n/a	n/a	n/a	n/a	n/a	n/a	n/a	n/a	n/a	n/a	n/a	n/a	n/a	n/a	n/a	n/a	n/a	n/a	n/a	n/a	n/a	n/a	n/a	n/a	n/a	n/a
55204	GOLPH3L	retrograde vesicle-mediated transport, Golgi to endoplasmic reticulum	Golgi organization	Golgi to plasma membrane protein transport	Golgi vesicle budding	positive regulation of protein secretion	n/a	n/a	n/a	n/a	n/a	n/a	n/a	n/a	n/a	n/a	n/a	n/a	n/a	n/a	n/a	n/a	n/a	n/a	n/a	n/a	n/a	n/a	n/a	n/a	n/a	n/a	n/a	n/a	n/a	n/a	n/a	n/a	n/a	n/a	n/a	n/a	n/a	n/a	n/a	n/a	n/a	n/a	n/a
55214	P3H2	negative regulation of cell population proliferation	peptidyl-proline hydroxylation	collagen metabolic process	n/a	n/a	n/a	n/a	n/a	n/a	n/a	n/a	n/a	n/a	n/a	n/a	n/a	n/a	n/a	n/a	n/a	n/a	n/a	n/a	n/a	n/a	n/a	n/a	n/a	n/a	n/a	n/a	n/a	n/a	n/a	n/a	n/a	n/a	n/a	n/a	n/a	n/a	n/a	n/a	n/a	n/a	n/a	n/a	n/a
55501	CHST12	proteoglycan biosynthetic process	chondroitin sulfate biosynthetic process	dermatan sulfate biosynthetic process	n/a	n/a	n/a	n/a	n/a	n/a	n/a	n/a	n/a	n/a	n/a	n/a	n/a	n/a	n/a	n/a	n/a	n/a	n/a	n/a	n/a	n/a	n/a	n/a	n/a	n/a	n/a	n/a	n/a	n/a	n/a	n/a	n/a	n/a	n/a	n/a	n/a	n/a	n/a	n/a	n/a	n/a	n/a	n/a	n/a
55534	MAML3	Notch signaling pathway	positive regulation of transcription of Notch receptor target	positive regulation of transcription by RNA polymerase II	n/a	n/a	n/a	n/a	n/a	n/a	n/a	n/a	n/a	n/a	n/a	n/a	n/a	n/a	n/a	n/a	n/a	n/a	n/a	n/a	n/a	n/a	n/a	n/a	n/a	n/a	n/a	n/a	n/a	n/a	n/a	n/a	n/a	n/a	n/a	n/a	n/a	n/a	n/a	n/a	n/a	n/a	n/a	n/a	n/a
5602	MAPK10	protein phosphorylation	signal transduction	JNK cascade	response to light stimulus	Fc-epsilon receptor signaling pathway	regulation of circadian rhythm	rhythmic process	cellular senescence	n/a	n/a	n/a	n/a	n/a	n/a	n/a	n/a	n/a	n/a	n/a	n/a	n/a	n/a	n/a	n/a	n/a	n/a	n/a	n/a	n/a	n/a	n/a	n/a	n/a	n/a	n/a	n/a	n/a	n/a	n/a	n/a	n/a	n/a	n/a	n/a	n/a	n/a	n/a	n/a
56242	ZNF253	regulation of DNA-templated transcription	regulation of transcription by RNA polymerase II	negative regulation of DNA-templated transcription	n/a	n/a	n/a	n/a	n/a	n/a	n/a	n/a	n/a	n/a	n/a	n/a	n/a	n/a	n/a	n/a	n/a	n/a	n/a	n/a	n/a	n/a	n/a	n/a	n/a	n/a	n/a	n/a	n/a	n/a	n/a	n/a	n/a	n/a	n/a	n/a	n/a	n/a	n/a	n/a	n/a	n/a	n/a	n/a	n/a
56245	C21orf62	biological_process	n/a	n/a	n/a	n/a	n/a	n/a	n/a	n/a	n/a	n/a	n/a	n/a	n/a	n/a	n/a	n/a	n/a	n/a	n/a	n/a	n/a	n/a	n/a	n/a	n/a	n/a	n/a	n/a	n/a	n/a	n/a	n/a	n/a	n/a	n/a	n/a	n/a	n/a	n/a	n/a	n/a	n/a	n/a	n/a	n/a	n/a	n/a
56927	GPR108	transport	negative regulation of toll-like receptor signaling pathway	regulation of immune response	n/a	n/a	n/a	n/a	n/a	n/a	n/a	n/a	n/a	n/a	n/a	n/a	n/a	n/a	n/a	n/a	n/a	n/a	n/a	n/a	n/a	n/a	n/a	n/a	n/a	n/a	n/a	n/a	n/a	n/a	n/a	n/a	n/a	n/a	n/a	n/a	n/a	n/a	n/a	n/a	n/a	n/a	n/a	n/a	n/a
57134	MAN1C1	carbohydrate metabolic process	protein N-linked glycosylation	mannose trimming involved in glycoprotein ERAD pathway	n/a	n/a	n/a	n/a	n/a	n/a	n/a	n/a	n/a	n/a	n/a	n/a	n/a	n/a	n/a	n/a	n/a	n/a	n/a	n/a	n/a	n/a	n/a	n/a	n/a	n/a	n/a	n/a	n/a	n/a	n/a	n/a	n/a	n/a	n/a	n/a	n/a	n/a	n/a	n/a	n/a	n/a	n/a	n/a	n/a
57562	CEP126	mitotic spindle organization	cytoplasmic microtubule organization	cilium assembly	non-motile cilium assembly	n/a	n/a	n/a	n/a	n/a	n/a	n/a	n/a	n/a	n/a	n/a	n/a	n/a	n/a	n/a	n/a	n/a	n/a	n/a	n/a	n/a	n/a	n/a	n/a	n/a	n/a	n/a	n/a	n/a	n/a	n/a	n/a	n/a	n/a	n/a	n/a	n/a	n/a	n/a	n/a	n/a	n/a	n/a	n/a
57828	CATSPERG	spermatogenesis	cell differentiation	n/a	n/a	n/a	n/a	n/a	n/a	n/a	n/a	n/a	n/a	n/a	n/a	n/a	n/a	n/a	n/a	n/a	n/a	n/a	n/a	n/a	n/a	n/a	n/a	n/a	n/a	n/a	n/a	n/a	n/a	n/a	n/a	n/a	n/a	n/a	n/a	n/a	n/a	n/a	n/a	n/a	n/a	n/a	n/a	n/a	n/a
5791	PTPRE	protein dephosphorylation	negative regulation of insulin receptor signaling pathway	n/a	n/a	n/a	n/a	n/a	n/a	n/a	n/a	n/a	n/a	n/a	n/a	n/a	n/a	n/a	n/a	n/a	n/a	n/a	n/a	n/a	n/a	n/a	n/a	n/a	n/a	n/a	n/a	n/a	n/a	n/a	n/a	n/a	n/a	n/a	n/a	n/a	n/a	n/a	n/a	n/a	n/a	n/a	n/a	n/a	n/a
58494	JAM2	leukocyte cell-cell adhesion	spermatid development	myoblast fusion	negative regulation of myelination	maintenance of blood-brain barrier	cellular extravasation	leukocyte tethering or rolling	lymphocyte aggregation	hematopoietic stem cell migration to bone marrow	cell-cell adhesion	positive regulation of lymphocyte migration	n/a	n/a	n/a	n/a	n/a	n/a	n/a	n/a	n/a	n/a	n/a	n/a	n/a	n/a	n/a	n/a	n/a	n/a	n/a	n/a	n/a	n/a	n/a	n/a	n/a	n/a	n/a	n/a	n/a	n/a	n/a	n/a	n/a	n/a	n/a	n/a	n/a
59339	PLEKHA2	positive regulation of cell-matrix adhesion	n/a	n/a	n/a	n/a	n/a	n/a	n/a	n/a	n/a	n/a	n/a	n/a	n/a	n/a	n/a	n/a	n/a	n/a	n/a	n/a	n/a	n/a	n/a	n/a	n/a	n/a	n/a	n/a	n/a	n/a	n/a	n/a	n/a	n/a	n/a	n/a	n/a	n/a	n/a	n/a	n/a	n/a	n/a	n/a	n/a	n/a	n/a
5998	RGS3	G protein-coupled receptor signaling pathway	regulation of G protein-coupled receptor signaling pathway	negative regulation of signal transduction	n/a	n/a	n/a	n/a	n/a	n/a	n/a	n/a	n/a	n/a	n/a	n/a	n/a	n/a	n/a	n/a	n/a	n/a	n/a	n/a	n/a	n/a	n/a	n/a	n/a	n/a	n/a	n/a	n/a	n/a	n/a	n/a	n/a	n/a	n/a	n/a	n/a	n/a	n/a	n/a	n/a	n/a	n/a	n/a	n/a
6118	RPA2	telomere maintenance	double-strand break repair via homologous recombination	DNA replication	base-excision repair	nucleotide-excision repair	mismatch repair	regulation of double-strand break repair via homologous recombination	mitotic G1 DNA damage checkpoint signaling	protein localization to chromosome	regulation of DNA damage checkpoint	n/a	n/a	n/a	n/a	n/a	n/a	n/a	n/a	n/a	n/a	n/a	n/a	n/a	n/a	n/a	n/a	n/a	n/a	n/a	n/a	n/a	n/a	n/a	n/a	n/a	n/a	n/a	n/a	n/a	n/a	n/a	n/a	n/a	n/a	n/a	n/a	n/a	n/a
64093	SMOC1	eye development	cell differentiation	extracellular matrix organization	regulation of osteoblast differentiation	limb development	n/a	n/a	n/a	n/a	n/a	n/a	n/a	n/a	n/a	n/a	n/a	n/a	n/a	n/a	n/a	n/a	n/a	n/a	n/a	n/a	n/a	n/a	n/a	n/a	n/a	n/a	n/a	n/a	n/a	n/a	n/a	n/a	n/a	n/a	n/a	n/a	n/a	n/a	n/a	n/a	n/a	n/a	n/a
64753	CCDC136	acrosome assembly	spermatogenesis	single fertilization	n/a	n/a	n/a	n/a	n/a	n/a	n/a	n/a	n/a	n/a	n/a	n/a	n/a	n/a	n/a	n/a	n/a	n/a	n/a	n/a	n/a	n/a	n/a	n/a	n/a	n/a	n/a	n/a	n/a	n/a	n/a	n/a	n/a	n/a	n/a	n/a	n/a	n/a	n/a	n/a	n/a	n/a	n/a	n/a	n/a
64788	LMF1	triglyceride metabolic process	protein maturation	n/a	n/a	n/a	n/a	n/a	n/a	n/a	n/a	n/a	n/a	n/a	n/a	n/a	n/a	n/a	n/a	n/a	n/a	n/a	n/a	n/a	n/a	n/a	n/a	n/a	n/a	n/a	n/a	n/a	n/a	n/a	n/a	n/a	n/a	n/a	n/a	n/a	n/a	n/a	n/a	n/a	n/a	n/a	n/a	n/a	n/a
64802	NMNAT1	nucleotide biosynthetic process	NAD biosynthetic process	response to wounding	positive regulation of MAPK cascade	negative regulation of neuron apoptotic process	negative regulation of DNA-templated transcription	negative regulation of apoptotic DNA fragmentation	ATP generation from poly-ADP-D-ribose	n/a	n/a	n/a	n/a	n/a	n/a	n/a	n/a	n/a	n/a	n/a	n/a	n/a	n/a	n/a	n/a	n/a	n/a	n/a	n/a	n/a	n/a	n/a	n/a	n/a	n/a	n/a	n/a	n/a	n/a	n/a	n/a	n/a	n/a	n/a	n/a	n/a	n/a	n/a	n/a
665	BNIP3L	positive regulation of macroautophagy	mitochondrial protein catabolic process	positive regulation of apoptotic process	negative regulation of apoptotic process	regulation of programmed cell death	negative regulation of programmed cell death	defense response to virus	cellular response to hypoxia	mitochondrial outer membrane permeabilization	regulation of autophagy of mitochondrion	regulation of protein targeting to mitochondrion	n/a	n/a	n/a	n/a	n/a	n/a	n/a	n/a	n/a	n/a	n/a	n/a	n/a	n/a	n/a	n/a	n/a	n/a	n/a	n/a	n/a	n/a	n/a	n/a	n/a	n/a	n/a	n/a	n/a	n/a	n/a	n/a	n/a	n/a	n/a	n/a	n/a
6924	ELOA	regulation of transcription by RNA polymerase II	transcription initiation at RNA polymerase II promoter	transcription elongation by RNA polymerase II	n/a	n/a	n/a	n/a	n/a	n/a	n/a	n/a	n/a	n/a	n/a	n/a	n/a	n/a	n/a	n/a	n/a	n/a	n/a	n/a	n/a	n/a	n/a	n/a	n/a	n/a	n/a	n/a	n/a	n/a	n/a	n/a	n/a	n/a	n/a	n/a	n/a	n/a	n/a	n/a	n/a	n/a	n/a	n/a	n/a
694	BTG1	regulation of DNA-templated transcription	cell population proliferation	negative regulation of cell population proliferation	cell migration	negative regulation of cell growth	positive regulation of endothelial cell differentiation	positive regulation of myoblast differentiation	positive regulation of angiogenesis	negative regulation of mitotic cell cycle	positive regulation of fibroblast apoptotic process	n/a	n/a	n/a	n/a	n/a	n/a	n/a	n/a	n/a	n/a	n/a	n/a	n/a	n/a	n/a	n/a	n/a	n/a	n/a	n/a	n/a	n/a	n/a	n/a	n/a	n/a	n/a	n/a	n/a	n/a	n/a	n/a	n/a	n/a	n/a	n/a	n/a	n/a
7074	TIAM1	cardiac muscle hypertrophy	cell-matrix adhesion	small GTPase mediated signal transduction	positive regulation of cell population proliferation	regulation of epithelial to mesenchymal transition	positive regulation of epithelial to mesenchymal transition	cell migration	Rac protein signal transduction	positive regulation of cell migration	positive regulation of protein binding	response to cocaine	ephrin receptor signaling pathway	positive regulation of axonogenesis	regulation of small GTPase mediated signal transduction	Wnt signaling pathway, planar cell polarity pathway	positive regulation of dendritic spine morphogenesis	regulation of insulin secretion involved in cellular response to glucose stimulus	protein-containing complex assembly	regulation of ERK1 and ERK2 cascade	protein localization to membrane	activation of GTPase activity	positive regulation of Schwann cell chemotaxis	regulation of dopaminergic neuron differentiation	regulation of modification of postsynaptic actin cytoskeleton	neuron projection extension	regulation of non-canonical Wnt signaling pathway	n/a	n/a	n/a	n/a	n/a	n/a	n/a	n/a	n/a	n/a	n/a	n/a	n/a	n/a	n/a	n/a	n/a	n/a	n/a	n/a	n/a	n/a
7086	TKT	pentose-phosphate shunt	pentose-phosphate shunt, non-oxidative branch	regulation of growth	glyceraldehyde-3-phosphate biosynthetic process	xylulose 5-phosphate biosynthetic process	n/a	n/a	n/a	n/a	n/a	n/a	n/a	n/a	n/a	n/a	n/a	n/a	n/a	n/a	n/a	n/a	n/a	n/a	n/a	n/a	n/a	n/a	n/a	n/a	n/a	n/a	n/a	n/a	n/a	n/a	n/a	n/a	n/a	n/a	n/a	n/a	n/a	n/a	n/a	n/a	n/a	n/a	n/a
7169	TPM2	muscle contraction	actin filament organization	regulation of ATP-dependent activity	n/a	n/a	n/a	n/a	n/a	n/a	n/a	n/a	n/a	n/a	n/a	n/a	n/a	n/a	n/a	n/a	n/a	n/a	n/a	n/a	n/a	n/a	n/a	n/a	n/a	n/a	n/a	n/a	n/a	n/a	n/a	n/a	n/a	n/a	n/a	n/a	n/a	n/a	n/a	n/a	n/a	n/a	n/a	n/a	n/a
728642	CDK11A	mitotic cell cycle	regulation of cell growth	regulation of DNA-templated transcription	protein phosphorylation	apoptotic process	regulation of mitotic cell cycle	regulation of mRNA processing	n/a	n/a	n/a	n/a	n/a	n/a	n/a	n/a	n/a	n/a	n/a	n/a	n/a	n/a	n/a	n/a	n/a	n/a	n/a	n/a	n/a	n/a	n/a	n/a	n/a	n/a	n/a	n/a	n/a	n/a	n/a	n/a	n/a	n/a	n/a	n/a	n/a	n/a	n/a	n/a	n/a
7296	TXNRD1	mesoderm formation	signal transduction	cell population proliferation	cell redox homeostasis	cellular oxidant detoxification	n/a	n/a	n/a	n/a	n/a	n/a	n/a	n/a	n/a	n/a	n/a	n/a	n/a	n/a	n/a	n/a	n/a	n/a	n/a	n/a	n/a	n/a	n/a	n/a	n/a	n/a	n/a	n/a	n/a	n/a	n/a	n/a	n/a	n/a	n/a	n/a	n/a	n/a	n/a	n/a	n/a	n/a	n/a
7316	UBC	protein ubiquitination	modification-dependent protein catabolic process	n/a	n/a	n/a	n/a	n/a	n/a	n/a	n/a	n/a	n/a	n/a	n/a	n/a	n/a	n/a	n/a	n/a	n/a	n/a	n/a	n/a	n/a	n/a	n/a	n/a	n/a	n/a	n/a	n/a	n/a	n/a	n/a	n/a	n/a	n/a	n/a	n/a	n/a	n/a	n/a	n/a	n/a	n/a	n/a	n/a	n/a
7357	UGCG	protein lipidation	glucosylceramide biosynthetic process	glycosphingolipid metabolic process	epidermis development	regulation of signal transduction	cell differentiation	keratinocyte differentiation	leptin-mediated signaling pathway	neuron development	establishment of skin barrier	intestinal lipid absorption	cornified envelope assembly	n/a	n/a	n/a	n/a	n/a	n/a	n/a	n/a	n/a	n/a	n/a	n/a	n/a	n/a	n/a	n/a	n/a	n/a	n/a	n/a	n/a	n/a	n/a	n/a	n/a	n/a	n/a	n/a	n/a	n/a	n/a	n/a	n/a	n/a	n/a	n/a
7376	NR1H2	negative regulation of transcription by RNA polymerase II	hormone-mediated signaling pathway	negative regulation of macrophage derived foam cell differentiation	positive regulation of triglyceride biosynthetic process	positive regulation of cholesterol efflux	positive regulation of lipid storage	negative regulation of cholesterol storage	cell differentiation	intracellular receptor signaling pathway	negative regulation of lipid transport	positive regulation of cholesterol transport	phosphatidylcholine acyl-chain remodeling	cholesterol homeostasis	mRNA transcription by RNA polymerase II	positive regulation of fatty acid biosynthetic process	negative regulation of proteolysis	negative regulation of DNA-templated transcription	positive regulation of DNA-templated transcription	positive regulation of transcription by RNA polymerase II	negative regulation of pinocytosis	positive regulation of lipoprotein lipase activity	positive regulation of protein metabolic process	negative regulation of type II interferon-mediated signaling pathway	positive regulation of high-density lipoprotein particle assembly	positive regulation of pancreatic juice secretion	positive regulation of secretion of lysosomal enzymes	negative regulation of cold-induced thermogenesis	positive regulation of miRNA transcription	negative regulation of response to endoplasmic reticulum stress	n/a	n/a	n/a	n/a	n/a	n/a	n/a	n/a	n/a	n/a	n/a	n/a	n/a	n/a	n/a	n/a	n/a	n/a	n/a
7408	VASP	neural tube closure	axon guidance	actin polymerization or depolymerization	actin cytoskeleton organization	positive regulation of actin filament polymerization	protein homotetramerization	n/a	n/a	n/a	n/a	n/a	n/a	n/a	n/a	n/a	n/a	n/a	n/a	n/a	n/a	n/a	n/a	n/a	n/a	n/a	n/a	n/a	n/a	n/a	n/a	n/a	n/a	n/a	n/a	n/a	n/a	n/a	n/a	n/a	n/a	n/a	n/a	n/a	n/a	n/a	n/a	n/a	n/a
7546	ZIC2	regulation of transcription by RNA polymerase II	central nervous system development	brain development	visual perception	cell differentiation	negative regulation of DNA-templated transcription	positive regulation of DNA-templated transcription	positive regulation of DNA-binding transcription factor activity	n/a	n/a	n/a	n/a	n/a	n/a	n/a	n/a	n/a	n/a	n/a	n/a	n/a	n/a	n/a	n/a	n/a	n/a	n/a	n/a	n/a	n/a	n/a	n/a	n/a	n/a	n/a	n/a	n/a	n/a	n/a	n/a	n/a	n/a	n/a	n/a	n/a	n/a	n/a	n/a
7617	ZNF66	regulation of DNA-templated transcription	regulation of transcription by RNA polymerase II	n/a	n/a	n/a	n/a	n/a	n/a	n/a	n/a	n/a	n/a	n/a	n/a	n/a	n/a	n/a	n/a	n/a	n/a	n/a	n/a	n/a	n/a	n/a	n/a	n/a	n/a	n/a	n/a	n/a	n/a	n/a	n/a	n/a	n/a	n/a	n/a	n/a	n/a	n/a	n/a	n/a	n/a	n/a	n/a	n/a	n/a
79041	TMEM38A	endoplasmic reticulum organization	regulation of cardiac muscle contraction by regulation of the release of sequestered calcium ion	release of sequestered calcium ion into cytosol by sarcoplasmic reticulum	cellular response to caffeine	potassium ion transmembrane transport	n/a	n/a	n/a	n/a	n/a	n/a	n/a	n/a	n/a	n/a	n/a	n/a	n/a	n/a	n/a	n/a	n/a	n/a	n/a	n/a	n/a	n/a	n/a	n/a	n/a	n/a	n/a	n/a	n/a	n/a	n/a	n/a	n/a	n/a	n/a	n/a	n/a	n/a	n/a	n/a	n/a	n/a	n/a
79064	TMEM223	nervous system development	mitochondrial cytochrome c oxidase assembly	n/a	n/a	n/a	n/a	n/a	n/a	n/a	n/a	n/a	n/a	n/a	n/a	n/a	n/a	n/a	n/a	n/a	n/a	n/a	n/a	n/a	n/a	n/a	n/a	n/a	n/a	n/a	n/a	n/a	n/a	n/a	n/a	n/a	n/a	n/a	n/a	n/a	n/a	n/a	n/a	n/a	n/a	n/a	n/a	n/a	n/a
79365	BHLHE41	negative regulation of transcription by RNA polymerase II	regulation of transcription by RNA polymerase II	anterior/posterior pattern specification	negative regulation of myotube differentiation	negative regulation of transcription by competitive promoter binding	circadian regulation of gene expression	negative regulation of DNA-templated transcription	regulation of neurogenesis	n/a	n/a	n/a	n/a	n/a	n/a	n/a	n/a	n/a	n/a	n/a	n/a	n/a	n/a	n/a	n/a	n/a	n/a	n/a	n/a	n/a	n/a	n/a	n/a	n/a	n/a	n/a	n/a	n/a	n/a	n/a	n/a	n/a	n/a	n/a	n/a	n/a	n/a	n/a	n/a
79683	ZDHHC14	protein targeting to membrane	peptidyl-L-cysteine S-palmitoylation	protein palmitoylation	n/a	n/a	n/a	n/a	n/a	n/a	n/a	n/a	n/a	n/a	n/a	n/a	n/a	n/a	n/a	n/a	n/a	n/a	n/a	n/a	n/a	n/a	n/a	n/a	n/a	n/a	n/a	n/a	n/a	n/a	n/a	n/a	n/a	n/a	n/a	n/a	n/a	n/a	n/a	n/a	n/a	n/a	n/a	n/a	n/a
79848	CSPP1	positive regulation of cytokinesis	positive regulation of cell division	n/a	n/a	n/a	n/a	n/a	n/a	n/a	n/a	n/a	n/a	n/a	n/a	n/a	n/a	n/a	n/a	n/a	n/a	n/a	n/a	n/a	n/a	n/a	n/a	n/a	n/a	n/a	n/a	n/a	n/a	n/a	n/a	n/a	n/a	n/a	n/a	n/a	n/a	n/a	n/a	n/a	n/a	n/a	n/a	n/a	n/a
83744	ZNF484	regulation of transcription by RNA polymerase II	positive regulation of transcription by RNA polymerase II	n/a	n/a	n/a	n/a	n/a	n/a	n/a	n/a	n/a	n/a	n/a	n/a	n/a	n/a	n/a	n/a	n/a	n/a	n/a	n/a	n/a	n/a	n/a	n/a	n/a	n/a	n/a	n/a	n/a	n/a	n/a	n/a	n/a	n/a	n/a	n/a	n/a	n/a	n/a	n/a	n/a	n/a	n/a	n/a	n/a	n/a
839	CASP6	activation of innate immune response	proteolysis	apoptotic process	protein autoprocessing	epithelial cell differentiation	positive regulation of apoptotic process	regulation of programmed cell death	positive regulation of necroptotic process	pyroptosis	intrinsic apoptotic signaling pathway by p53 class mediator	cellular response to staurosporine	execution phase of apoptosis	hepatocyte apoptotic process	n/a	n/a	n/a	n/a	n/a	n/a	n/a	n/a	n/a	n/a	n/a	n/a	n/a	n/a	n/a	n/a	n/a	n/a	n/a	n/a	n/a	n/a	n/a	n/a	n/a	n/a	n/a	n/a	n/a	n/a	n/a	n/a	n/a	n/a	n/a
84102	SLC41A2	cobalt ion transport	iron ion transport	manganese ion transport	nickel cation transport	magnesium ion transport	magnesium ion transmembrane transport	n/a	n/a	n/a	n/a	n/a	n/a	n/a	n/a	n/a	n/a	n/a	n/a	n/a	n/a	n/a	n/a	n/a	n/a	n/a	n/a	n/a	n/a	n/a	n/a	n/a	n/a	n/a	n/a	n/a	n/a	n/a	n/a	n/a	n/a	n/a	n/a	n/a	n/a	n/a	n/a	n/a	n/a
8444	DYRK3	protein phosphorylation	cell cycle	peptidyl-serine phosphorylation	peptidyl-threonine phosphorylation	erythrocyte differentiation	nuclear speck organization	stress granule disassembly	negative regulation of apoptotic process	negative regulation of DNA damage response, signal transduction by p53 class mediator	cell division	regulation of cellular response to stress	positive regulation of cell cycle G2/M phase transition	organelle disassembly	regulation of TORC1 signaling	n/a	n/a	n/a	n/a	n/a	n/a	n/a	n/a	n/a	n/a	n/a	n/a	n/a	n/a	n/a	n/a	n/a	n/a	n/a	n/a	n/a	n/a	n/a	n/a	n/a	n/a	n/a	n/a	n/a	n/a	n/a	n/a	n/a	n/a
84790	TUBA1C	microtubule cytoskeleton organization	mitotic cell cycle	microtubule-based process	cytoskeleton-dependent intracellular transport	cell division	n/a	n/a	n/a	n/a	n/a	n/a	n/a	n/a	n/a	n/a	n/a	n/a	n/a	n/a	n/a	n/a	n/a	n/a	n/a	n/a	n/a	n/a	n/a	n/a	n/a	n/a	n/a	n/a	n/a	n/a	n/a	n/a	n/a	n/a	n/a	n/a	n/a	n/a	n/a	n/a	n/a	n/a	n/a
8527	DGKD	phosphatidic acid biosynthetic process	endocytosis	signal transduction	protein kinase C-activating G protein-coupled receptor signaling pathway	protein transport	platelet activation	intracellular signal transduction	positive regulation of epidermal growth factor receptor signaling pathway	diacylglycerol metabolic process	lipid phosphorylation	negative regulation of protein kinase C signaling	positive regulation of clathrin-dependent endocytosis	n/a	n/a	n/a	n/a	n/a	n/a	n/a	n/a	n/a	n/a	n/a	n/a	n/a	n/a	n/a	n/a	n/a	n/a	n/a	n/a	n/a	n/a	n/a	n/a	n/a	n/a	n/a	n/a	n/a	n/a	n/a	n/a	n/a	n/a	n/a	n/a
8572	PDLIM4	heart development	actin cytoskeleton organization	muscle structure development	excitatory chemical synaptic transmission	n/a	n/a	n/a	n/a	n/a	n/a	n/a	n/a	n/a	n/a	n/a	n/a	n/a	n/a	n/a	n/a	n/a	n/a	n/a	n/a	n/a	n/a	n/a	n/a	n/a	n/a	n/a	n/a	n/a	n/a	n/a	n/a	n/a	n/a	n/a	n/a	n/a	n/a	n/a	n/a	n/a	n/a	n/a	n/a
8814	CDKL1	protein phosphorylation	regulation of cell cycle	regulation of cilium assembly	n/a	n/a	n/a	n/a	n/a	n/a	n/a	n/a	n/a	n/a	n/a	n/a	n/a	n/a	n/a	n/a	n/a	n/a	n/a	n/a	n/a	n/a	n/a	n/a	n/a	n/a	n/a	n/a	n/a	n/a	n/a	n/a	n/a	n/a	n/a	n/a	n/a	n/a	n/a	n/a	n/a	n/a	n/a	n/a	n/a
8826	IQGAP1	regulation of cytokine production	signal transduction	epidermal growth factor receptor signaling pathway	regulation of mitotic cell cycle	fibroblast growth factor receptor signaling pathway	fibroblast migration	cell migration	negative regulation of dephosphorylation	cellular response to platelet-derived growth factor stimulus	positive regulation of MAPK cascade	positive regulation of protein kinase activity	platelet-derived growth factor receptor signaling pathway	cellular response to calcium ion	cellular response to epidermal growth factor stimulus	podocyte development	mitotic actomyosin contractile ring assembly actin filament organization	neuron projection extension	n/a	n/a	n/a	n/a	n/a	n/a	n/a	n/a	n/a	n/a	n/a	n/a	n/a	n/a	n/a	n/a	n/a	n/a	n/a	n/a	n/a	n/a	n/a	n/a	n/a	n/a	n/a	n/a	n/a	n/a	n/a
8894	EIF2S2	in utero embryonic development	formation of translation preinitiation complex	formation of cytoplasmic translation initiation complex	male germ cell proliferation	translational initiation	male gonad development	n/a	n/a	n/a	n/a	n/a	n/a	n/a	n/a	n/a	n/a	n/a	n/a	n/a	n/a	n/a	n/a	n/a	n/a	n/a	n/a	n/a	n/a	n/a	n/a	n/a	n/a	n/a	n/a	n/a	n/a	n/a	n/a	n/a	n/a	n/a	n/a	n/a	n/a	n/a	n/a	n/a	n/a
9001	HAP1	protein targeting	exocytosis	autophagy	chemical synaptic transmission	brain development	anterograde axonal transport	retrograde axonal transport	protein localization	regulation of exocytosis	cerebellum development	hypothalamus cell differentiation	neurogenesis	cell projection organization	positive regulation of inositol 1,4,5-trisphosphate-sensitive calcium-release channel activity	positive regulation of synaptic transmission, GABAergic	positive regulation of neurotrophin production	positive regulation of epidermal growth factor receptor signaling pathway	vesicle transport along microtubule	neurotrophin TRK receptor signaling pathway	mitochondrion distribution	positive regulation of neurogenesis	anterograde axonal transport of mitochondrion	negative regulation of amyloid-beta formation	regulation of organelle transport along microtubule	positive regulation of non-motile cilium assembly	n/a	n/a	n/a	n/a	n/a	n/a	n/a	n/a	n/a	n/a	n/a	n/a	n/a	n/a	n/a	n/a	n/a	n/a	n/a	n/a	n/a	n/a	n/a
90338	ZNF160	regulation of transcription by RNA polymerase II	hemopoiesis	n/a	n/a	n/a	n/a	n/a	n/a	n/a	n/a	n/a	n/a	n/a	n/a	n/a	n/a	n/a	n/a	n/a	n/a	n/a	n/a	n/a	n/a	n/a	n/a	n/a	n/a	n/a	n/a	n/a	n/a	n/a	n/a	n/a	n/a	n/a	n/a	n/a	n/a	n/a	n/a	n/a	n/a	n/a	n/a	n/a	n/a
90639	COX19	intracellular copper ion homeostasis	mitochondrial cytochrome c oxidase assembly	n/a	n/a	n/a	n/a	n/a	n/a	n/a	n/a	n/a	n/a	n/a	n/a	n/a	n/a	n/a	n/a	n/a	n/a	n/a	n/a	n/a	n/a	n/a	n/a	n/a	n/a	n/a	n/a	n/a	n/a	n/a	n/a	n/a	n/a	n/a	n/a	n/a	n/a	n/a	n/a	n/a	n/a	n/a	n/a	n/a	n/a
91661	ZNF765	regulation of transcription by RNA polymerase II	n/a	n/a	n/a	n/a	n/a	n/a	n/a	n/a	n/a	n/a	n/a	n/a	n/a	n/a	n/a	n/a	n/a	n/a	n/a	n/a	n/a	n/a	n/a	n/a	n/a	n/a	n/a	n/a	n/a	n/a	n/a	n/a	n/a	n/a	n/a	n/a	n/a	n/a	n/a	n/a	n/a	n/a	n/a	n/a	n/a	n/a	n/a
9201	DCLK1	neuron migration	protein phosphorylation	nervous system development	central nervous system development	response to virus	endosomal transport	central nervous system projection neuron axonogenesis	forebrain development	protein localization to nucleus	intracellular signal transduction	axon extension	neuron projection morphogenesis	dendrite morphogenesis	negative regulation of protein localization to nucleus	n/a	n/a	n/a	n/a	n/a	n/a	n/a	n/a	n/a	n/a	n/a	n/a	n/a	n/a	n/a	n/a	n/a	n/a	n/a	n/a	n/a	n/a	n/a	n/a	n/a	n/a	n/a	n/a	n/a	n/a	n/a	n/a	n/a	n/a
9208	LRRFIP1	negative regulation of transcription by RNA polymerase II	regulation of transcription by RNA polymerase II	n/a	n/a	n/a	n/a	n/a	n/a	n/a	n/a	n/a	n/a	n/a	n/a	n/a	n/a	n/a	n/a	n/a	n/a	n/a	n/a	n/a	n/a	n/a	n/a	n/a	n/a	n/a	n/a	n/a	n/a	n/a	n/a	n/a	n/a	n/a	n/a	n/a	n/a	n/a	n/a	n/a	n/a	n/a	n/a	n/a	n/a
9411	ARHGAP29	Rho protein signal transduction	regulation of small GTPase mediated signal transduction	activation of GTPase activity	n/a	n/a	n/a	n/a	n/a	n/a	n/a	n/a	n/a	n/a	n/a	n/a	n/a	n/a	n/a	n/a	n/a	n/a	n/a	n/a	n/a	n/a	n/a	n/a	n/a	n/a	n/a	n/a	n/a	n/a	n/a	n/a	n/a	n/a	n/a	n/a	n/a	n/a	n/a	n/a	n/a	n/a	n/a	n/a	n/a
9456	HOMER1	skeletal muscle contraction	phospholipase C-activating G protein-coupled glutamate receptor signaling pathway	G protein-coupled glutamate receptor signaling pathway	chemical synaptic transmission	circadian rhythm	positive regulation of signal transduction	response to nicotine	protein localization to synapse	behavioral response to cocaine	skeletal muscle fiber development	protein tetramerization	response to calcium ion	positive regulation of calcium ion transport	regulation of synaptic transmission, glutamatergic	regulation of calcium ion import	postsynapse organization	regulation of dendritic spine maintenance	regulation of store-operated calcium entry	regulation of cation channel activity	n/a	n/a	n/a	n/a	n/a	n/a	n/a	n/a	n/a	n/a	n/a	n/a	n/a	n/a	n/a	n/a	n/a	n/a	n/a	n/a	n/a	n/a	n/a	n/a	n/a	n/a	n/a	n/a	n/a
9530	BAG4	protein folding	positive regulation of fibroblast migration	positive regulation of actin filament polymerization	positive regulation of peptidyl-serine phosphorylation	negative regulation of apoptotic process	positive regulation of cell adhesion	protein stabilization	positive regulation of stress fiber assembly	positive regulation of phosphatidylinositol 3-kinase/protein kinase B signal transduction	cellular response to tumor necrosis factor	cellular response to epidermal growth factor stimulus	protein localization to plasma membrane	negative regulation of mRNA modification	ruffle assembly	negative regulation of protein targeting to mitochondrion	n/a	n/a	n/a	n/a	n/a	n/a	n/a	n/a	n/a	n/a	n/a	n/a	n/a	n/a	n/a	n/a	n/a	n/a	n/a	n/a	n/a	n/a	n/a	n/a	n/a	n/a	n/a	n/a	n/a	n/a	n/a	n/a	n/a
960	CD44	inflammatory response	cell adhesion	cell-matrix adhesion	cell migration	cytokine-mediated signaling pathway	hyaluronan catabolic process	positive regulation of peptidyl-serine phosphorylation	positive regulation of heterotypic cell-cell adhesion	T cell activation	negative regulation of apoptotic process	negative regulation of cysteine-type endopeptidase activity involved in apoptotic process	negative regulation of DNA damage response, signal transduction by p53 class mediator	wound healing, spreading of cells	cellular response to fibroblast growth factor stimulus	positive regulation of peptidyl-tyrosine phosphorylation	cartilage development	positive regulation of ERK1 and ERK2 cascade	monocyte aggregation	cell-cell adhesion	positive regulation of monocyte aggregation	negative regulation of intrinsic apoptotic signaling pathway in response to DNA damage by p53 class mediator	regulation of lamellipodium morphogenesis	n/a	n/a	n/a	n/a	n/a	n/a	n/a	n/a	n/a	n/a	n/a	n/a	n/a	n/a	n/a	n/a	n/a	n/a	n/a	n/a	n/a	n/a	n/a	n/a	n/a	n/a
9644	SH3PXD2A	in utero embryonic development	superoxide metabolic process	superoxide anion generation	osteoclast fusion	n/a	n/a	n/a	n/a	n/a	n/a	n/a	n/a	n/a	n/a	n/a	n/a	n/a	n/a	n/a	n/a	n/a	n/a	n/a	n/a	n/a	n/a	n/a	n/a	n/a	n/a	n/a	n/a	n/a	n/a	n/a	n/a	n/a	n/a	n/a	n/a	n/a	n/a	n/a	n/a	n/a	n/a	n/a	n/a
[truncated: 5 more columns]

## Sheet: I. Sadick Pathway overlap
Supplementary Table 2I: Number of Ramsey & Sadick overlapping upregulated DEGs within top 100 pathways
GO term	frequency
regulation of transcription by RNA polymerase II	18
positive regulation of transcription by RNA polymerase II	12
signal transduction	12
apoptotic process	11
negative regulation of transcription by RNA polymerase II	10
negative regulation of apoptotic process	9
negative regulation of DNA-templated transcription	9
regulation of DNA-templated transcription	8
positive regulation of gene expression	7
response to xenobiotic stimulus	7
cell differentiation	6
cell migration	6
cellular response to hypoxia	6
intracellular signal transduction	6
negative regulation of cell population proliferation	6
neuron migration	6
positive regulation of apoptotic process	6
protein folding	6
protein phosphorylation	6
actin cytoskeleton organization	5
central nervous system development	5
positive regulation of DNA-templated transcription	5
positive regulation of MAPK cascade	5
positive regulation of phosphatidylinositol 3-kinase/protein kinase B signal transduction	5
regulation of small GTPase mediated signal transduction	5
actin filament organization	4
axonogenesis	4
cell-cell adhesion	4
chaperone-mediated protein folding	4
chemical synaptic transmission	4
forebrain development	4
heart development	4
in utero embryonic development	4
nervous system development	4
positive regulation of cell migration	4
positive regulation of cell population proliferation	4
positive regulation of peptidyl-tyrosine phosphorylation	4
protein stabilization	4
protein transport	4
response to cocaine	4
response to unfolded protein	4
spermatogenesis	4
activation of GTPase activity	3
anterograde axonal protein transport	3
autophagy	3
axon extension	3
axon guidance	3
B cell receptor signaling pathway	3
brain development	3
cell adhesion	3
cell population proliferation	3
cell redox homeostasis	3
cell-matrix adhesion	3
cellular response to calcium ion	3
cellular response to epidermal growth factor stimulus	3
cellular response to heat	3
chaperone cofactor-dependent protein refolding	3
circadian regulation of gene expression	3
dendrite development	3
hepatocyte apoptotic process	3
inflammatory response	3
innate immune response	3
lipid metabolic process	3
microtubule cytoskeleton organization	3
mitotic cell cycle	3
negative regulation of growth	3
neuron differentiation	3
Notch signaling pathway	3
phosphorylation	3
positive regulation of actin filament polymerization	3
positive regulation of DNA-binding transcription factor activity	3
positive regulation of inflammatory response	3
positive regulation of peptidyl-serine phosphorylation	3
protein refolding	3
protein-containing complex assembly	3
regulation of canonical NF-kappaB signal transduction	3
regulation of cell shape	3
response to estradiol	3
response to oxidative stress	3
response to toxic substance	3
Rho protein signal transduction	3
vesicle-mediated transport	3
Wnt signaling pathway	3
actin polymerization or depolymerization	2
activation of cysteine-type endopeptidase activity involved in apoptotic process	2
activation of innate immune response	2
adult walking behavior	2
amino acid transport	2
angiogenesis	2
arachidonic acid metabolic process	2
ATP metabolic process	2
B cell differentiation	2
biological_process	2
bleb assembly	2
canonical glycolysis	2
carbohydrate metabolic process	2
cartilage development	2
cell cycle	2
cell division	2
cell morphogenesis	2

## Sheet: J. R493X DEG overlap
Supplementary Table 2J: Astroglia subset scRNA-seq upregulated DEGs in each cluster (GRN-/- vs GRN+/+) that overlap with R493X upregulated DEGs in each cluster (GRN R493X/R493X vs GRN+/+)
ENTREZID	SYMBOL	Term_1	Term_2	Term_3	Term_4	Term_5	Term_6	Term_7	Term_8	Term_9	Term_10	Term_11	Term_12	Term_13	Term_14	Term_15	Term_16	Term_17	Term_18	Term_19	Term_20	Term_21	Term_22	Term_23	Term_24	Term_25	Term_26	Term_27	Term_28	Term_29	Term_30	Term_31	Term_32	Term_33	Term_34	Term_35	Term_36	Term_37	Term_38	Term_39	Term_40	Term_41	Term_42	Term_43
10007	GNPDA1	carbohydrate metabolic process	glucosamine catabolic process	N-acetylglucosamine catabolic process	UDP-N-acetylglucosamine biosynthetic process	generation of precursor metabolites and energy	single fertilization	N-acetylneuraminate catabolic process	n/a	n/a	n/a	n/a	n/a	n/a	n/a	n/a	n/a	n/a	n/a	n/a	n/a	n/a	n/a	n/a	n/a	n/a	n/a	n/a	n/a	n/a	n/a	n/a	n/a	n/a	n/a	n/a	n/a	n/a	n/a	n/a	n/a	n/a	n/a	n/a
10211	FLOT1	positive regulation of cytokine production	positive regulation of protein phosphorylation	regulation of receptor internalization	axonogenesis	extracellular matrix disassembly	positive regulation of protein binding	positive regulation of synaptic transmission, dopaminergic	positive regulation of interferon-beta production	dsRNA transport	positive regulation of heterotypic cell-cell adhesion	positive regulation of toll-like receptor 3 signaling pathway	response to endoplasmic reticulum stress	regulation of Rho protein signal transduction	intracellular signal transduction	positive regulation of canonical NF-kappaB signal transduction	plasma membrane raft assembly	plasma membrane raft organization	positive regulation of endocytosis	positive regulation of skeletal muscle tissue development	protein stabilization	regulation of neurotransmitter uptake	protein kinase C signaling	cellular response to exogenous dsRNA	protein localization to plasma membrane	positive regulation of myoblast fusion	positive regulation of cell junction assembly	positive regulation of cell-cell adhesion mediated by cadherin	n/a	n/a	n/a	n/a	n/a	n/a	n/a	n/a	n/a	n/a	n/a	n/a	n/a	n/a	n/a	n/a
10252	SPRY1	establishment of mitotic spindle orientation	metanephros development	ureteric bud development	organ induction	negative regulation of cell population proliferation	negative regulation of epithelial to mesenchymal transition	negative regulation of transforming growth factor beta receptor signaling pathway	negative regulation of fibroblast growth factor receptor signaling pathway	negative regulation of Ras protein signal transduction	animal organ development	negative regulation of neurotrophin TRK receptor signaling pathway	bud elongation involved in lung branching	epithelial to mesenchymal transition involved in cardiac fibroblast development	ERK1 and ERK2 cascade	negative regulation of ERK1 and ERK2 cascade	negative regulation of lens fiber cell differentiation	n/a	n/a	n/a	n/a	n/a	n/a	n/a	n/a	n/a	n/a	n/a	n/a	n/a	n/a	n/a	n/a	n/a	n/a	n/a	n/a	n/a	n/a	n/a	n/a	n/a	n/a	n/a
10376	TUBA1B	microtubule cytoskeleton organization	mitotic cell cycle	microtubule-based process	cytoskeleton-dependent intracellular transport	cell division	cellular response to interleukin-4	n/a	n/a	n/a	n/a	n/a	n/a	n/a	n/a	n/a	n/a	n/a	n/a	n/a	n/a	n/a	n/a	n/a	n/a	n/a	n/a	n/a	n/a	n/a	n/a	n/a	n/a	n/a	n/a	n/a	n/a	n/a	n/a	n/a	n/a	n/a	n/a	n/a
103910	MYL12B	regulation of cell shape	n/a	n/a	n/a	n/a	n/a	n/a	n/a	n/a	n/a	n/a	n/a	n/a	n/a	n/a	n/a	n/a	n/a	n/a	n/a	n/a	n/a	n/a	n/a	n/a	n/a	n/a	n/a	n/a	n/a	n/a	n/a	n/a	n/a	n/a	n/a	n/a	n/a	n/a	n/a	n/a	n/a	n/a
10410	IFITM3	immune response	response to virus	negative regulation of viral transcription	response to type II interferon	response to interferon-alpha	response to interferon-beta	negative regulation of viral genome replication	negative regulation of viral entry into host cell	defense response to virus	type I interferon-mediated signaling pathway	n/a	n/a	n/a	n/a	n/a	n/a	n/a	n/a	n/a	n/a	n/a	n/a	n/a	n/a	n/a	n/a	n/a	n/a	n/a	n/a	n/a	n/a	n/a	n/a	n/a	n/a	n/a	n/a	n/a	n/a	n/a	n/a	n/a
10552	ARPC1A	actin cytoskeleton organization	Arp2/3 complex-mediated actin nucleation	n/a	n/a	n/a	n/a	n/a	n/a	n/a	n/a	n/a	n/a	n/a	n/a	n/a	n/a	n/a	n/a	n/a	n/a	n/a	n/a	n/a	n/a	n/a	n/a	n/a	n/a	n/a	n/a	n/a	n/a	n/a	n/a	n/a	n/a	n/a	n/a	n/a	n/a	n/a	n/a	n/a
11075	STMN2	microtubule depolymerization	negative regulation of microtubule depolymerization	positive regulation of neuron projection development	negative regulation of neuron projection development	regulation of microtubule polymerization or depolymerization	negative regulation of microtubule polymerization	positive regulation of microtubule depolymerization	neuron projection development	cellular response to nerve growth factor stimulus	n/a	n/a	n/a	n/a	n/a	n/a	n/a	n/a	n/a	n/a	n/a	n/a	n/a	n/a	n/a	n/a	n/a	n/a	n/a	n/a	n/a	n/a	n/a	n/a	n/a	n/a	n/a	n/a	n/a	n/a	n/a	n/a	n/a	n/a
11258	DCTN3	mitotic cell cycle	microtubule-based process	cytoskeleton-dependent cytokinesis	n/a	n/a	n/a	n/a	n/a	n/a	n/a	n/a	n/a	n/a	n/a	n/a	n/a	n/a	n/a	n/a	n/a	n/a	n/a	n/a	n/a	n/a	n/a	n/a	n/a	n/a	n/a	n/a	n/a	n/a	n/a	n/a	n/a	n/a	n/a	n/a	n/a	n/a	n/a	n/a
112812	FDX2	iron-sulfur cluster assembly	electron transport chain	[2Fe-2S] cluster assembly	[4Fe-4S] cluster assembly	P450-containing electron transport chain	n/a	n/a	n/a	n/a	n/a	n/a	n/a	n/a	n/a	n/a	n/a	n/a	n/a	n/a	n/a	n/a	n/a	n/a	n/a	n/a	n/a	n/a	n/a	n/a	n/a	n/a	n/a	n/a	n/a	n/a	n/a	n/a	n/a	n/a	n/a	n/a	n/a	n/a
114897	C1QTNF1	positive regulation of cytosolic calcium ion concentration	negative regulation of platelet activation	positive regulation of gene expression	regulation of glucose metabolic process	positive regulation of MAPK cascade	positive regulation of phosphatidylinositol 3-kinase/protein kinase B signal transduction	negative regulation of platelet aggregation	positive regulation of aldosterone secretion	n/a	n/a	n/a	n/a	n/a	n/a	n/a	n/a	n/a	n/a	n/a	n/a	n/a	n/a	n/a	n/a	n/a	n/a	n/a	n/a	n/a	n/a	n/a	n/a	n/a	n/a	n/a	n/a	n/a	n/a	n/a	n/a	n/a	n/a	n/a
115416	MALSU1	negative regulation of translation	ribosomal large subunit biogenesis	negative regulation of mitochondrial translation	negative regulation of ribosome biogenesis	n/a	n/a	n/a	n/a	n/a	n/a	n/a	n/a	n/a	n/a	n/a	n/a	n/a	n/a	n/a	n/a	n/a	n/a	n/a	n/a	n/a	n/a	n/a	n/a	n/a	n/a	n/a	n/a	n/a	n/a	n/a	n/a	n/a	n/a	n/a	n/a	n/a	n/a	n/a
116541	MRPL54	mitochondrial translation	n/a	n/a	n/a	n/a	n/a	n/a	n/a	n/a	n/a	n/a	n/a	n/a	n/a	n/a	n/a	n/a	n/a	n/a	n/a	n/a	n/a	n/a	n/a	n/a	n/a	n/a	n/a	n/a	n/a	n/a	n/a	n/a	n/a	n/a	n/a	n/a	n/a	n/a	n/a	n/a	n/a	n/a
1173	AP2M1	positive regulation of receptor internalization	intracellular protein transport	vesicle budding from membrane	vesicle-mediated transport	receptor internalization	synaptic vesicle endocytosis	protein-containing complex assembly	clathrin-dependent endocytosis	regulation of vesicle size	postsynaptic neurotransmitter receptor internalization	positive regulation of synaptic vesicle endocytosis	negative regulation of protein localization to plasma membrane	n/a	n/a	n/a	n/a	n/a	n/a	n/a	n/a	n/a	n/a	n/a	n/a	n/a	n/a	n/a	n/a	n/a	n/a	n/a	n/a	n/a	n/a	n/a	n/a	n/a	n/a	n/a	n/a	n/a	n/a	n/a
1312	COMT	behavioral fear response	response to hypoxia	synaptic transmission, dopaminergic	startle response	response to amphetamine	renin secretion into blood stream	glycogen metabolic process	prostaglandin metabolic process	response to oxidative stress	memory	visual learning	response to xenobiotic stimulus	response to wounding	response to toxic substance	gene expression	dopamine secretion	cellular response to phosphate starvation	cerebellar cortex morphogenesis	response to food	methylation	developmental process	glomerulus development	cholesterol efflux	response to cytokine	multicellular organism growth	exploration behavior	renal sodium excretion	norepinephrine metabolic process	dopamine metabolic process	dopamine catabolic process	catecholamine catabolic process	habituation	norepinephrine secretion	detection of temperature stimulus involved in sensory perception of pain	response to corticosterone	artery development	cellular response to cocaine	mastication	renal albumin absorption	renal filtration	response to salt	response to dopamine	response to angiotensin
1466	CSRP2	cell differentiation	sarcomere organization	muscle tissue development	n/a	n/a	n/a	n/a	n/a	n/a	n/a	n/a	n/a	n/a	n/a	n/a	n/a	n/a	n/a	n/a	n/a	n/a	n/a	n/a	n/a	n/a	n/a	n/a	n/a	n/a	n/a	n/a	n/a	n/a	n/a	n/a	n/a	n/a	n/a	n/a	n/a	n/a	n/a	n/a
1716	DGUOK	guanosine metabolic process	negative regulation of neuron projection development	phosphorylation	mitochondrial ATP synthesis coupled electron transport	dGTP metabolic process	purine deoxyribonucleoside metabolic process	dAMP salvage	n/a	n/a	n/a	n/a	n/a	n/a	n/a	n/a	n/a	n/a	n/a	n/a	n/a	n/a	n/a	n/a	n/a	n/a	n/a	n/a	n/a	n/a	n/a	n/a	n/a	n/a	n/a	n/a	n/a	n/a	n/a	n/a	n/a	n/a	n/a	n/a
1728	NQO1	protein polyubiquitination	response to ischemia	NADH oxidation	ubiquinone metabolic process	xenobiotic metabolic process	nitric oxide biosynthetic process	response to oxidative stress	synaptic transmission, cholinergic	response to nutrient	response to toxic substance	response to hormone	response to carbohydrate	response to amine	removal of superoxide radicals	protein catabolic process	response to estradiol	response to lipopolysaccharide	response to testosterone	cellular response to oxidative stress	negative regulation of protein catabolic process	vitamin E metabolic process	vitamin K metabolic process	negative regulation of apoptotic process	response to alkaloid	positive regulation of neuron apoptotic process	innate immune response	cell redox homeostasis	response to ethanol	response to electrical stimulus	cellular response to hydrogen peroxide	NADPH oxidation	cellular response to metal ion	negative regulation of ferroptosis	response to tetrachloromethane	response to L-glutamine	response to hydrogen sulfide	response to flavonoid	n/a	n/a	n/a	n/a	n/a	n/a
2014	EMP3	apoptotic process	bleb assembly	n/a	n/a	n/a	n/a	n/a	n/a	n/a	n/a	n/a	n/a	n/a	n/a	n/a	n/a	n/a	n/a	n/a	n/a	n/a	n/a	n/a	n/a	n/a	n/a	n/a	n/a	n/a	n/a	n/a	n/a	n/a	n/a	n/a	n/a	n/a	n/a	n/a	n/a	n/a	n/a	n/a
2017	CTTN	intracellular protein transport	receptor-mediated endocytosis	substrate-dependent cell migration, cell extension	signal transduction	actin cytoskeleton organization	regulation of axon extension	positive regulation of actin filament polymerization	positive regulation of smooth muscle contraction	focal adhesion assembly	neuron projection morphogenesis	cell motility	dendritic spine maintenance	extrinsic apoptotic signaling pathway	lamellipodium organization	regulation of mitophagy	negative regulation of extrinsic apoptotic signaling pathway	n/a	n/a	n/a	n/a	n/a	n/a	n/a	n/a	n/a	n/a	n/a	n/a	n/a	n/a	n/a	n/a	n/a	n/a	n/a	n/a	n/a	n/a	n/a	n/a	n/a	n/a	n/a
219927	MRPL21	mitochondrial translation	n/a	n/a	n/a	n/a	n/a	n/a	n/a	n/a	n/a	n/a	n/a	n/a	n/a	n/a	n/a	n/a	n/a	n/a	n/a	n/a	n/a	n/a	n/a	n/a	n/a	n/a	n/a	n/a	n/a	n/a	n/a	n/a	n/a	n/a	n/a	n/a	n/a	n/a	n/a	n/a	n/a	n/a
2281	FKBP1B	'de novo' protein folding	smooth muscle contraction	positive regulation of cytosolic calcium ion concentration	negative regulation of heart rate	regulation of release of sequestered calcium ion into cytosol by sarcoplasmic reticulum	regulation of cardiac muscle contraction by regulation of the release of sequestered calcium ion	neuronal action potential propagation	calcium-mediated signaling	protein maturation by protein folding	response to vitamin E	insulin secretion involved in cellular response to glucose stimulus	protein refolding	T cell proliferation	response to hydrogen peroxide	positive regulation of axon regeneration	negative regulation of calcium-mediated signaling	release of sequestered calcium ion into cytosol	negative regulation of release of sequestered calcium ion into cytosol	positive regulation of sequestering of calcium ion	response to redox state	regulation of ryanodine-sensitive calcium-release channel activity	negative regulation of insulin secretion involved in cellular response to glucose stimulus	n/a	n/a	n/a	n/a	n/a	n/a	n/a	n/a	n/a	n/a	n/a	n/a	n/a	n/a	n/a	n/a	n/a	n/a	n/a	n/a	n/a
23474	ETHE1	glutathione metabolic process	hydrogen sulfide metabolic process	n/a	n/a	n/a	n/a	n/a	n/a	n/a	n/a	n/a	n/a	n/a	n/a	n/a	n/a	n/a	n/a	n/a	n/a	n/a	n/a	n/a	n/a	n/a	n/a	n/a	n/a	n/a	n/a	n/a	n/a	n/a	n/a	n/a	n/a	n/a	n/a	n/a	n/a	n/a	n/a	n/a
2495	FTH1	iron ion transport	intracellular iron ion homeostasis	immune response	negative regulation of cell population proliferation	negative regulation of fibroblast proliferation	negative regulation of ferroptosis	n/a	n/a	n/a	n/a	n/a	n/a	n/a	n/a	n/a	n/a	n/a	n/a	n/a	n/a	n/a	n/a	n/a	n/a	n/a	n/a	n/a	n/a	n/a	n/a	n/a	n/a	n/a	n/a	n/a	n/a	n/a	n/a	n/a	n/a	n/a	n/a	n/a
2539	G6PD	glucose metabolic process	pentose-phosphate shunt	lipid metabolic process	cholesterol biosynthetic process	NADP metabolic process	NADPH regeneration	glutathione metabolic process	pentose-phosphate shunt, oxidative branch	response to iron(III) ion	negative regulation of protein glutathionylation	response to organic cyclic compound	pentose biosynthetic process	substantia nigra development	response to food	cellular response to oxidative stress	erythrocyte maturation	regulation of neuron apoptotic process	response to ethanol	ribose phosphate biosynthetic process	glucose 6-phosphate metabolic process	negative regulation of cell growth involved in cardiac muscle cell development	positive regulation of calcium ion transmembrane transport via high voltage-gated calcium channel	negative regulation of reactive oxygen species metabolic process	n/a	n/a	n/a	n/a	n/a	n/a	n/a	n/a	n/a	n/a	n/a	n/a	n/a	n/a	n/a	n/a	n/a	n/a	n/a	n/a
2596	GAP43	phospholipase C-activating G protein-coupled receptor signaling pathway	response to wounding	response to auditory stimulus	axon choice point recognition	axon regeneration	regulation of growth	tissue regeneration	cell fate commitment	astrocyte differentiation	regulation of filopodium assembly	radial glial cell differentiation	regulation of postsynaptic specialization assembly	n/a	n/a	n/a	n/a	n/a	n/a	n/a	n/a	n/a	n/a	n/a	n/a	n/a	n/a	n/a	n/a	n/a	n/a	n/a	n/a	n/a	n/a	n/a	n/a	n/a	n/a	n/a	n/a	n/a	n/a	n/a
2670	GFAP	intracellular protein transport	gene expression	positive regulation of Schwann cell proliferation	negative regulation of neuron projection development	astrocyte development	Schwann cell proliferation	extracellular matrix organization	neuron projection regeneration	regulation of protein-containing complex assembly	intermediate filament organization	regulation of neurotransmitter uptake	Bergmann glial cell differentiation	long-term synaptic potentiation	D-aspartate import across plasma membrane	regulation of chaperone-mediated autophagy	n/a	n/a	n/a	n/a	n/a	n/a	n/a	n/a	n/a	n/a	n/a	n/a	n/a	n/a	n/a	n/a	n/a	n/a	n/a	n/a	n/a	n/a	n/a	n/a	n/a	n/a	n/a	n/a
27249	MMADHC	cobalamin metabolic process	n/a	n/a	n/a	n/a	n/a	n/a	n/a	n/a	n/a	n/a	n/a	n/a	n/a	n/a	n/a	n/a	n/a	n/a	n/a	n/a	n/a	n/a	n/a	n/a	n/a	n/a	n/a	n/a	n/a	n/a	n/a	n/a	n/a	n/a	n/a	n/a	n/a	n/a	n/a	n/a	n/a	n/a
2785	GNG3	G protein-coupled receptor signaling pathway	positive regulation of cytosolic calcium ion concentration	n/a	n/a	n/a	n/a	n/a	n/a	n/a	n/a	n/a	n/a	n/a	n/a	n/a	n/a	n/a	n/a	n/a	n/a	n/a	n/a	n/a	n/a	n/a	n/a	n/a	n/a	n/a	n/a	n/a	n/a	n/a	n/a	n/a	n/a	n/a	n/a	n/a	n/a	n/a	n/a	n/a
283131	NEAT1	lncRNA-mediated post-transcriptional gene silencing	chromatin organization	regulation of mRNA export from nucleus	nuclear body organization	miRNA-mediated post-transcriptional gene silencing	positive regulation of inflammatory response	positive regulation of synoviocyte proliferation	positive regulation of miRNA catabolic process	n/a	n/a	n/a	n/a	n/a	n/a	n/a	n/a	n/a	n/a	n/a	n/a	n/a	n/a	n/a	n/a	n/a	n/a	n/a	n/a	n/a	n/a	n/a	n/a	n/a	n/a	n/a	n/a	n/a	n/a	n/a	n/a	n/a	n/a	n/a
28960	DCPS	nuclear-transcribed mRNA catabolic process, deadenylation-dependent decay	deadenylation-dependent decapping of nuclear-transcribed mRNA	mRNA cis splicing, via spliceosome	mRNA methylguanosine-cap decapping	n/a	n/a	n/a	n/a	n/a	n/a	n/a	n/a	n/a	n/a	n/a	n/a	n/a	n/a	n/a	n/a	n/a	n/a	n/a	n/a	n/a	n/a	n/a	n/a	n/a	n/a	n/a	n/a	n/a	n/a	n/a	n/a	n/a	n/a	n/a	n/a	n/a	n/a	n/a
301	ANXA1	neutrophil homeostasis	adaptive immune response	monocyte chemotaxis	regulation of leukocyte migration	phagocytosis	inflammatory response	signal transduction	cell surface receptor signaling pathway	G protein-coupled receptor signaling pathway, coupled to cyclic nucleotide second messenger	regulation of cell shape	myoblast migration involved in skeletal muscle regeneration	peptide cross-linking	actin cytoskeleton organization	keratinocyte differentiation	positive regulation of vesicle fusion	regulation of interleukin-1 production	negative regulation of interleukin-8 production	positive regulation of interleukin-2 production	positive regulation of neutrophil apoptotic process	cellular response to vascular endothelial growth factor stimulus	positive regulation of T cell proliferation	neutrophil activation	negative regulation of apoptotic process	innate immune response	positive regulation of T-helper 1 cell differentiation	negative regulation of T-helper 2 cell differentiation	negative regulation of exocytosis	alpha-beta T cell differentiation	regulation of hormone secretion	arachidonate secretion	regulation of inflammatory response	cellular response to glucocorticoid stimulus	granulocyte chemotaxis	positive regulation of cell migration involved in sprouting angiogenesis	positive regulation of wound healing	neutrophil clearance	cell-cell adhesion	positive regulation of G1/S transition of mitotic cell cycle	n/a	n/a	n/a	n/a	n/a
3257	HPS1	lysosome organization	visual perception	vesicle-mediated transport	intracellular transport	platelet dense granule organization	melanosome assembly	n/a	n/a	n/a	n/a	n/a	n/a	n/a	n/a	n/a	n/a	n/a	n/a	n/a	n/a	n/a	n/a	n/a	n/a	n/a	n/a	n/a	n/a	n/a	n/a	n/a	n/a	n/a	n/a	n/a	n/a	n/a	n/a	n/a	n/a	n/a	n/a	n/a
3426	CFI	proteolysis	complement activation, classical pathway	innate immune response	n/a	n/a	n/a	n/a	n/a	n/a	n/a	n/a	n/a	n/a	n/a	n/a	n/a	n/a	n/a	n/a	n/a	n/a	n/a	n/a	n/a	n/a	n/a	n/a	n/a	n/a	n/a	n/a	n/a	n/a	n/a	n/a	n/a	n/a	n/a	n/a	n/a	n/a	n/a	n/a
3428	IFI16	negative regulation of transcription by RNA polymerase II	positive regulation of cytokine production	activation of innate immune response	autophagy	inflammatory response	regulation of autophagy	myeloid cell differentiation	monocyte differentiation	positive regulation of interleukin-1 beta production	cellular response to interferon-beta	cellular response to glucose starvation	intrinsic apoptotic signaling pathway in response to DNA damage by p53 class mediator	negative regulation of DNA binding	negative regulation of viral genome replication	innate immune response	negative regulation of gene expression, epigenetic	negative regulation of innate immune response	negative regulation of DNA-templated transcription	positive regulation of transcription by RNA polymerase II	defense response to virus	cellular response to ionizing radiation	intrinsic apoptotic signaling pathway by p53 class mediator	activation of cysteine-type endopeptidase activity	negative regulation of AIM2 inflammasome complex assembly	negative regulation of cysteine-type endopeptidase activity	n/a	n/a	n/a	n/a	n/a	n/a	n/a	n/a	n/a	n/a	n/a	n/a	n/a	n/a	n/a	n/a	n/a	n/a
374969	SVBP	proteolysis	protein secretion	negative regulation of endothelial cell migration	negative regulation of protein ubiquitination	axon development	regulation of metallopeptidase activity	n/a	n/a	n/a	n/a	n/a	n/a	n/a	n/a	n/a	n/a	n/a	n/a	n/a	n/a	n/a	n/a	n/a	n/a	n/a	n/a	n/a	n/a	n/a	n/a	n/a	n/a	n/a	n/a	n/a	n/a	n/a	n/a	n/a	n/a	n/a	n/a	n/a
3778	KCNMA1	response to hypoxia	potassium ion transport	response to osmotic stress	intracellular potassium ion homeostasis	response to carbon monoxide	vasodilation	regulation of membrane potential	positive regulation of apoptotic process	negative regulation of cell volume	response to calcium ion	micturition	smooth muscle contraction involved in micturition	potassium ion transmembrane transport	n/a	n/a	n/a	n/a	n/a	n/a	n/a	n/a	n/a	n/a	n/a	n/a	n/a	n/a	n/a	n/a	n/a	n/a	n/a	n/a	n/a	n/a	n/a	n/a	n/a	n/a	n/a	n/a	n/a	n/a
3958	LGALS3	monocyte chemotaxis	mRNA processing	RNA splicing	neutrophil chemotaxis	epithelial cell differentiation	positive regulation of protein-containing complex assembly	killing of cells of another organism	regulation of T cell proliferation	innate immune response	negative regulation of endocytosis	eosinophil chemotaxis	macrophage chemotaxis	negative regulation of T cell receptor signaling pathway	positive chemotaxis	negative regulation of NK T cell activation	antimicrobial humoral immune response mediated by antimicrobial peptide	regulation of T cell apoptotic process	mononuclear cell migration	positive regulation of mononuclear cell migration	positive regulation of calcium ion import	regulation of extrinsic apoptotic signaling pathway via death domain receptors	positive regulation of protein localization to plasma membrane	negative regulation of immunological synapse formation	negative regulation of T cell activation via T cell receptor contact with antigen bound to MHC molecule on antigen presenting cell	negative regulation of extrinsic apoptotic signaling pathway	n/a	n/a	n/a	n/a	n/a	n/a	n/a	n/a	n/a	n/a	n/a	n/a	n/a	n/a	n/a	n/a	n/a	n/a
4131	MAP1B	microtubule cytoskeleton organization	microtubule bundle formation	neuron migration	negative regulation of microtubule depolymerization	axonogenesis	synapse assembly	response to xenobiotic stimulus	response to mechanical stimulus	response to carbohydrate	peripheral nervous system axon regeneration	dendrite development	response to insecticide	developmental maturation	regulation of microtubule depolymerization	positive regulation of microtubule polymerization	neuron projection development	response to estradiol	negative regulation of intracellular transport	response to vitamin A	positive regulation of neuron differentiation	positive regulation of axon extension	mitochondrion transport along microtubule	axon extension	induction of synaptic plasticity by chemical substance	establishment of monopolar cell polarity	cellular response to growth factor stimulus	cellular response to peptide hormone stimulus	odontoblast differentiation	regulation of postsynapse assembly	n/a	n/a	n/a	n/a	n/a	n/a	n/a	n/a	n/a	n/a	n/a	n/a	n/a	n/a
4435	CITED1	vasculogenesis	metanephros development	branching involved in ureteric bud morphogenesis	placenta development	regulation of transcription by RNA polymerase II	nucleocytoplasmic transport	apoptotic process	transforming growth factor beta receptor signaling pathway	brain development	positive regulation of gene expression	negative regulation of Wnt signaling pathway	melanocyte differentiation	positive regulation of transforming growth factor beta receptor signaling pathway	response to lipopolysaccharide	response to insulin	response to cytokine	response to type II interferon	melanin biosynthetic process	regulation of apoptotic process	pigmentation	negative regulation of neuron apoptotic process	response to estrogen	negative regulation of osteoblast differentiation	negative regulation of DNA-templated transcription	positive regulation of DNA-templated transcription	positive regulation of transcription by RNA polymerase II	response to cAMP	mesenchymal to epithelial transition	SMAD protein signal transduction	labyrinthine layer development	response to interleukin-1	response to interleukin-2	response to interleukin-4	response to interleukin-6	response to interleukin-9	response to interleukin-11	response to parathyroid hormone	response to transforming growth factor beta	positive regulation of mesenchymal stem cell proliferation	n/a	n/a	n/a	n/a
4502	MT2A	intracellular copper ion homeostasis	intracellular zinc ion homeostasis	detoxification of copper ion	cellular response to interleukin-3	cellular response to erythropoietin	negative regulation of growth	cellular response to cadmium ion	cellular response to copper ion	cellular response to zinc ion	n/a	n/a	n/a	n/a	n/a	n/a	n/a	n/a	n/a	n/a	n/a	n/a	n/a	n/a	n/a	n/a	n/a	n/a	n/a	n/a	n/a	n/a	n/a	n/a	n/a	n/a	n/a	n/a	n/a	n/a	n/a	n/a	n/a	n/a
4714	NDUFB8	mitochondrial electron transport, NADH to ubiquinone	aerobic respiration	mitochondrial respiratory chain complex I assembly	proton motive force-driven mitochondrial ATP synthesis	proton transmembrane transport	n/a	n/a	n/a	n/a	n/a	n/a	n/a	n/a	n/a	n/a	n/a	n/a	n/a	n/a	n/a	n/a	n/a	n/a	n/a	n/a	n/a	n/a	n/a	n/a	n/a	n/a	n/a	n/a	n/a	n/a	n/a	n/a	n/a	n/a	n/a	n/a	n/a	n/a
476	ATP1A1	regulation of the force of heart contraction	regulation of sodium ion transport	intracellular sodium ion homeostasis	osmosensory signaling pathway	regulation of blood pressure	response to xenobiotic stimulus	establishment or maintenance of transmembrane electrochemical gradient	intracellular potassium ion homeostasis	negative regulation of glucocorticoid biosynthetic process	sodium ion export across plasma membrane	negative regulation of heart contraction	positive regulation of heart contraction	positive regulation of striated muscle contraction	relaxation of cardiac muscle	cellular response to steroid hormone stimulus	cardiac muscle cell action potential involved in contraction	membrane repolarization	membrane repolarization during cardiac muscle cell action potential	cell communication by electrical coupling involved in cardiac conduction	proton transmembrane transport	response to glycoside	potassium ion import across plasma membrane	n/a	n/a	n/a	n/a	n/a	n/a	n/a	n/a	n/a	n/a	n/a	n/a	n/a	n/a	n/a	n/a	n/a	n/a	n/a	n/a	n/a
509	ATP5F1C	oxidative phosphorylation	ATP biosynthetic process	proton motive force-driven ATP synthesis	proton motive force-driven mitochondrial ATP synthesis	proton transmembrane transport	n/a	n/a	n/a	n/a	n/a	n/a	n/a	n/a	n/a	n/a	n/a	n/a	n/a	n/a	n/a	n/a	n/a	n/a	n/a	n/a	n/a	n/a	n/a	n/a	n/a	n/a	n/a	n/a	n/a	n/a	n/a	n/a	n/a	n/a	n/a	n/a	n/a	n/a
51022	GLRX2	regulation of DNA-templated transcription	glutathione metabolic process	apoptotic process	response to temperature stimulus	regulation of signal transduction	cell differentiation	DNA protection	cell redox homeostasis	response to redox state	cellular response to superoxide	n/a	n/a	n/a	n/a	n/a	n/a	n/a	n/a	n/a	n/a	n/a	n/a	n/a	n/a	n/a	n/a	n/a	n/a	n/a	n/a	n/a	n/a	n/a	n/a	n/a	n/a	n/a	n/a	n/a	n/a	n/a	n/a	n/a
51256	TBC1D7	cellular response to starvation	positive regulation of protein ubiquitination	negative regulation of TOR signaling	positive regulation of GTPase activity	response to growth factor	activation of GTPase activity	negative regulation of cilium assembly	negative regulation of TORC1 signaling	n/a	n/a	n/a	n/a	n/a	n/a	n/a	n/a	n/a	n/a	n/a	n/a	n/a	n/a	n/a	n/a	n/a	n/a	n/a	n/a	n/a	n/a	n/a	n/a	n/a	n/a	n/a	n/a	n/a	n/a	n/a	n/a	n/a	n/a	n/a
51330	TNFRSF12A	angiogenesis	apoptotic process	cell adhesion	cell differentiation	positive regulation of apoptotic process	regulation of wound healing	positive regulation of extrinsic apoptotic signaling pathway	n/a	n/a	n/a	n/a	n/a	n/a	n/a	n/a	n/a	n/a	n/a	n/a	n/a	n/a	n/a	n/a	n/a	n/a	n/a	n/a	n/a	n/a	n/a	n/a	n/a	n/a	n/a	n/a	n/a	n/a	n/a	n/a	n/a	n/a	n/a	n/a
51504	TRMT112	maturation of LSU-rRNA	peptidyl-glutamine methylation	tRNA methylation	maturation of SSU-rRNA	rRNA methylation	transcription initiation-coupled chromatin remodeling	rRNA (guanine-N7)-methylation	positive regulation of rRNA processing	n/a	n/a	n/a	n/a	n/a	n/a	n/a	n/a	n/a	n/a	n/a	n/a	n/a	n/a	n/a	n/a	n/a	n/a	n/a	n/a	n/a	n/a	n/a	n/a	n/a	n/a	n/a	n/a	n/a	n/a	n/a	n/a	n/a	n/a	n/a
51728	POLR3K	transcription by RNA polymerase III	termination of RNA polymerase III transcription	innate immune response	defense response to virus	n/a	n/a	n/a	n/a	n/a	n/a	n/a	n/a	n/a	n/a	n/a	n/a	n/a	n/a	n/a	n/a	n/a	n/a	n/a	n/a	n/a	n/a	n/a	n/a	n/a	n/a	n/a	n/a	n/a	n/a	n/a	n/a	n/a	n/a	n/a	n/a	n/a	n/a	n/a
53335	BCL11A	negative regulation of transcription by RNA polymerase II	regulation of transcription by RNA polymerase II	positive regulation of gene expression	positive regulation of neuron projection development	negative regulation of neuron projection development	protein sumoylation	negative regulation of axon extension	negative regulation of protein homooligomerization	positive regulation of transcription by RNA polymerase II	negative regulation of collateral sprouting	positive regulation of collateral sprouting	regulation of dendrite development	negative regulation of dendrite extension	negative regulation of neuron remodeling	cellular response to L-glutamate	negative regulation of dendrite development	negative regulation of branching morphogenesis of a nerve	n/a	n/a	n/a	n/a	n/a	n/a	n/a	n/a	n/a	n/a	n/a	n/a	n/a	n/a	n/a	n/a	n/a	n/a	n/a	n/a	n/a	n/a	n/a	n/a	n/a	n/a
5500	PPP1CB	MAPK cascade	glycogen metabolic process	protein dephosphorylation	regulation of cell adhesion	circadian regulation of gene expression	regulation of circadian rhythm	entrainment of circadian clock by photoperiod	cell division	n/a	n/a	n/a	n/a	n/a	n/a	n/a	n/a	n/a	n/a	n/a	n/a	n/a	n/a	n/a	n/a	n/a	n/a	n/a	n/a	n/a	n/a	n/a	n/a	n/a	n/a	n/a	n/a	n/a	n/a	n/a	n/a	n/a	n/a	n/a
55013	MCUB	mitochondrial calcium ion transmembrane transport	calcium import into the mitochondrion	regulation of macrophage activation	skeletal muscle tissue regeneration	mitochondrial calcium ion homeostasis	negative regulation of calcium import into the mitochondrion	positive regulation of skeletal muscle satellite cell differentiation	n/a	n/a	n/a	n/a	n/a	n/a	n/a	n/a	n/a	n/a	n/a	n/a	n/a	n/a	n/a	n/a	n/a	n/a	n/a	n/a	n/a	n/a	n/a	n/a	n/a	n/a	n/a	n/a	n/a	n/a	n/a	n/a	n/a	n/a	n/a	n/a
55151	TMEM38B	endoplasmic reticulum organization	phospholipid biosynthetic process	regulation of cardiac muscle contraction by regulation of the release of sequestered calcium ion	release of sequestered calcium ion into cytosol by sarcoplasmic reticulum	bone mineralization	lung alveolus development	regulation of release of sequestered calcium ion into cytosol	establishment of localization in cell	bone development	lung epithelial cell differentiation	secretion by lung epithelial cell involved in lung growth	extracellular matrix constituent secretion	cellular response to caffeine	potassium ion transmembrane transport	n/a	n/a	n/a	n/a	n/a	n/a	n/a	n/a	n/a	n/a	n/a	n/a	n/a	n/a	n/a	n/a	n/a	n/a	n/a	n/a	n/a	n/a	n/a	n/a	n/a	n/a	n/a	n/a	n/a
55212	BBS7	eye development	heart looping	regulation of transcription by RNA polymerase II	smoothened signaling pathway	determination of left/right symmetry	brain development	visual perception	protein localization	protein transport	melanosome transport	positive regulation of proteasomal ubiquitin-dependent protein catabolic process	fat cell differentiation	intracellular transport	digestive tract morphogenesis	pigment granule aggregation in cell center	limb development	cilium assembly	primary palate development	non-motile cilium assembly	n/a	n/a	n/a	n/a	n/a	n/a	n/a	n/a	n/a	n/a	n/a	n/a	n/a	n/a	n/a	n/a	n/a	n/a	n/a	n/a	n/a	n/a	n/a	n/a
55860	ACTR10	retrograde axonal transport of mitochondrion	n/a	n/a	n/a	n/a	n/a	n/a	n/a	n/a	n/a	n/a	n/a	n/a	n/a	n/a	n/a	n/a	n/a	n/a	n/a	n/a	n/a	n/a	n/a	n/a	n/a	n/a	n/a	n/a	n/a	n/a	n/a	n/a	n/a	n/a	n/a	n/a	n/a	n/a	n/a	n/a	n/a	n/a
56683	CFAP298	regulation of cilium movement	cilium assembly	n/a	n/a	n/a	n/a	n/a	n/a	n/a	n/a	n/a	n/a	n/a	n/a	n/a	n/a	n/a	n/a	n/a	n/a	n/a	n/a	n/a	n/a	n/a	n/a	n/a	n/a	n/a	n/a	n/a	n/a	n/a	n/a	n/a	n/a	n/a	n/a	n/a	n/a	n/a	n/a	n/a
5714	PSMD8	proteasome-mediated ubiquitin-dependent protein catabolic process	n/a	n/a	n/a	n/a	n/a	n/a	n/a	n/a	n/a	n/a	n/a	n/a	n/a	n/a	n/a	n/a	n/a	n/a	n/a	n/a	n/a	n/a	n/a	n/a	n/a	n/a	n/a	n/a	n/a	n/a	n/a	n/a	n/a	n/a	n/a	n/a	n/a	n/a	n/a	n/a	n/a	n/a
5886	RAD23A	nucleotide-excision repair	protein destabilization	regulation of proteasomal ubiquitin-dependent protein catabolic process	positive regulation of proteasomal ubiquitin-dependent protein catabolic process	proteasome-mediated ubiquitin-dependent protein catabolic process	positive regulation of viral genome replication	positive regulation of cell cycle	n/a	n/a	n/a	n/a	n/a	n/a	n/a	n/a	n/a	n/a	n/a	n/a	n/a	n/a	n/a	n/a	n/a	n/a	n/a	n/a	n/a	n/a	n/a	n/a	n/a	n/a	n/a	n/a	n/a	n/a	n/a	n/a	n/a	n/a	n/a	n/a
60	ACTB	regulation of cyclin-dependent protein serine/threonine kinase activity	morphogenesis of a polarized epithelium	chromatin remodeling	regulation of transcription by RNA polymerase II	establishment or maintenance of cell polarity	axonogenesis	positive regulation of cell population proliferation	substantia nigra development	regulation of transmembrane transporter activity	regulation of mitotic metaphase/anaphase transition	negative regulation of protein binding	adherens junction assembly	maintenance of blood-brain barrier	regulation of apoptotic process	apical protein localization	positive regulation of T cell differentiation	negative regulation of cell differentiation	positive regulation of cell differentiation	positive regulation of myoblast differentiation	positive regulation of DNA-templated transcription	cell motility	regulation of norepinephrine uptake	positive regulation of norepinephrine uptake	regulation of cell cycle	regulation of G0 to G1 transition	platelet aggregation	protein localization to adherens junction	cellular response to cytochalasin B	postsynaptic actin cytoskeleton organization	regulation of transepithelial transport	regulation of synaptic vesicle endocytosis	positive regulation of stem cell population maintenance	regulation of protein localization to plasma membrane	positive regulation of double-strand break repair via homologous recombination	regulation of G1/S transition of mitotic cell cycle	regulation of double-strand break repair	positive regulation of double-strand break repair	regulation of nucleotide-excision repair	n/a	n/a	n/a	n/a	n/a
6192	RPS4Y1	translation	n/a	n/a	n/a	n/a	n/a	n/a	n/a	n/a	n/a	n/a	n/a	n/a	n/a	n/a	n/a	n/a	n/a	n/a	n/a	n/a	n/a	n/a	n/a	n/a	n/a	n/a	n/a	n/a	n/a	n/a	n/a	n/a	n/a	n/a	n/a	n/a	n/a	n/a	n/a	n/a	n/a	n/a
64754	SMYD3	nucleosome assembly	myotube cell development	methylation	establishment of protein localization	positive regulation of transcription by RNA polymerase II	cellular response to dexamethasone stimulus	n/a	n/a	n/a	n/a	n/a	n/a	n/a	n/a	n/a	n/a	n/a	n/a	n/a	n/a	n/a	n/a	n/a	n/a	n/a	n/a	n/a	n/a	n/a	n/a	n/a	n/a	n/a	n/a	n/a	n/a	n/a	n/a	n/a	n/a	n/a	n/a	n/a
64981	MRPL34	translation	mitochondrial translation	n/a	n/a	n/a	n/a	n/a	n/a	n/a	n/a	n/a	n/a	n/a	n/a	n/a	n/a	n/a	n/a	n/a	n/a	n/a	n/a	n/a	n/a	n/a	n/a	n/a	n/a	n/a	n/a	n/a	n/a	n/a	n/a	n/a	n/a	n/a	n/a	n/a	n/a	n/a	n/a	n/a
6678	SPARC	negative regulation of endothelial cell proliferation	positive regulation of endothelial cell migration	negative regulation of angiogenesis	regulation of cell morphogenesis	semicircular canal morphogenesis	regulation of synapse organization	n/a	n/a	n/a	n/a	n/a	n/a	n/a	n/a	n/a	n/a	n/a	n/a	n/a	n/a	n/a	n/a	n/a	n/a	n/a	n/a	n/a	n/a	n/a	n/a	n/a	n/a	n/a	n/a	n/a	n/a	n/a	n/a	n/a	n/a	n/a	n/a	n/a
6696	SPP1	osteoblast differentiation	androgen catabolic process	cell adhesion	signal transduction	embryo implantation	biomineral tissue development	response to vitamin D	response to macrophage colony-stimulating factor	positive regulation of bone resorption	positive regulation of DNA-templated transcription	decidualization	response to steroid hormone	negative regulation of collateral sprouting of intact axon in response to injury	cellular response to testosterone stimulus	response to 2,3,7,8-tetrachlorodibenzodioxine	positive regulation of estradiol secretion	n/a	n/a	n/a	n/a	n/a	n/a	n/a	n/a	n/a	n/a	n/a	n/a	n/a	n/a	n/a	n/a	n/a	n/a	n/a	n/a	n/a	n/a	n/a	n/a	n/a	n/a	n/a
6834	SURF1	respiratory chain complex IV assembly	aerobic respiration	mitochondrial cytochrome c oxidase assembly	proton transmembrane transport	n/a	n/a	n/a	n/a	n/a	n/a	n/a	n/a	n/a	n/a	n/a	n/a	n/a	n/a	n/a	n/a	n/a	n/a	n/a	n/a	n/a	n/a	n/a	n/a	n/a	n/a	n/a	n/a	n/a	n/a	n/a	n/a	n/a	n/a	n/a	n/a	n/a	n/a	n/a
689	BTF3	in utero embryonic development	protein transport	negative regulation of protein localization to endoplasmic reticulum	n/a	n/a	n/a	n/a	n/a	n/a	n/a	n/a	n/a	n/a	n/a	n/a	n/a	n/a	n/a	n/a	n/a	n/a	n/a	n/a	n/a	n/a	n/a	n/a	n/a	n/a	n/a	n/a	n/a	n/a	n/a	n/a	n/a	n/a	n/a	n/a	n/a	n/a	n/a	n/a
7076	TIMP1	connective tissue replacement involved in inflammatory response wound healing	signal transduction	positive regulation of cell population proliferation	response to hormone	negative regulation of endopeptidase activity	response to cytokine	negative regulation of apoptotic process	negative regulation of catalytic activity	response to peptide hormone	negative regulation of membrane protein ectodomain proteolysis	cartilage development	cellular response to UV-A	negative regulation of trophoblast cell migration	cellular response to peptide	negative regulation of metallopeptidase activity	regulation of integrin-mediated signaling pathway	n/a	n/a	n/a	n/a	n/a	n/a	n/a	n/a	n/a	n/a	n/a	n/a	n/a	n/a	n/a	n/a	n/a	n/a	n/a	n/a	n/a	n/a	n/a	n/a	n/a	n/a	n/a
7086	TKT	pentose-phosphate shunt	pentose-phosphate shunt, non-oxidative branch	regulation of growth	glyceraldehyde-3-phosphate biosynthetic process	xylulose 5-phosphate biosynthetic process	n/a	n/a	n/a	n/a	n/a	n/a	n/a	n/a	n/a	n/a	n/a	n/a	n/a	n/a	n/a	n/a	n/a	n/a	n/a	n/a	n/a	n/a	n/a	n/a	n/a	n/a	n/a	n/a	n/a	n/a	n/a	n/a	n/a	n/a	n/a	n/a	n/a	n/a
7114	TMSB4X	actin filament organization	regulation of cell migration	tumor necrosis factor-mediated signaling pathway	sequestering of actin monomers	negative regulation of canonical NF-kappaB signal transduction	positive regulation of blood vessel endothelial cell migration	negative regulation of inflammatory response	negative regulation of hematopoietic stem cell differentiation	negative regulation of cell cycle G1/S phase transition	positive regulation of proton-transporting ATP synthase activity, rotational mechanism	positive regulation of endothelial cell chemotaxis	positive regulation of ATP biosynthetic process	n/a	n/a	n/a	n/a	n/a	n/a	n/a	n/a	n/a	n/a	n/a	n/a	n/a	n/a	n/a	n/a	n/a	n/a	n/a	n/a	n/a	n/a	n/a	n/a	n/a	n/a	n/a	n/a	n/a	n/a	n/a
7132	TNFRSF1A	aortic valve development	pulmonary valve development	negative regulation of extracellular matrix constituent secretion	transcription by RNA polymerase II	prostaglandin metabolic process	inflammatory response	cell surface receptor signaling pathway via JAK-STAT	extrinsic apoptotic signaling pathway via death domain receptors	intrinsic apoptotic signaling pathway in response to DNA damage	negative regulation of cardiac muscle hypertrophy	regulation of tumor necrosis factor-mediated signaling pathway	cytokine-mediated signaling pathway	tumor necrosis factor-mediated signaling pathway	positive regulation of amide metabolic process	defense response to bacterium	positive regulation of canonical NF-kappaB signal transduction	positive regulation of lipid metabolic process	positive regulation of transcription by RNA polymerase II	negative regulation of inflammatory response	positive regulation of inflammatory response	cellular response to mechanical stimulus	protein localization to plasma membrane	positive regulation of execution phase of apoptosis	positive regulation of apoptotic process involved in morphogenesis	regulation of establishment of endothelial barrier	regulation of membrane lipid metabolic process	n/a	n/a	n/a	n/a	n/a	n/a	n/a	n/a	n/a	n/a	n/a	n/a	n/a	n/a	n/a	n/a	n/a
7280	TUBB2A	microtubule cytoskeleton organization	mitotic cell cycle	cerebral cortex development	n/a	n/a	n/a	n/a	n/a	n/a	n/a	n/a	n/a	n/a	n/a	n/a	n/a	n/a	n/a	n/a	n/a	n/a	n/a	n/a	n/a	n/a	n/a	n/a	n/a	n/a	n/a	n/a	n/a	n/a	n/a	n/a	n/a	n/a	n/a	n/a	n/a	n/a	n/a	n/a
7283	TUBG1	mitotic sister chromatid segregation	meiotic spindle organization	microtubule cytoskeleton organization	mitotic cell cycle	microtubule nucleation	mitotic spindle organization	cytoplasmic microtubule organization	n/a	n/a	n/a	n/a	n/a	n/a	n/a	n/a	n/a	n/a	n/a	n/a	n/a	n/a	n/a	n/a	n/a	n/a	n/a	n/a	n/a	n/a	n/a	n/a	n/a	n/a	n/a	n/a	n/a	n/a	n/a	n/a	n/a	n/a	n/a	n/a
7431	VIM	positive regulation of gene expression	negative regulation of neuron projection development	astrocyte development	neuron projection development	positive regulation of collagen biosynthetic process	regulation of mRNA stability	intermediate filament organization	Bergmann glial cell differentiation	lens fiber cell development	cellular response to lipopolysaccharide	cellular response to muramyl dipeptide	cellular response to type II interferon	n/a	n/a	n/a	n/a	n/a	n/a	n/a	n/a	n/a	n/a	n/a	n/a	n/a	n/a	n/a	n/a	n/a	n/a	n/a	n/a	n/a	n/a	n/a	n/a	n/a	n/a	n/a	n/a	n/a	n/a	n/a
7846	TUBA1A	microtubule cytoskeleton organization	mitotic cell cycle	neuron migration	startle response	intracellular protein transport	microtubule-based process	centrosome cycle	smoothened signaling pathway	memory	adult locomotory behavior	visual learning	response to mechanical stimulus	glial cell differentiation	gene expression	dentate gyrus development	cerebellar cortex morphogenesis	pyramidal neuron differentiation	cerebral cortex development	flagellated sperm motility	cytoskeleton-dependent intracellular transport	response to tumor necrosis factor	locomotory exploration behavior	microtubule polymerization	forebrain morphogenesis	homeostasis of number of cells within a tissue	regulation of synapse organization	synapse organization	cell division	neuron apoptotic process	motor behavior	cellular response to calcium ion	organelle transport along microtubule	neuron projection arborization	response to L-glutamate	n/a	n/a	n/a	n/a	n/a	n/a	n/a	n/a	n/a
7857	SCG2	MAPK cascade	angiogenesis	negative regulation of endothelial cell proliferation	positive regulation of endothelial cell proliferation	inflammatory response	protein secretion	intracellular signal transduction	endothelial cell migration	eosinophil chemotaxis	positive chemotaxis	induction of positive chemotaxis	negative regulation of endothelial cell apoptotic process	negative regulation of extrinsic apoptotic signaling pathway	n/a	n/a	n/a	n/a	n/a	n/a	n/a	n/a	n/a	n/a	n/a	n/a	n/a	n/a	n/a	n/a	n/a	n/a	n/a	n/a	n/a	n/a	n/a	n/a	n/a	n/a	n/a	n/a	n/a	n/a
79621	RNASEH2B	in utero embryonic development	mismatch repair	RNA catabolic process	ribonucleotide metabolic process	regulation of G2/M transition of mitotic cell cycle	gene expression	negative regulation of gene expression	fibroblast proliferation	positive regulation of fibroblast proliferation	regulation of DNA damage checkpoint	n/a	n/a	n/a	n/a	n/a	n/a	n/a	n/a	n/a	n/a	n/a	n/a	n/a	n/a	n/a	n/a	n/a	n/a	n/a	n/a	n/a	n/a	n/a	n/a	n/a	n/a	n/a	n/a	n/a	n/a	n/a	n/a	n/a
79833	GEMIN6	spliceosomal complex assembly	spliceosomal snRNP assembly	mRNA splicing, via spliceosome	n/a	n/a	n/a	n/a	n/a	n/a	n/a	n/a	n/a	n/a	n/a	n/a	n/a	n/a	n/a	n/a	n/a	n/a	n/a	n/a	n/a	n/a	n/a	n/a	n/a	n/a	n/a	n/a	n/a	n/a	n/a	n/a	n/a	n/a	n/a	n/a	n/a	n/a	n/a	n/a
80333	KCNIP4	regulation of signal transduction	potassium ion transmembrane transport	protein localization to plasma membrane	regulation of potassium ion transmembrane transport	n/a	n/a	n/a	n/a	n/a	n/a	n/a	n/a	n/a	n/a	n/a	n/a	n/a	n/a	n/a	n/a	n/a	n/a	n/a	n/a	n/a	n/a	n/a	n/a	n/a	n/a	n/a	n/a	n/a	n/a	n/a	n/a	n/a	n/a	n/a	n/a	n/a	n/a	n/a
83442	SH3BGRL3	cytoskeleton organization	n/a	n/a	n/a	n/a	n/a	n/a	n/a	n/a	n/a	n/a	n/a	n/a	n/a	n/a	n/a	n/a	n/a	n/a	n/a	n/a	n/a	n/a	n/a	n/a	n/a	n/a	n/a	n/a	n/a	n/a	n/a	n/a	n/a	n/a	n/a	n/a	n/a	n/a	n/a	n/a	n/a	n/a
8407	TAGLN2	actin filament organization	epithelial cell differentiation	n/a	n/a	n/a	n/a	n/a	n/a	n/a	n/a	n/a	n/a	n/a	n/a	n/a	n/a	n/a	n/a	n/a	n/a	n/a	n/a	n/a	n/a	n/a	n/a	n/a	n/a	n/a	n/a	n/a	n/a	n/a	n/a	n/a	n/a	n/a	n/a	n/a	n/a	n/a	n/a	n/a
84221	SPATC1L	spermatogenesis	biological_process	actin polymerization or depolymerization	positive regulation of cAMP/PKA signal transduction	n/a	n/a	n/a	n/a	n/a	n/a	n/a	n/a	n/a	n/a	n/a	n/a	n/a	n/a	n/a	n/a	n/a	n/a	n/a	n/a	n/a	n/a	n/a	n/a	n/a	n/a	n/a	n/a	n/a	n/a	n/a	n/a	n/a	n/a	n/a	n/a	n/a	n/a	n/a
84967	LSM10	mRNA 3'-end processing by stem-loop binding and cleavage	RNA splicing	positive regulation of G1/S transition of mitotic cell cycle	n/a	n/a	n/a	n/a	n/a	n/a	n/a	n/a	n/a	n/a	n/a	n/a	n/a	n/a	n/a	n/a	n/a	n/a	n/a	n/a	n/a	n/a	n/a	n/a	n/a	n/a	n/a	n/a	n/a	n/a	n/a	n/a	n/a	n/a	n/a	n/a	n/a	n/a	n/a	n/a
8572	PDLIM4	heart development	actin cytoskeleton organization	muscle structure development	excitatory chemical synaptic transmission	n/a	n/a	n/a	n/a	n/a	n/a	n/a	n/a	n/a	n/a	n/a	n/a	n/a	n/a	n/a	n/a	n/a	n/a	n/a	n/a	n/a	n/a	n/a	n/a	n/a	n/a	n/a	n/a	n/a	n/a	n/a	n/a	n/a	n/a	n/a	n/a	n/a	n/a	n/a
8828	NRP2	angiogenesis	positive regulation of endothelial cell proliferation	outflow tract septum morphogenesis	cell adhesion	axon guidance	positive regulation of endothelial cell migration	facial nerve structural organization	trigeminal nerve structural organization	vestibulocochlear nerve structural organization	nerve development	branchiomotor neuron axon guidance	gonadotrophin-releasing hormone neuronal migration to the hypothalamus	ventral trunk neural crest cell migration	vascular endothelial growth factor signaling pathway	axon extension involved in axon guidance	negative chemotaxis	sympathetic ganglion development	trigeminal ganglion development	semaphorin-plexin signaling pathway	sensory neuron axon guidance	sympathetic neuron projection extension	sympathetic neuron projection guidance	regulation of postsynapse organization	neural crest cell migration involved in autonomic nervous system development	facioacoustic ganglion development	dorsal root ganglion morphogenesis	cellular response to leukemia inhibitory factor	n/a	n/a	n/a	n/a	n/a	n/a	n/a	n/a	n/a	n/a	n/a	n/a	n/a	n/a	n/a	n/a
89797	NAV2	regulation of systemic arterial blood pressure by baroreceptor feedback	nervous system development	sensory perception of sound	sensory perception of smell	locomotory behavior	optic nerve development	glossopharyngeal nerve development	vagus nerve development	neurogenesis	DNA duplex unwinding	n/a	n/a	n/a	n/a	n/a	n/a	n/a	n/a	n/a	n/a	n/a	n/a	n/a	n/a	n/a	n/a	n/a	n/a	n/a	n/a	n/a	n/a	n/a	n/a	n/a	n/a	n/a	n/a	n/a	n/a	n/a	n/a	n/a
9232	PTTG1	DNA repair	spermatogenesis	homologous chromosome segregation	chromosome organization	cell division	n/a	n/a	n/a	n/a	n/a	n/a	n/a	n/a	n/a	n/a	n/a	n/a	n/a	n/a	n/a	n/a	n/a	n/a	n/a	n/a	n/a	n/a	n/a	n/a	n/a	n/a	n/a	n/a	n/a	n/a	n/a	n/a	n/a	n/a	n/a	n/a	n/a	n/a
9296	ATP6V1F	vacuolar acidification	lysosomal lumen acidification	endosomal lumen acidification	intracellular pH reduction	Golgi lumen acidification	synaptic vesicle lumen acidification	proton transmembrane transport	n/a	n/a	n/a	n/a	n/a	n/a	n/a	n/a	n/a	n/a	n/a	n/a	n/a	n/a	n/a	n/a	n/a	n/a	n/a	n/a	n/a	n/a	n/a	n/a	n/a	n/a	n/a	n/a	n/a	n/a	n/a	n/a	n/a	n/a	n/a	n/a
93343	MVB12A	macroautophagy	virus maturation	endosome to lysosome transport via multivesicular body sorting pathway	receptor catabolic process	multivesicular body assembly	viral budding via host ESCRT complex	regulation of epidermal growth factor receptor signaling pathway	ubiquitin-dependent protein catabolic process via the multivesicular body sorting pathway	protein transport to vacuole involved in ubiquitin-dependent protein catabolic process via the multivesicular body sorting pathway	viral budding	membrane fission	n/a	n/a	n/a	n/a	n/a	n/a	n/a	n/a	n/a	n/a	n/a	n/a	n/a	n/a	n/a	n/a	n/a	n/a	n/a	n/a	n/a	n/a	n/a	n/a	n/a	n/a	n/a	n/a	n/a	n/a	n/a	n/a
9547	CXCL14	chemotaxis	signal transduction	cell-cell signaling	killing of cells of another organism	cell chemotaxis	antimicrobial humoral immune response mediated by antimicrobial peptide	n/a	n/a	n/a	n/a	n/a	n/a	n/a	n/a	n/a	n/a	n/a	n/a	n/a	n/a	n/a	n/a	n/a	n/a	n/a	n/a	n/a	n/a	n/a	n/a	n/a	n/a	n/a	n/a	n/a	n/a	n/a	n/a	n/a	n/a	n/a	n/a	n/a
9570	GOSR2	intra-Golgi vesicle-mediated transport	vesicle fusion	protein transport	n/a	n/a	n/a	n/a	n/a	n/a	n/a	n/a	n/a	n/a	n/a	n/a	n/a	n/a	n/a	n/a	n/a	n/a	n/a	n/a	n/a	n/a	n/a	n/a	n/a	n/a	n/a	n/a	n/a	n/a	n/a	n/a	n/a	n/a	n/a	n/a	n/a	n/a	n/a	n/a
967	CD63	positive regulation of receptor internalization	cell-matrix adhesion	protein transport	cell migration	endosome to melanosome transport	pigment granule maturation	regulation of vascular endothelial growth factor signaling pathway	regulation of potassium ion transmembrane transport	positive regulation of integrin-mediated signaling pathway	n/a	n/a	n/a	n/a	n/a	n/a	n/a	n/a	n/a	n/a	n/a	n/a	n/a	n/a	n/a	n/a	n/a	n/a	n/a	n/a	n/a	n/a	n/a	n/a	n/a	n/a	n/a	n/a	n/a	n/a	n/a	n/a	n/a	n/a

[truncated: 7 more sheets: K. R493X Pathway overlap, L. FTLD DEG overlap, M. FTLD Pathway overlap, N. 12m Grn DEG overlap, O. 12m Grn Pathway overlap, P. 19m Grn DEG overlap, Q. 19m Grn Pathway overlap]
