# Supplementary material for: TGF-β signaling promotes astroglial activation and TDP-43 proteinopathy in organoid models of frontotemporal lobar degeneration
Source: J Clin Invest. 2026 Jun 16;136(14):e190035. doi: 10.1172/JCI190035 (PMC13367973; doi:10.1172/JCI190035)
Supplement: Supplemental table 3 [file jci-136-190035-s097.xlsx]

## Sheet: A. Counts
Supplementary Table S3A: Total scRNA-seq cell count in each cluster per age/genotype
Cluster	5w GRN R493X/R493X	5w GRN+/+	16w GRN R493X/R493X	16w GRN+/+	25w GRN R493X/R493X	25w GRN+/+
Radial-Glia-1	7748	26042	407	666	258	59
Radial-Glia-2	9217	528	2469	3499	1722	4518
Radial-Glia-3	1119	4329	164	357	182	764
Radial-Glia-4	3046	2878	11	47	4	21
Neuroblast	8921	7069	670	485	53	39
LGE-Inhibitory-Neuron-1	1811	56	411	43	443	9427
LGE-Inhibitory-Neuron-2	123	6	9	20	1363	3248
CTIP2-Neuron	11179	246	6	3	1	17
CTIP2-SATB2-Neuron	192	440	3968	4937	179	64
SATB2-Neuron-1	321	87	13065	14555	18629	8401
SATB2-Neuron-2	1	1	3630	5473	3173	1138
Glioblast	270	50	4793	3846	10510	13607
Astrocyte	0	0	469	238	3954	1864
OPC	382	271	12	2	1	10
Ependymal-Cell	449	3002	19	32	1	2
Unknown	116	55	240	183	896	2962
Total	44895	45060	30343	34386	41369	46141

## Sheet: B. Identities
Supplementary Table S3B: Total scRNA-seq top 50 genes in each cluster
Cluster	Gene	p_val	avg_log2FC	pct.1	pct.2	p_val_adj
Radial-Glia-1	HMGA2	0	4.62387	0.833	0.093	0
Radial-Glia-1	DACH1	0	2.80371	0.92	0.313	0
Radial-Glia-1	GLI3	0	2.46475	0.805	0.248	0
Radial-Glia-1	LEF1	0	3.90164	0.607	0.067	0
Radial-Glia-1	DPP10	0	2.62566	0.775	0.245	0
Radial-Glia-1	B3GAT2	0	3.05473	0.645	0.126	0
Radial-Glia-1	CACHD1	0	2.74714	0.683	0.171	0
Radial-Glia-1	CREB5	0	2.11756	0.736	0.232	0
Radial-Glia-1	RTN1	0	-3.73829	0.109	0.603	0
Radial-Glia-1	STMN2	0	-3.98537	0.122	0.598	0
Radial-Glia-1	AC016205.1	0	3.20251	0.561	0.089	0
Radial-Glia-1	HDAC9	0	2.26808	0.778	0.306	0
Radial-Glia-1	SFRP1	0	2.10603	0.66	0.189	0
Radial-Glia-1	COL4A5	0	2.61397	0.611	0.142	0
Radial-Glia-1	ZFP36L1	0	2.17787	0.654	0.188	0
Radial-Glia-1	TTYH1	0	1.37895	0.799	0.335	0
Radial-Glia-1	NAV3	0	-3.21065	0.117	0.577	0
Radial-Glia-1	KIAA1217	0	2.99567	0.548	0.092	0
Radial-Glia-1	EMX2	0	1.90471	0.679	0.226	0
Radial-Glia-1	ADAMTS6	0	2.45833	0.594	0.145	0
Radial-Glia-1	NDST4	0	3.30193	0.497	0.05	0
Radial-Glia-1	FOXP1	0	1.97616	0.723	0.279	0
Radial-Glia-1	NASP	0	1.89642	0.826	0.382	0
Radial-Glia-1	LIX1	0	3.02248	0.504	0.061	0
Radial-Glia-1	XYLT1	0	2.50243	0.606	0.167	0
Radial-Glia-1	TCF7L1	0	2.9433	0.536	0.101	0
Radial-Glia-1	VCAN	0	1.78217	0.814	0.381	0
Radial-Glia-1	IL1RAPL1	0	2.01565	0.758	0.327	0
Radial-Glia-1	CADPS	0	2.45395	0.706	0.278	0
Radial-Glia-1	SELENOW	0	-2.48241	0.261	0.682	0
Radial-Glia-1	COL4A6	0	2.74735	0.51	0.091	0
Radial-Glia-1	SLIT2	0	2.11397	0.535	0.116	0
Radial-Glia-1	DNAH14	0	2.85728	0.514	0.101	0
Radial-Glia-1	AMBN	0	4.46164	0.424	0.02	0
Radial-Glia-1	TUBB2A	0	-2.48082	0.322	0.725	0
Radial-Glia-1	FABP7	0	-3.0087	0.214	0.616	0
Radial-Glia-1	OLFM3	0	3.92802	0.438	0.036	0
Radial-Glia-1	LRRN1	0	2.2097	0.569	0.168	0
Radial-Glia-1	NTM	0	-4.33975	0.043	0.442	0
Radial-Glia-1	GPC6	0	1.50657	0.815	0.418	0
Radial-Glia-1	SOX2	0	1.31635	0.688	0.293	0
Radial-Glia-1	CADM2	0	-3.76938	0.158	0.551	0
Radial-Glia-1	TENM4	0	1.73424	0.828	0.435	0
Radial-Glia-1	MID1	0	1.86666	0.62	0.231	0
Radial-Glia-1	CNTLN	0	2.47009	0.523	0.138	0
Radial-Glia-1	LHX2	0	1.68762	0.674	0.295	0
Radial-Glia-1	HELLS	0	2.14748	0.524	0.146	0
Radial-Glia-1	HES1	0	1.49371	0.543	0.168	0
Radial-Glia-1	UTRN	0	2.36932	0.507	0.132	0
Radial-Glia-1	BRINP3	0	3.19004	0.435	0.062	0
Radial-Glia-2	HMGB2	0	2.81523	0.765	0.219	0
Radial-Glia-2	PCLAF	0	2.62496	0.584	0.121	0
Radial-Glia-2	TOP2A	0	2.8499	0.581	0.123	0
Radial-Glia-2	NUSAP1	0	2.83341	0.564	0.112	0
Radial-Glia-2	CENPU	0	2.65394	0.541	0.104	0
Radial-Glia-2	SMC4	0	2.32189	0.598	0.165	0
Radial-Glia-2	CENPF	0	2.35248	0.584	0.153	0
Radial-Glia-2	ATAD2	0	2.6602	0.55	0.12	0
Radial-Glia-2	ANP32E	0	1.87395	0.692	0.282	0
Radial-Glia-2	MAD2L1	0	2.58856	0.514	0.105	0
Radial-Glia-2	DEK	0	1.45088	0.793	0.412	0
Radial-Glia-2	H2AFV	0	1.5595	0.773	0.396	0
Radial-Glia-2	SMC2	0	2.32486	0.497	0.122	0
Radial-Glia-2	UBE2T	0	2.19404	0.558	0.186	0
Radial-Glia-2	TYMS	0	2.6692	0.463	0.092	0
Radial-Glia-2	PTTG1	0	2.33144	0.517	0.148	0
Radial-Glia-2	DUT	0	2.01657	0.696	0.327	0
Radial-Glia-2	BIRC5	0	2.62268	0.449	0.081	0
Radial-Glia-2	TMPO	0	1.498	0.656	0.291	0
Radial-Glia-2	CDK1	0	2.90616	0.445	0.08	0
Radial-Glia-2	PBK	0	3.11777	0.42	0.057	0
Radial-Glia-2	HELLS	0	1.76119	0.52	0.169	0
Radial-Glia-2	MCM7	0	1.79351	0.521	0.17	0
Radial-Glia-2	CENPK	0	2.30387	0.446	0.097	0
Radial-Glia-2	UBE2C	0	2.68719	0.433	0.085	0
Radial-Glia-2	CKS1B	0	2.0829	0.488	0.141	0
Radial-Glia-2	RPA3	0	1.64099	0.579	0.235	0
Radial-Glia-2	HAT1	0	1.82892	0.541	0.198	0
Radial-Glia-2	NASP	0	1.25052	0.751	0.416	0
Radial-Glia-2	ANP32B	0	1.31394	0.678	0.345	0
Radial-Glia-2	HMGB3	0	1.40497	0.669	0.336	0
Radial-Glia-2	DIAPH3	0	2.43055	0.416	0.083	0
Radial-Glia-2	SNRPB	0	1.35633	0.703	0.37	0
Radial-Glia-2	CKS2	0	1.86923	0.54	0.209	0
Radial-Glia-2	GINS2	0	1.96836	0.48	0.149	0
Radial-Glia-2	TPX2	0	2.52428	0.412	0.083	0
Radial-Glia-2	PCNA	0	1.92625	0.484	0.156	0
Radial-Glia-2	GMNN	0	2.06899	0.441	0.116	0
Radial-Glia-2	NUDT1	0	1.4491	0.612	0.288	0
Radial-Glia-2	LRRC7	0	-4.24084	0.095	0.419	0
Radial-Glia-2	CENPH	0	2.01564	0.452	0.129	0
Radial-Glia-2	MYT1L	0	-4.32072	0.049	0.372	0
Radial-Glia-2	MKI67	0	2.54454	0.384	0.068	0
Radial-Glia-2	RRM1	0	1.8456	0.466	0.152	0
Radial-Glia-2	ADGRV1	0	1.28734	0.639	0.326	0
Radial-Glia-2	HMGN2	0	1.98828	0.94	0.629	0
Radial-Glia-2	USP1	0	1.66481	0.48	0.173	0
Radial-Glia-2	SOX2	0	0.84326	0.628	0.322	0
Radial-Glia-2	RTN1	0	-2.54654	0.255	0.559	0
Radial-Glia-2	CLSPN	0	2.45702	0.378	0.075	0
Radial-Glia-3	RSPO2	0	6.19327	0.737	0.022	0
Radial-Glia-3	WLS	0	4.13956	0.805	0.109	0
Radial-Glia-3	TPBG	0	5.3035	0.68	0.031	0
Radial-Glia-3	PRTG	0	4.21617	0.639	0.067	0
Radial-Glia-3	RSPO3	0	4.71692	0.576	0.04	0
Radial-Glia-3	MEIS2	0	-3.26962	0.191	0.709	0
Radial-Glia-3	TSHZ2	0	3.15216	0.635	0.117	0
Radial-Glia-3	SLIT2	0	2.87183	0.663	0.162	0
Radial-Glia-3	GNG12-AS1	0	3.73735	0.554	0.068	0
Radial-Glia-3	LMX1A	0	5.58123	0.486	0.012	0
Radial-Glia-3	PLXDC2	0	3.08477	0.554	0.092	0
Radial-Glia-3	LINGO2	0	3.17397	0.542	0.086	0
Radial-Glia-3	ERBB4	0	1.90465	0.59	0.141	0
Radial-Glia-3	TTYH1	0	2.13494	0.835	0.39	0
Radial-Glia-3	PRKG1	0	2.37645	0.683	0.253	0
Radial-Glia-3	AC125613.1	0	3.18138	0.507	0.079	0
Radial-Glia-3	CACHD1	0	2.20882	0.658	0.233	0
Radial-Glia-3	STMN2	0	-4.05768	0.116	0.541	0
Radial-Glia-3	FOXG1	0	-3.49297	0.061	0.478	0
Radial-Glia-3	ROBO2	0	-2.72277	0.265	0.667	0
Radial-Glia-3	RTN1	0	-3.11904	0.158	0.542	0
Radial-Glia-3	SPARC	0	2.15073	0.527	0.144	0
Radial-Glia-3	POU6F2	0	3.54101	0.436	0.056	0
Radial-Glia-3	ID3	0	1.24286	0.572	0.192	0
Radial-Glia-3	DACH1	0	1.07098	0.767	0.39	0
Radial-Glia-3	GULP1	0	2.07692	0.596	0.22	0
Radial-Glia-3	MDK	0	1.82436	0.632	0.258	0
Radial-Glia-3	NRXN1	0	-3.12712	0.171	0.544	0
Radial-Glia-3	COL4A5	0	1.67948	0.568	0.199	0
Radial-Glia-3	ZNF521	0	2.25743	0.507	0.139	0
Radial-Glia-3	CD99	0	1.69825	0.663	0.296	0
Radial-Glia-3	LINC01551	0	-3.03124	0.062	0.428	0
Radial-Glia-3	CNTNAP2	0	0.63537	0.716	0.352	0
Radial-Glia-3	TRIM67	0	5.19047	0.387	0.023	0
Radial-Glia-3	MASP1	0	3.16415	0.445	0.082	0
Radial-Glia-3	GJA1	0	3.27577	0.405	0.043	0
Radial-Glia-3	SAMD5	0	2.81536	0.441	0.081	0
Radial-Glia-3	KCNH7	0	-3.24919	0.059	0.418	0
Radial-Glia-3	HES1	0	1.46791	0.567	0.212	0
Radial-Glia-3	SLIT3	0	4.42721	0.375	0.023	0
Radial-Glia-3	MECOM	0	3.77593	0.39	0.039	0
Radial-Glia-3	PDLIM5	0	2.26695	0.464	0.118	0
Radial-Glia-3	CLU	0	1.25265	0.683	0.34	0
Radial-Glia-3	COL4A6	0	1.96518	0.485	0.142	0
Radial-Glia-3	AL109930.1	0	3.02045	0.391	0.051	0
Radial-Glia-3	AL589740.1	0	-4.41826	0.057	0.397	0
Radial-Glia-3	RSPO1	0	5.70754	0.348	0.008	0
Radial-Glia-3	ADGRL3	0	1.21779	0.631	0.293	0
Radial-Glia-3	CADM2	0	-3.64501	0.166	0.504	0
Radial-Glia-3	VIM	0	0.974734	0.96	0.626	0
Radial-Glia-4	ERBB4	0	3.62419	0.929	0.135	0
Radial-Glia-4	GREB1L	0	4.15212	0.768	0.072	0
Radial-Glia-4	PAX3	0	5.29596	0.693	0.029	0
Radial-Glia-4	TENM2	0	2.84245	0.849	0.208	0
Radial-Glia-4	NR2F2-AS1	0	3.86405	0.702	0.073	0
Radial-Glia-4	ZIC1	0	4.5271	0.654	0.042	0
Radial-Glia-4	CLYBL	0	4.48517	0.66	0.068	0
Radial-Glia-4	DCC	0	2.68388	0.835	0.258	0
Radial-Glia-4	RFX4	0	2.74106	0.825	0.251	0
Radial-Glia-4	DACH1	0	1.48098	0.927	0.388	0
Radial-Glia-4	PBX3	0	1.61299	0.765	0.227	0
Radial-Glia-4	AC233296.1	0	2.68008	0.721	0.187	0
Radial-Glia-4	NR2F2	0	2.73263	0.658	0.126	0
Radial-Glia-4	UNC5C	0	3.15045	0.61	0.084	0
Radial-Glia-4	NAV2	0	2.8789	0.815	0.314	0
Radial-Glia-4	NTRK2	0	2.8164	0.618	0.125	0
Radial-Glia-4	EPHA3	0	1.69323	0.818	0.338	0
Radial-Glia-4	ADGRL3	0	1.33806	0.761	0.291	0
Radial-Glia-4	NPAS3	0	1.94113	0.836	0.37	0
Radial-Glia-4	PDE1A	0	1.81275	0.62	0.157	0
Radial-Glia-4	AC092957.1	0	5.31346	0.477	0.015	0
Radial-Glia-4	NES	0	2.90585	0.568	0.106	0
Radial-Glia-4	CRABP1	0	1.97653	0.552	0.091	0
Radial-Glia-4	AC079385.1	0	2.55206	0.618	0.157	0
Radial-Glia-4	RTN1	0	-3.96002	0.099	0.542	0
Radial-Glia-4	AC012409.2	0	3.88673	0.484	0.041	0
Radial-Glia-4	MDK	0	1.73395	0.701	0.258	0
Radial-Glia-4	NRXN1	0	-3.59959	0.108	0.545	0
Radial-Glia-4	TENM3	0	1.87593	0.783	0.347	0
Radial-Glia-4	FOXG1	0	-3.92539	0.045	0.477	0
Radial-Glia-4	FABP7	0	-4.01355	0.137	0.568	0
Radial-Glia-4	ID1	0	3.31125	0.521	0.099	0
Radial-Glia-4	NR2F1	0	2.07637	0.922	0.501	0
Radial-Glia-4	PREX2	0	2.56511	0.545	0.126	0
Radial-Glia-4	ZNF521	0	2.14639	0.558	0.139	0
Radial-Glia-4	NASP	0	1.66241	0.855	0.436	0
Radial-Glia-4	GRID2	0	2.33108	0.593	0.176	0
Radial-Glia-4	NCKAP5	0	2.28129	0.747	0.33	0
Radial-Glia-4	ROBO2	0	-2.38201	0.25	0.666	0
Radial-Glia-4	NAV3	0	-2.40328	0.122	0.52	0
Radial-Glia-4	CHD7	0	1.45519	0.696	0.298	0
Radial-Glia-4	AC109466.1	0	3.88984	0.43	0.033	0
Radial-Glia-4	CRNDE	0	2.92976	0.445	0.058	0
Radial-Glia-4	RND2	0	3.54322	0.463	0.076	0
Radial-Glia-4	TTYH1	0	1.30873	0.78	0.393	0
Radial-Glia-4	AC022639.1	0	3.01875	0.459	0.08	0
Radial-Glia-4	SLIT2	0	1.65419	0.542	0.167	0
Radial-Glia-4	MPPED2	0	-3.11163	0.071	0.445	0
Radial-Glia-4	LINC01551	0	-3.53541	0.054	0.427	0
Radial-Glia-4	BOC	0	2.1476	0.519	0.147	0
Neuroblast	DCC	0	3.32331	0.79	0.232	0
Neuroblast	ANK3	0	2.47319	0.744	0.244	0
Neuroblast	FABP7	0	-3.67701	0.128	0.59	0
Neuroblast	EBF1	0	3.07261	0.494	0.042	0
Neuroblast	TAGLN3	0	2.28285	0.787	0.338	0
Neuroblast	RIMS2	0	2.50488	0.556	0.129	0
Neuroblast	NNAT	0	2.09276	0.889	0.462	0
Neuroblast	STMN2	0	1.53285	0.907	0.5	0
Neuroblast	ADGRL3	0	1.85373	0.68	0.274	0
Neuroblast	CRABP1	0	5.26227	0.477	0.074	0
Neuroblast	CD24	0	1.7003	0.81	0.414	0
Neuroblast	SCG5	0	2.7012	0.491	0.103	0
Neuroblast	THSD7A	0	2.92363	0.567	0.18	0
Neuroblast	SRRM4	0	1.78996	0.592	0.213	0
Neuroblast	B2M	0	-4.10161	0.077	0.444	0
Neuroblast	OCIAD2	0	1.84025	0.551	0.205	0
Neuroblast	NFIB	0	-0.603188	0.356	0.702	0
Neuroblast	SORBS2	0	1.7937	0.674	0.333	0
Neuroblast	SCG3	0	1.17767	0.611	0.274	0
Neuroblast	CACNA2D1	0	1.82627	0.718	0.384	0
Neuroblast	PTPRZ1	0	-1.59944	0.32	0.653	0
Neuroblast	EBF2	0	5.66598	0.338	0.011	0
Neuroblast	CELF4	0	1.62387	0.498	0.174	0
Neuroblast	AC233296.1	0	1.85318	0.496	0.177	0
Neuroblast	XKR4	0	2.16783	0.439	0.12	0
Neuroblast	EDIL3	0	3.60984	0.361	0.043	0
Neuroblast	C1orf61	0	-1.53382	0.499	0.817	0
Neuroblast	ELAVL4	0	1.39802	0.586	0.268	0
Neuroblast	DCX	0	1.02838	0.759	0.443	0
Neuroblast	CNTNAP5	0	1.8666	0.414	0.099	0
Neuroblast	NRN1	0	2.29302	0.438	0.124	0
Neuroblast	INA	0	2.00163	0.455	0.142	0
Neuroblast	MLLT11	0	1.14187	0.89	0.577	0
Neuroblast	NSG1	0	1.37916	0.616	0.303	0
Neuroblast	CTNNA2	0	1.15684	0.77	0.458	0
Neuroblast	PTPRD	0	0.917356	0.75	0.438	0
Neuroblast	KCNB2	0	2.09984	0.448	0.137	0
Neuroblast	GAP43	0	1.51124	0.786	0.477	0
Neuroblast	SLC38A1	0	1.58758	0.532	0.226	0
Neuroblast	CBLB	0	2.33591	0.551	0.247	0
Neuroblast	EPB41	0	2.27355	0.521	0.217	0
Neuroblast	CNTNAP2	0	1.35218	0.643	0.341	0
Neuroblast	ELAVL2	0	1.5873	0.509	0.208	0
Neuroblast	CLU	0	-4.85949	0.071	0.372	0
Neuroblast	AKAP6	0	1.70447	0.647	0.349	0
Neuroblast	CNTN4	0	2.56217	0.414	0.116	0
Neuroblast	SOX2	0	-2.85602	0.073	0.371	0
Neuroblast	MYT1L	0	0.623612	0.615	0.322	0
Neuroblast	LHX9	0	5.82239	0.306	0.014	0
Neuroblast	MAB21L1	0	6.59004	0.295	0.005	0
LGE-Inhibitory-Neuron-1	DLX6-AS1	0	4.78515	0.877	0.072	0
LGE-Inhibitory-Neuron-1	NRXN3	0	3.48693	0.981	0.31	0
LGE-Inhibitory-Neuron-1	GAD2	0	3.722	0.698	0.077	0
LGE-Inhibitory-Neuron-1	DLX5	0	3.88529	0.602	0.069	0
LGE-Inhibitory-Neuron-1	PDZRN3	0	3.61325	0.676	0.161	0
LGE-Inhibitory-Neuron-1	PTPRZ1	0	-2.71097	0.166	0.654	0
LGE-Inhibitory-Neuron-1	NLGN1	0	-2.43084	0.147	0.596	0
LGE-Inhibitory-Neuron-1	TENM4	0	-3.5979	0.069	0.514	0
LGE-Inhibitory-Neuron-1	DLX2	0	3.33308	0.48	0.058	0
LGE-Inhibitory-Neuron-1	ARL4D	0	2.83024	0.63	0.212	0
LGE-Inhibitory-Neuron-1	DCLK2	0	2.81484	0.728	0.311	0
LGE-Inhibitory-Neuron-1	SCGN	0	5.1934	0.436	0.02	0
LGE-Inhibitory-Neuron-1	GPC6	0	-2.30426	0.121	0.494	0
LGE-Inhibitory-Neuron-1	PPP2R2B	0	-2.94612	0.064	0.431	0
LGE-Inhibitory-Neuron-1	ARX	0	2.90337	0.508	0.147	0
LGE-Inhibitory-Neuron-1	DLX1	0	3.37035	0.409	0.05	0
LGE-Inhibitory-Neuron-1	VIM	0	-2.79637	0.302	0.653	0
LGE-Inhibitory-Neuron-1	LSAMP	0	-1.34407	0.282	0.628	0
LGE-Inhibitory-Neuron-1	LHX2	0	-3.95169	0.025	0.368	0
LGE-Inhibitory-Neuron-1	NME1	0	-1.26279	0.222	0.551	0
LGE-Inhibitory-Neuron-1	NR2F1	0	-1.5122	0.201	0.527	0
LGE-Inhibitory-Neuron-1	ENO1	0	-1.3968	0.272	0.595	0
LGE-Inhibitory-Neuron-1	NCKAP5	0	-3.54411	0.036	0.357	0
LGE-Inhibitory-Neuron-1	AC125613.1	0	3.05541	0.391	0.075	0
LGE-Inhibitory-Neuron-1	ST8SIA5	0	4.49958	0.338	0.022	0
LGE-Inhibitory-Neuron-1	PLS3	0	3.06382	0.397	0.082	0
LGE-Inhibitory-Neuron-1	PTPRG	0	-1.22855	0.221	0.535	0
LGE-Inhibitory-Neuron-1	CSRP2	0	-2.05074	0.245	0.557	0
LGE-Inhibitory-Neuron-1	PFN2	0	2.18547	0.677	0.367	0
LGE-Inhibitory-Neuron-1	SMOC1	0	3.40947	0.37	0.061	0
LGE-Inhibitory-Neuron-1	CNTNAP2	0	-3.25997	0.073	0.377	0
LGE-Inhibitory-Neuron-1	CD63	0	-1.46441	0.261	0.564	0
LGE-Inhibitory-Neuron-1	HSP90B1	0	-1.22923	0.242	0.539	0
LGE-Inhibitory-Neuron-1	PKM	0	-1.2142	0.251	0.548	0
LGE-Inhibitory-Neuron-1	DOK6	0	-2.87508	0.067	0.361	0
LGE-Inhibitory-Neuron-1	KAZN	0	-1.75924	0.146	0.439	0
LGE-Inhibitory-Neuron-1	NAV2	0	-2.75208	0.048	0.341	0
LGE-Inhibitory-Neuron-1	DAB1	0	-2.77092	0.07	0.361	0
LGE-Inhibitory-Neuron-1	NKAIN3	0	-1.31135	0.303	0.589	0
LGE-Inhibitory-Neuron-1	DLGAP1	0	-1.60769	0.249	0.534	0
LGE-Inhibitory-Neuron-1	TMEM123	0	2.16609	0.494	0.209	0
LGE-Inhibitory-Neuron-1	SLC44A5	0	-2.51028	0.086	0.369	0
LGE-Inhibitory-Neuron-1	PRKCA	0	2.3367	0.559	0.277	0
LGE-Inhibitory-Neuron-1	GLI3	0	-2.91744	0.064	0.343	0
LGE-Inhibitory-Neuron-1	DACH1	0	-2.47973	0.136	0.415	0
LGE-Inhibitory-Neuron-1	NRG3	0	-1.04717	0.267	0.544	0
LGE-Inhibitory-Neuron-1	SERBP1	0	-0.805631	0.345	0.621	0
LGE-Inhibitory-Neuron-1	EMX2	0	-3.44182	0.031	0.306	0
LGE-Inhibitory-Neuron-1	FABP5	0	-1.72715	0.168	0.441	0
LGE-Inhibitory-Neuron-1	NTM	0	-2.0947	0.125	0.398	0
LGE-Inhibitory-Neuron-2	PTPRZ1	0	-2.30712	0.169	0.639	0
LGE-Inhibitory-Neuron-2	TENM4	0	-4.36312	0.031	0.501	0
LGE-Inhibitory-Neuron-2	DLX6-AS1	0	2.71339	0.571	0.104	0
LGE-Inhibitory-Neuron-2	NRG3	0	-2.61436	0.093	0.539	0
LGE-Inhibitory-Neuron-2	RPL3	0	-1.69538	0.382	0.82	0
LGE-Inhibitory-Neuron-2	GAD2	0	3.22922	0.53	0.1	0
LGE-Inhibitory-Neuron-2	VIM	0	-2.55827	0.214	0.644	0
LGE-Inhibitory-Neuron-2	DLGAP1	0	-2.82204	0.104	0.528	0
LGE-Inhibitory-Neuron-2	NRXN3	0	1.47625	0.76	0.336	0
LGE-Inhibitory-Neuron-2	RPL4	0	-1.19095	0.242	0.664	0
LGE-Inhibitory-Neuron-2	RPS9	0	-1.26357	0.378	0.798	0
LGE-Inhibitory-Neuron-2	UBC	0	-0.945475	0.326	0.746	0
LGE-Inhibitory-Neuron-2	RPL10A	0	-1.18619	0.367	0.782	0
LGE-Inhibitory-Neuron-2	NLGN1	0	-1.80215	0.168	0.582	0
LGE-Inhibitory-Neuron-2	UCHL1	0	-1.31172	0.209	0.62	0
LGE-Inhibitory-Neuron-2	EEF2	0	-0.889566	0.263	0.666	0
LGE-Inhibitory-Neuron-2	NAP1L1	0	-1.15005	0.28	0.679	0
LGE-Inhibitory-Neuron-2	LSAMP	0	-1.49414	0.225	0.619	0
LGE-Inhibitory-Neuron-2	RPSA	0	-1.13665	0.424	0.815	0
LGE-Inhibitory-Neuron-2	BACH2	0	-2.23836	0.078	0.451	0
LGE-Inhibitory-Neuron-2	PTPRG	0	-1.224	0.155	0.527	0
LGE-Inhibitory-Neuron-2	ENO1	0	-0.994934	0.216	0.586	0
LGE-Inhibitory-Neuron-2	PPP2R2B	0	-3.15622	0.05	0.42	0
LGE-Inhibitory-Neuron-2	PKM	0	-1.05751	0.178	0.541	0
LGE-Inhibitory-Neuron-2	ERC1	0	-1.51015	0.112	0.474	0
LGE-Inhibitory-Neuron-2	PLEKHA5	0	-1.23871	0.184	0.545	0
LGE-Inhibitory-Neuron-2	NKAIN3	0	-1.39676	0.221	0.582	0
LGE-Inhibitory-Neuron-2	ZFAS1	0	-0.463606	0.369	0.728	0
LGE-Inhibitory-Neuron-2	TNRC6B	0	-0.764612	0.202	0.558	0
LGE-Inhibitory-Neuron-2	DACH1	0	-3.72931	0.054	0.408	0
LGE-Inhibitory-Neuron-2	RTN3	0	-0.592265	0.247	0.601	0
LGE-Inhibitory-Neuron-2	GPC6	0	-1.85199	0.129	0.482	0
LGE-Inhibitory-Neuron-2	EEF1B2	0	-0.666903	0.43	0.782	0
LGE-Inhibitory-Neuron-2	TTC28	0	-1.04035	0.299	0.648	0
LGE-Inhibitory-Neuron-2	BICD1	0	-1.06252	0.194	0.542	0
LGE-Inhibitory-Neuron-2	CADM2	0	-2.44971	0.153	0.501	0
LGE-Inhibitory-Neuron-2	TKT	0	-1.15168	0.128	0.476	0
LGE-Inhibitory-Neuron-2	CSRP2	0	-1.62434	0.201	0.548	0
LGE-Inhibitory-Neuron-2	EIF3E	0	-1.17521	0.145	0.492	0
LGE-Inhibitory-Neuron-2	LDHB	0	-0.639879	0.476	0.823	0
LGE-Inhibitory-Neuron-2	TNRC6A	0	-0.777848	0.188	0.532	0
LGE-Inhibitory-Neuron-2	TTYH1	0	-2.76281	0.066	0.409	0
LGE-Inhibitory-Neuron-2	IGF2BP2	0	-2.70606	0.036	0.377	0
LGE-Inhibitory-Neuron-2	NBEA	0	-1.7001	0.127	0.467	0
LGE-Inhibitory-Neuron-2	ANKS1B	0	-1.71446	0.142	0.482	0
LGE-Inhibitory-Neuron-2	ADGRB3	0	-0.857245	0.348	0.687	0
LGE-Inhibitory-Neuron-2	DOCK3	0	-1.50887	0.094	0.433	0
LGE-Inhibitory-Neuron-2	MACROD2	0	-3.49685	0.03	0.369	0
LGE-Inhibitory-Neuron-2	NUCKS1	0	-0.586847	0.274	0.613	0
LGE-Inhibitory-Neuron-2	RPLP0	0	-0.834939	0.468	0.805	0
CTIP2-Neuron	ZFHX3	0	3.29713	0.854	0.224	0
CTIP2-Neuron	CNTNAP5	0	3.7245	0.715	0.092	0
CTIP2-Neuron	PBX3	0	2.86243	0.828	0.211	0
CTIP2-Neuron	NFIB	0	-4.6916	0.092	0.706	0
CTIP2-Neuron	NRXN3	0	2.26537	0.925	0.315	0
CTIP2-Neuron	RUNX1T1	0	2.51595	0.821	0.236	0
CTIP2-Neuron	NFIA	0	-4.87577	0.047	0.631	0
CTIP2-Neuron	RBFOX1	0	2.42217	0.872	0.294	0
CTIP2-Neuron	RIMS2	0	2.97187	0.708	0.132	0
CTIP2-Neuron	BCL11B	0	2.72677	0.741	0.186	0
CTIP2-Neuron	CCSER1	0	2.5549	0.888	0.341	0
CTIP2-Neuron	SOX5	0	-3.46614	0.148	0.672	0
CTIP2-Neuron	FABP7	0	-5.53191	0.06	0.582	0
CTIP2-Neuron	SCG5	0	2.80552	0.621	0.106	0
CTIP2-Neuron	GABRB3	0	2.22892	0.707	0.201	0
CTIP2-Neuron	DLX6-AS1	0	1.75462	0.594	0.089	0
CTIP2-Neuron	MYT1L	0	1.31981	0.82	0.319	0
CTIP2-Neuron	GNG5	0	-3.47356	0.146	0.642	0
CTIP2-Neuron	ADGRL3	0	1.78707	0.773	0.28	0
CTIP2-Neuron	CNTNAP2	0	2.02444	0.83	0.339	0
CTIP2-Neuron	DLX5	0	1.98823	0.553	0.073	0
CTIP2-Neuron	NRG1	0	2.73349	0.785	0.314	0
CTIP2-Neuron	C1orf61	0	-3.05832	0.359	0.816	0
CTIP2-Neuron	NNAT	0	1.73153	0.927	0.471	0
CTIP2-Neuron	LRRC4C	0	3.03194	0.574	0.119	0
CTIP2-Neuron	FGF14	0	3.04235	0.551	0.101	0
CTIP2-Neuron	NSG1	0	1.64899	0.753	0.304	0
CTIP2-Neuron	TCF4	0	-2.73318	0.275	0.724	0
CTIP2-Neuron	CACNA2D3	0	3.90947	0.494	0.049	0
CTIP2-Neuron	ANK3	0	1.83172	0.703	0.258	0
CTIP2-Neuron	RIPOR2	0	2.61461	0.526	0.082	0
CTIP2-Neuron	STMN2	0	0.970475	0.951	0.508	0
CTIP2-Neuron	HS3ST4	0	3.31674	0.508	0.067	0
CTIP2-Neuron	ZNF503	0	3.78878	0.484	0.045	0
CTIP2-Neuron	EBF1	0	4.41015	0.49	0.054	0
CTIP2-Neuron	OCIAD2	0	1.87636	0.642	0.209	0
CTIP2-Neuron	NSG2	0	1.61313	0.66	0.231	0
CTIP2-Neuron	CTNNA2	0	1.45414	0.874	0.46	0
CTIP2-Neuron	KIRREL3	0	2.40733	0.563	0.151	0
CTIP2-Neuron	GAD2	0	1.27494	0.5	0.089	0
CTIP2-Neuron	PTPRZ1	0	-2.84081	0.24	0.649	0
CTIP2-Neuron	UNC79	0	1.87959	0.58	0.172	0
CTIP2-Neuron	XKR4	0	2.07701	0.529	0.124	0
CTIP2-Neuron	TAC1	0	5.3462	0.422	0.019	0
CTIP2-Neuron	NR2F1	0	-2.7764	0.128	0.53	0
CTIP2-Neuron	MIR124-2HG	0	2.04967	0.562	0.162	0
CTIP2-Neuron	NLGN1	0	-2.38546	0.195	0.593	0
CTIP2-Neuron	SCG3	0	1.12722	0.676	0.279	0
CTIP2-Neuron	B2M	0	-5.43962	0.041	0.436	0
CTIP2-Neuron	CELF5	0	1.54398	0.643	0.252	0
CTIP2-SATB2-Neuron	OPCML	0	3.94448	0.953	0.21	0
CTIP2-SATB2-Neuron	ARPP21	0	2.92556	0.876	0.182	0
CTIP2-SATB2-Neuron	PDE1A	0	3.77929	0.823	0.141	0
CTIP2-SATB2-Neuron	C8orf34	0	4.79825	0.681	0.048	0
CTIP2-SATB2-Neuron	MDGA2	0	3.7225	0.772	0.155	0
CTIP2-SATB2-Neuron	LDB2	0	3.91234	0.824	0.208	0
CTIP2-SATB2-Neuron	SORCS1	0	5.14429	0.682	0.068	0
CTIP2-SATB2-Neuron	HS3ST4	0	4.39243	0.666	0.064	0
CTIP2-SATB2-Neuron	CNTN1	0	4.12065	0.661	0.064	0
CTIP2-SATB2-Neuron	RBFOX1	0	2.06596	0.893	0.298	0
CTIP2-SATB2-Neuron	GRIA2	0	2.6063	0.836	0.242	0
CTIP2-SATB2-Neuron	NELL2	0	2.45947	0.895	0.312	0
CTIP2-SATB2-Neuron	GRIN2B	0	2.99281	0.715	0.136	0
CTIP2-SATB2-Neuron	GRM5	0	4.28029	0.636	0.057	0
CTIP2-SATB2-Neuron	CNTNAP5	0	2.96523	0.669	0.098	0
CTIP2-SATB2-Neuron	RALYL	0	3.20823	0.689	0.118	0
CTIP2-SATB2-Neuron	DAB1	0	2.4788	0.891	0.323	0
CTIP2-SATB2-Neuron	MEF2C	0	2.04752	0.805	0.243	0
CTIP2-SATB2-Neuron	DSCAM	0	1.98311	0.781	0.22	0
CTIP2-SATB2-Neuron	ANK3	0	1.81101	0.816	0.257	0
CTIP2-SATB2-Neuron	RGS7	0	2.68925	0.76	0.203	0
CTIP2-SATB2-Neuron	DPP6	0	2.77657	0.736	0.183	0
CTIP2-SATB2-Neuron	TRPM3	0	2.69043	0.629	0.084	0
CTIP2-SATB2-Neuron	SNAP25	0	2.78783	0.749	0.206	0
CTIP2-SATB2-Neuron	LRRC7	0	1.41453	0.907	0.368	0
CTIP2-SATB2-Neuron	SLC24A2	0	4.43477	0.573	0.038	0
CTIP2-SATB2-Neuron	PCLO	0	2.6397	0.709	0.175	0
CTIP2-SATB2-Neuron	KAZN	0	3.65531	0.934	0.403	0
CTIP2-SATB2-Neuron	PTPRD	0	2.85601	0.958	0.44	0
CTIP2-SATB2-Neuron	GRM3	0	3.45579	0.632	0.116	0
CTIP2-SATB2-Neuron	DMD	0	2.61787	0.843	0.328	0
CTIP2-SATB2-Neuron	PEX5L	0	4.25524	0.568	0.057	0
CTIP2-SATB2-Neuron	ASTN2	0	3.44503	0.647	0.137	0
CTIP2-SATB2-Neuron	CACNA1E	0	3.06471	0.609	0.101	0
CTIP2-SATB2-Neuron	BRINP1	0	3.40004	0.58	0.078	0
CTIP2-SATB2-Neuron	NEGR1	0	2.90686	0.666	0.165	0
CTIP2-SATB2-Neuron	MACROD2	0	2.36856	0.843	0.342	0
CTIP2-SATB2-Neuron	CTTNBP2	0	2.58877	0.701	0.201	0
CTIP2-SATB2-Neuron	SH3GL2	0	3.24181	0.592	0.094	0
CTIP2-SATB2-Neuron	PCSK5	0	4.04956	0.567	0.071	0
CTIP2-SATB2-Neuron	DYNC1I1	0	2.90455	0.621	0.126	0
CTIP2-SATB2-Neuron	TMEM108	0	2.2019	0.85	0.355	0
CTIP2-SATB2-Neuron	LINC01122	0	2.04051	0.802	0.309	0
CTIP2-SATB2-Neuron	KCNQ5	0	3.6537	0.552	0.061	0
CTIP2-SATB2-Neuron	MYT1L	0	1.32322	0.81	0.323	0
CTIP2-SATB2-Neuron	PCDH9	0	1.98307	0.763	0.277	0
CTIP2-SATB2-Neuron	PAK5	0	2.30854	0.71	0.225	0
CTIP2-SATB2-Neuron	LMO7	0	3.92704	0.535	0.052	0
CTIP2-SATB2-Neuron	CELF4	0	2.42074	0.659	0.178	0
CTIP2-SATB2-Neuron	NTM	0	2.00728	0.845	0.365	0
SATB2-Neuron-1	BHLHE22	0	3.07461	0.563	0.097	0
SATB2-Neuron-1	NEUROD6	0	2.0595	0.586	0.141	0
SATB2-Neuron-1	VIM	0	-3.39895	0.295	0.736	0
SATB2-Neuron-1	NEUROD2	0	2.95032	0.525	0.101	0
SATB2-Neuron-1	EPHA3	0	2.08871	0.661	0.259	0
SATB2-Neuron-1	SOX2	0	-3.41816	0.042	0.44	0
SATB2-Neuron-1	PLXNA2	0	2.58916	0.577	0.179	0
SATB2-Neuron-1	SLA	0	2.96304	0.496	0.101	0
SATB2-Neuron-1	NPAS3	0	-3.23767	0.081	0.47	0
SATB2-Neuron-1	LRRC7	0	1.81232	0.687	0.302	0
SATB2-Neuron-1	TTYH1	0	-3.25695	0.112	0.488	0
SATB2-Neuron-1	CUX2	0	2.43598	0.592	0.217	0
SATB2-Neuron-1	DACH1	0	-3.27449	0.111	0.486	0
SATB2-Neuron-1	PLXNA4	0	2.01037	0.525	0.161	0
SATB2-Neuron-1	STMN2	0	0.967441	0.809	0.446	0
SATB2-Neuron-1	DLGAP1	0	1.61053	0.792	0.439	0
SATB2-Neuron-1	MYT1L	0	1.48435	0.615	0.262	0
SATB2-Neuron-1	MLLT3	0	1.98807	0.726	0.379	0
SATB2-Neuron-1	PPP2R2B	0	1.89345	0.678	0.335	0
SATB2-Neuron-1	NTM	0	1.64378	0.648	0.306	0
SATB2-Neuron-1	KCNQ3	0	2.40097	0.566	0.226	0
SATB2-Neuron-1	MAGI1	0	-1.66077	0.185	0.524	0
SATB2-Neuron-1	CADM2	0	1.91843	0.749	0.419	0
SATB2-Neuron-1	SEZ6L	0	1.81567	0.547	0.218	0
SATB2-Neuron-1	GRAMD1B	0	3.15437	0.427	0.099	0
SATB2-Neuron-1	ZBTB18	0	1.89653	0.532	0.205	0
SATB2-Neuron-1	NRXN1	0	1.11633	0.783	0.46	0
SATB2-Neuron-1	CACNA2D1	0	1.33447	0.657	0.335	0
SATB2-Neuron-1	DOPEY2	0	2.5455	0.453	0.136	0
SATB2-Neuron-1	SH3RF3	0	2.56909	0.449	0.132	0
SATB2-Neuron-1	RTN1	0	1.16001	0.768	0.461	0
SATB2-Neuron-1	ZFP36L1	0	-3.81128	0.02	0.325	0
SATB2-Neuron-1	DSCAM	0	2.0066	0.476	0.173	0
SATB2-Neuron-1	PALMD	0	3.03894	0.382	0.079	0
SATB2-Neuron-1	QKI	0	-1.56336	0.254	0.555	0
SATB2-Neuron-1	AL589740.1	0	1.40908	0.617	0.32	0
SATB2-Neuron-1	SEMA3C	0	2.30347	0.461	0.165	0
SATB2-Neuron-1	CLMP	0	2.77638	0.367	0.073	0
SATB2-Neuron-1	ANXA5	0	-2.77912	0.052	0.345	0
SATB2-Neuron-1	CSRP2	0	2.2758	0.764	0.476	0
SATB2-Neuron-1	FRMD4B	0	1.95703	0.515	0.227	0
SATB2-Neuron-1	EPHA5	0	1.57453	0.56	0.274	0
SATB2-Neuron-1	CD99	0	-2.40795	0.087	0.371	0
SATB2-Neuron-1	CAMK4	0	1.70646	0.508	0.227	0
SATB2-Neuron-1	LDLRAD4	0	1.93235	0.512	0.231	0
SATB2-Neuron-1	UNC5D	0	2.52444	0.494	0.215	0
SATB2-Neuron-1	DOK6	0	1.79633	0.56	0.283	0
SATB2-Neuron-1	CPE	0	1.61657	0.621	0.348	0
SATB2-Neuron-1	KIF26B	0	2.03256	0.445	0.174	0
SATB2-Neuron-1	GLI3	0	-2.39822	0.122	0.39	0
SATB2-Neuron-2	SATB2	0	3.76713	0.897	0.12	0
SATB2-Neuron-2	ARPP21	0	3.12665	0.936	0.167	0
SATB2-Neuron-2	NKAIN2	0	3.69812	0.955	0.204	0
SATB2-Neuron-2	MEF2C	0	4.19133	0.967	0.224	0
SATB2-Neuron-2	FAM19A1	0	3.80803	0.92	0.218	0
SATB2-Neuron-2	OPCML	0	2.22495	0.873	0.203	0
SATB2-Neuron-2	IQCJ-SCHIP1	0	3.4149	0.779	0.119	0
SATB2-Neuron-2	NELL2	0	2.7706	0.95	0.299	0
SATB2-Neuron-2	NEUROD6	0	2.4716	0.84	0.207	0
SATB2-Neuron-2	LRRC7	0	2.18721	0.975	0.355	0
SATB2-Neuron-2	RBFOX1	0	1.88809	0.904	0.287	0
SATB2-Neuron-2	FGF12	0	3.74304	0.703	0.091	0
SATB2-Neuron-2	PLXNA4	0	2.50113	0.816	0.21	0
SATB2-Neuron-2	DLGAP2	0	3.41238	0.681	0.078	0
SATB2-Neuron-2	SLC44A5	0	2.44792	0.919	0.321	0
SATB2-Neuron-2	GRIN2B	0	2.65671	0.722	0.127	0
SATB2-Neuron-2	MYT1L	0	1.68235	0.901	0.31	0
SATB2-Neuron-2	DOK5	0	2.40448	0.874	0.291	0
SATB2-Neuron-2	CCSER1	0	1.49964	0.915	0.335	0
SATB2-Neuron-2	DAB1	0	2.27755	0.889	0.314	0
SATB2-Neuron-2	DPYD	0	2.43458	0.726	0.156	0
SATB2-Neuron-2	SLA	0	1.87337	0.725	0.159	0
SATB2-Neuron-2	MSRA	0	2.06379	0.811	0.249	0
SATB2-Neuron-2	BHLHE22	0	2.06735	0.732	0.172	0
SATB2-Neuron-2	PTPRD	0	3.02944	0.979	0.43	0
SATB2-Neuron-2	NTM	0	1.4774	0.901	0.354	0
SATB2-Neuron-2	DSCAM	0	1.52964	0.756	0.212	0
SATB2-Neuron-2	TMEM108	0	2.07617	0.883	0.345	0
SATB2-Neuron-2	FAM49A	0	2.41595	0.669	0.133	0
SATB2-Neuron-2	MACROD2	0	2.09453	0.867	0.333	0
SATB2-Neuron-2	SHTN1	0	1.63501	0.807	0.274	0
SATB2-Neuron-2	ZBTB18	0	1.85614	0.78	0.25	0
SATB2-Neuron-2	PTPRN2	0	1.94913	0.779	0.251	0
SATB2-Neuron-2	PCLO	0	2.21211	0.695	0.167	0
SATB2-Neuron-2	SYBU	0	3.40071	0.61	0.085	0
SATB2-Neuron-2	LRRTM4	0	2.51898	0.808	0.284	0
SATB2-Neuron-2	DNM3	0	2.37258	0.69	0.17	0
SATB2-Neuron-2	DLG2	0	2.68104	0.972	0.454	0
SATB2-Neuron-2	CADM2	0	2.09773	0.98	0.466	0
SATB2-Neuron-2	SLC8A1	0	1.73087	0.863	0.349	0
SATB2-Neuron-2	SNX7	0	2.69485	0.635	0.121	0
SATB2-Neuron-2	GNAI1	0	2.05353	0.715	0.202	0
SATB2-Neuron-2	PPFIA2	0	1.65231	0.837	0.328	0
SATB2-Neuron-2	AFF3	0	1.84509	0.913	0.408	0
SATB2-Neuron-2	GRM7	0	3.15017	0.587	0.083	0
SATB2-Neuron-2	PLPPR5	0	2.78781	0.585	0.081	0
SATB2-Neuron-2	CSMD2	0	2.01293	0.683	0.183	0
SATB2-Neuron-2	LIMCH1	0	2.06043	0.737	0.24	0
SATB2-Neuron-2	LDLRAD4	0	1.67449	0.762	0.267	0
SATB2-Neuron-2	MAPT	0	1.46258	0.872	0.377	0
Glioblast	CLU	0	3.33683	0.875	0.267	0
Glioblast	HOPX	0	3.48632	0.692	0.085	0
Glioblast	CRYAB	0	0.865256	0.764	0.202	0
Glioblast	MT2A	0	3.22639	0.685	0.145	0
Glioblast	SLC1A3	0	2.95696	0.708	0.178	0
Glioblast	PMP2	0	3.58053	0.592	0.067	0
Glioblast	B2M	0	2.58423	0.866	0.347	0
Glioblast	SYT1	0	-3.52382	0.123	0.641	0
Glioblast	BCAN	0	3.60322	0.548	0.06	0
Glioblast	PTN	0	2.96795	0.795	0.312	0
Glioblast	TNC	0	3.69519	0.549	0.066	0
Glioblast	SCRG1	0	2.50015	0.614	0.149	0
Glioblast	S100B	0	2.50605	0.515	0.083	0
Glioblast	LINC01965	0	2.44233	0.572	0.146	0
Glioblast	CD24	0	-2.87772	0.092	0.498	0
Glioblast	PON2	0	2.77669	0.53	0.124	0
Glioblast	ANXA1	0	3.1329	0.45	0.048	0
Glioblast	PEA15	0	2.39	0.629	0.228	0
Glioblast	CST3	0	3.09544	0.747	0.353	0
Glioblast	TMSB15A	0	-1.79133	0.263	0.639	0
Glioblast	PTPRD	0	-3.5664	0.137	0.512	0
Glioblast	DOK5	0	1.3702	0.644	0.272	0
Glioblast	BCL11A	0	-2.80861	0.118	0.489	0
Glioblast	CD9	0	2.86963	0.436	0.073	0
Glioblast	ANXA5	0	1.77552	0.591	0.229	0
Glioblast	CCSER1	0	-4.17685	0.056	0.416	0
Glioblast	GFAP	0	3.10648	0.404	0.05	0
Glioblast	CDO1	0	2.54643	0.516	0.162	0
Glioblast	FABP7	0	1.91968	0.862	0.509	0
Glioblast	LRRC7	0	-3.71191	0.085	0.438	0
Glioblast	VIM	0	1.65745	0.94	0.587	0
Glioblast	ID3	0	2.37336	0.507	0.155	0
Glioblast	MYT1L	0	-3.99107	0.042	0.39	0
Glioblast	ATP1B2	0	2.48807	0.461	0.115	0
Glioblast	FOS	0	2.34014	0.648	0.306	0
Glioblast	LINC01122	0	-3.95941	0.034	0.376	0
Glioblast	DBI	0	2.48483	0.927	0.587	0
Glioblast	TRIM9	0	2.204	0.478	0.138	0
Glioblast	GPM6B	0	2.03204	0.802	0.464	0
Glioblast	NELL2	0	-3.7127	0.043	0.381	0
Glioblast	KALRN	0	-2.35895	0.19	0.527	0
Glioblast	LTBP1	0	2.07312	0.475	0.138	0
Glioblast	CD99	0	1.63361	0.595	0.261	0
Glioblast	STMN2	0	-2.90313	0.241	0.574	0
Glioblast	HECW1	0	-3.77225	0.036	0.368	0
Glioblast	NSG1	0	-3.17208	0.04	0.37	0
Glioblast	LGALS3	0	3.13911	0.373	0.044	0
Glioblast	AFF3	0	-2.69063	0.152	0.481	0
Glioblast	FGF13	0	-3.01372	0.075	0.397	0
Glioblast	NNAT	0	-2.17516	0.216	0.537	0
Astrocyte	ANXA1	0	3.77611	0.863	0.082	0
Astrocyte	HOPX	0	3.28342	0.922	0.147	0
Astrocyte	S100B	0	4.00772	0.891	0.122	0
Astrocyte	ID3	0	3.53117	0.945	0.183	0
Astrocyte	CRYAB	0	6.19644	1	0.259	0
Astrocyte	CXCL14	0	4.74083	0.744	0.052	0
Astrocyte	CLU	0	2.94452	0.981	0.333	0
Astrocyte	PMP2	0	2.48465	0.759	0.121	0
Astrocyte	GFAP	0	3.87926	0.702	0.082	0
Astrocyte	TNC	0	2.39686	0.732	0.115	0
Astrocyte	TAGLN2	0	2.93658	0.735	0.123	0
Astrocyte	SCRG1	0	2.10324	0.807	0.196	0
Astrocyte	MT2A	0	3.16505	0.811	0.202	0
Astrocyte	ANXA5	0	2.27465	0.87	0.262	0
Astrocyte	CA2	0	3.20596	0.675	0.084	0
Astrocyte	LGALS3	0	3.71285	0.655	0.073	0
Astrocyte	B2M	0	2.42764	0.975	0.402	0
Astrocyte	SLC1A3	0	1.59015	0.805	0.235	0
Astrocyte	ID1	0	2.64171	0.658	0.094	0
Astrocyte	AP1S2	0	1.96845	0.83	0.281	0
Astrocyte	CCL2	0	5.22028	0.567	0.03	0
Astrocyte	EMP3	0	2.33327	0.68	0.147	0
Astrocyte	TNFRSF12A	0	3.93992	0.575	0.042	0
Astrocyte	F3	0	3.02011	0.591	0.069	0
Astrocyte	BCAN	0	2.13475	0.633	0.113	0
Astrocyte	SYT1	0	-4.95421	0.071	0.584	0
Astrocyte	NCAN	0	2.30234	0.757	0.248	0
Astrocyte	PEA15	0	1.55096	0.778	0.269	0
Astrocyte	CST3	0	1.60748	0.89	0.393	0
Astrocyte	SQSTM1	0	2.09887	0.767	0.275	0
Astrocyte	BAALC	0	2.26939	0.589	0.112	0
Astrocyte	SPARC	0	1.95359	0.619	0.143	0
Astrocyte	TIMP1	0	2.85331	0.563	0.087	0
Astrocyte	CYSTM1	0	1.7881	0.728	0.254	0
Astrocyte	CBR1	0	1.94025	0.644	0.178	0
Astrocyte	MT1X	0	2.43279	0.615	0.15	0
Astrocyte	TMSB15A	0	-3.36869	0.138	0.6	0
Astrocyte	LAMTOR4	0	1.57138	0.875	0.416	0
Astrocyte	ATP6V0E1	0	1.48126	0.853	0.394	0
Astrocyte	DOK5	0	0.941984	0.768	0.311	0
Astrocyte	SNX3	0	1.71453	0.935	0.483	0
Astrocyte	PTN	0	0.95047	0.816	0.366	0
Astrocyte	CD99	0	1.33642	0.743	0.294	0
Astrocyte	C19orf70	0	1.48881	0.768	0.321	0
Astrocyte	METRN	0	2.27893	0.547	0.104	0
Astrocyte	BOLA3	0	1.74968	0.663	0.221	0
Astrocyte	TMEM147	0	1.63271	0.739	0.297	0
Astrocyte	ATP1B2	0	1.91721	0.589	0.15	0
Astrocyte	AK6	0	1.4778	0.698	0.261	0
Astrocyte	NNAT	0	-4.878	0.069	0.505	0
OPC	S100A10	0	6.28676	0.906	0.039	0
OPC	S100A11	0	7.1823	0.833	0.015	0
OPC	IFITM3	0	4.31555	0.801	0.078	0
OPC	POSTN	0	8.93318	0.664	0.005	0
OPC	MYL12A	0	2.88791	0.799	0.161	0
OPC	QPRT	0	3.34276	0.726	0.1	0
OPC	MDK	0	3.55299	0.891	0.267	0
OPC	SPARC	0	3.45157	0.77	0.154	0
OPC	TPM2	0	5.52092	0.621	0.019	0
OPC	FN1	0	5.78188	0.645	0.047	0
OPC	LUM	0	8.68095	0.591	0.003	0
OPC	BNC2	0	5.12111	0.608	0.036	0
OPC	ANXA2	0	4.31574	0.605	0.041	0
OPC	ADAM12	0	6.56885	0.531	0.011	0
OPC	COL5A2	0	4.74098	0.541	0.027	0
OPC	COL6A2	0	5.91718	0.5	0.043	0
OPC	ARPC1B	0	4.71051	0.482	0.03	0
OPC	S100A6	0	5.94622	0.488	0.05	0
OPC	AFAP1L2	0	6.87369	0.441	0.004	0
OPC	BCHE	0	4.21974	0.487	0.059	0
OPC	CDH6	0	4.56588	0.471	0.043	0
OPC	CDH19	0	9.24383	0.428	0.001	0
OPC	MMP2	0	4.25921	0.425	0.01	0
OPC	TGFBR3	0	5.62633	0.423	0.009	0
OPC	EGFLAM	0	7.17975	0.403	0.002	0
OPC	COL1A2	0	6.60555	0.395	0.008	0
OPC	COL23A1	0	5.08666	0.386	0.008	0
OPC	NID2	0	7.01471	0.382	0.004	0
OPC	COL6A1	0	4.17076	0.472	0.097	0
OPC	LINC01198	0	7.94292	0.361	0.001	0
OPC	KRT19	0	8.40511	0.36	0.005	0
OPC	SOX10	0	6.35608	0.355	0.005	0
OPC	COL3A1	0	9.92791	0.345	0.002	0
OPC	COL1A1	0	9.11109	0.342	0.003	0
OPC	MPZ	0	6.6188	0.33	0.003	0
OPC	KRT8	0	6.71165	0.333	0.011	0
OPC	COL6A3	0	7.14307	0.323	0.006	0
OPC	ETS1	0	7.00424	0.317	0.001	0
OPC	FOXD3-AS1	0	7.59751	0.313	0.001	0
OPC	PITX2	0	9.09784	0.295	0.001	0
OPC	ITGA4	0	6.79048	0.296	0.003	0
OPC	IGFBP3	0	8.99311	0.291	0.005	0
OPC	OLFML2A	0	6.18859	0.285	0.002	0
OPC	HAND1	0	9.58231	0.27	0.001	0
OPC	MAGEA4	4.94065645841247e-324	7.35192	0.268	0.002	1.45280003159619e-319
OPC	PLAC9	8.5695076012642e-313	6.16094	0.326	0.005	2.51986e-308
OPC	DCN	2.25527052055162e-311	7.11892	0.285	0.006	6.63162e-307
OPC	TIMP1	1.04101e-303	3.15497	0.686	0.098	3.06108e-299
OPC	RPS23	2.25339e-300	1.14174	0.994	0.962	6.6261e-296
OPC	GPM6A	1.27041e-296	-4.0479	0.155	0.771	3.73565e-292
Ependymal-Cell	TTR	0	10.0449	0.997	0.039	0
Ependymal-Cell	TRPM3	0	5.28983	0.842	0.095	0
Ependymal-Cell	RSPO2	0	4.36368	0.744	0.033	0
Ependymal-Cell	TPBG	0	4.75861	0.744	0.039	0
Ependymal-Cell	ERBB4	0	2.76585	0.817	0.145	0
Ependymal-Cell	PRTG	0	3.64365	0.674	0.074	0
Ependymal-Cell	GRM8	0	4.82725	0.653	0.055	0
Ependymal-Cell	WLS	0	3.08552	0.717	0.12	0
Ependymal-Cell	SLIT2	0	2.69819	0.753	0.168	0
Ependymal-Cell	SULF1	0	5.35666	0.593	0.025	0
Ependymal-Cell	LRP1B	0	3.00046	0.799	0.233	0
Ependymal-Cell	RBM47	0	5.4014	0.55	0.015	0
Ependymal-Cell	CRABP2	0	4.1426	0.564	0.046	0
Ependymal-Cell	MDK	0	2.29514	0.776	0.261	0
Ependymal-Cell	MEIS2	0	-2.84301	0.197	0.702	0
Ependymal-Cell	PLS3	0	3.10595	0.589	0.091	0
Ependymal-Cell	LMX1A	0	4.66517	0.509	0.019	0
Ependymal-Cell	ZFYVE16	0	3.03601	0.7	0.215	0
Ependymal-Cell	GULP1	0	2.48262	0.703	0.224	0
Ependymal-Cell	AC125613.1	0	2.94728	0.555	0.084	0
Ependymal-Cell	KCTD8	0	4.68708	0.488	0.027	0
Ependymal-Cell	PLXDC2	0	2.67067	0.555	0.098	0
Ependymal-Cell	CACHD1	0	1.76872	0.682	0.239	0
Ependymal-Cell	SPARC	0	2.45157	0.591	0.149	0
Ependymal-Cell	ADGRL3	0	1.4936	0.738	0.297	0
Ependymal-Cell	OTX2	0	4.7709	0.46	0.02	0
Ependymal-Cell	TENM2	0	1.95698	0.655	0.217	0
Ependymal-Cell	HTR2C	0	8.78127	0.435	0.005	0
Ependymal-Cell	ZNF521	0	2.22577	0.56	0.144	0
Ependymal-Cell	LINGO2	0	2.26912	0.504	0.093	0
Ependymal-Cell	COL4A5	0	1.72418	0.613	0.204	0
Ependymal-Cell	FGFR2	0	2.08102	0.604	0.205	0
Ependymal-Cell	HSPB1	0	1.67872	0.64	0.241	0
Ependymal-Cell	RTN1	0	-3.18742	0.139	0.537	0
Ependymal-Cell	ROBO2	0	-2.39611	0.27	0.661	0
Ependymal-Cell	COL4A6	0	2.02361	0.533	0.146	0
Ependymal-Cell	ZNF503	0	2.77607	0.446	0.06	0
Ependymal-Cell	PDLIM5	0	2.42096	0.507	0.122	0
Ependymal-Cell	OTX2-AS1	0	4.27116	0.409	0.024	0
Ependymal-Cell	CCND1	0	2.99108	0.457	0.073	0
Ependymal-Cell	GJA1	0	3.11515	0.431	0.048	0
Ependymal-Cell	FOXG1	0	-2.65588	0.09	0.471	0
Ependymal-Cell	SLIT3	0	3.84705	0.409	0.028	0
Ependymal-Cell	TUBB2A	0	-2.80021	0.293	0.672	0
Ependymal-Cell	ANK2	0	-2.59782	0.162	0.534	0
Ependymal-Cell	FABP7	0	-3.5101	0.194	0.563	0
Ependymal-Cell	NCAM1	0	-2.02763	0.189	0.557	0
Ependymal-Cell	TENM3	0	1.2664	0.721	0.353	0
Ependymal-Cell	TSHZ2	0	1.42683	0.491	0.126	0
Ependymal-Cell	CA2	0	2.3065	0.459	0.095	0
Unknown	PLCG2	0	7.8757	0.894	0.106	0
Unknown	CRYAB	0	1.80958	0.875	0.267	0
Unknown	STMN1	0	-2.56537	0.271	0.875	0
Unknown	AUTS2	0	-2.34563	0.266	0.798	0
Unknown	TUBB	0	-2.02107	0.337	0.856	0
Unknown	EID1	0	-1.77232	0.209	0.71	0
Unknown	PAFAH1B3	0	-1.54355	0.163	0.655	0
Unknown	BEX1	0	-2.16274	0.132	0.623	0
Unknown	FTX	0	-2.17045	0.169	0.658	0
Unknown	MAP1B	0	-2.0075	0.395	0.878	0
Unknown	JPT1	0	-1.71073	0.392	0.871	0
Unknown	TUBA1B	0	-2.23594	0.228	0.704	0
Unknown	NCL	0	-1.60885	0.241	0.716	0
Unknown	XRCC5	0	-1.41801	0.183	0.657	0
Unknown	PRDX2	0	-1.55297	0.372	0.84	0
Unknown	YWHAB	0	-1.65685	0.206	0.673	0
Unknown	EDF1	0	-1.72403	0.19	0.657	0
Unknown	AL627171.2	0	5.773	0.531	0.068	0
Unknown	TMSB15A	0	-2.10224	0.136	0.596	0
Unknown	DDX5	0	-1.73995	0.222	0.68	0
Unknown	PSMA7	0	-1.33724	0.325	0.782	0
Unknown	HSPA1B	0	4.73011	0.522	0.067	0
Unknown	HMGN2	0	-2.3217	0.212	0.665	0
Unknown	TTC28	0	-0.501983	0.197	0.649	0
Unknown	HNRNPA1	0	-1.69598	0.367	0.819	0
Unknown	PBX1	0	-1.3471	0.188	0.639	0
Unknown	NDUFB11	0	-1.4317	0.335	0.785	0
Unknown	CFL1	0	-1.56633	0.406	0.856	0
Unknown	ATRX	0	-2.01555	0.15	0.598	0
Unknown	SUMO1	0	-1.2932	0.219	0.658	0
Unknown	CALM2	0	-1.52368	0.31	0.749	0
Unknown	TTC3	0	-1.45333	0.29	0.728	0
Unknown	RPSA	0	-1.55475	0.378	0.816	0
Unknown	HNRNPR	0	-1.34206	0.173	0.61	0
Unknown	ZNF428	0	-1.28491	0.265	0.702	0
Unknown	SYT1	0	-2.44181	0.144	0.578	0
Unknown	PARK7	0	-0.968591	0.281	0.711	0
Unknown	BASP1	0	-1.39481	0.317	0.746	0
Unknown	RAN	0	-1.21039	0.329	0.757	0
Unknown	RPL3	0	-1.81067	0.392	0.819	0
Unknown	TMEM161B-AS1	0	-1.46957	0.242	0.666	0
Unknown	CCT2	0	-1.41464	0.194	0.618	0
Unknown	PHF14	0	-2.06608	0.113	0.535	0
Unknown	MLLT11	0	-1.93948	0.185	0.607	0
Unknown	PSMB6	0	-1.54286	0.156	0.577	0
Unknown	RNF130	0	-1.79595	0.157	0.578	0
Unknown	AKT3	0	-1.69547	0.171	0.591	0
Unknown	MBD5	0	-1.78523	0.156	0.575	0
Unknown	DYNLRB1	0	-1.41236	0.2	0.616	0
Unknown	TCF4	0	-1.49938	0.295	0.711	0
