# Supplementary material for: TGF-β signaling promotes astroglial activation and TDP-43 proteinopathy in organoid models of frontotemporal lobar degeneration
Source: J Clin Invest. 2026 Jun 16;136(14):e190035. doi: 10.1172/JCI190035 (PMC13367973; doi:10.1172/JCI190035)
Supplement: Supplemental table 4 [file jci-136-190035-s098.xlsx]

## Sheet: A. Counts
Supplementary Table S4A: Astroglia subset scRNA-seq cell count in each cluster per age/genotype
Cluster	5w GRN R493X/R493X	5w GRN+/+	16w GRN R493X/R493X	16w GRN+/+	25w GRN R493X/R493X	25w GRN+/+
Ast0	167	26	2377	2156	5330	7506
Ast1	50	8	449	335	6881	3908
Ast2	41	13	1651	1013	1454	1120
Ast3	6	0	73	32	157	2185
Ast4	2	1	430	155	396	266
Ast5	2	2	190	304	146	416
Ast6	2	0	92	89	100	70
Total	270	50	5262	4084	14464	15471

## Sheet: B. Identities
Supplementary Table S4B: Astroglia subset scRNA-seq top 50 genes in each cluster (each cluster vs. other clusters)
Cluster	Gene	p_val	avg_log2FC	pct.1	pct.2	p_val_adj
Ast0_R	AL589740.1	0	2.04408	0.897	0.363	0
Ast0_R	LINC01965	0	1.3607	0.791	0.391	0
Ast0_R	SFRP1	0	2.12299	0.552	0.169	0
Ast0_R	MGAT4C	0	1.37522	0.669	0.289	0
Ast0_R	ADGRB3	0	1.10529	0.864	0.487	0
Ast0_R	NAV3	0	1.21122	0.698	0.329	0
Ast0_R	SYNE2	0	1.6301	0.708	0.341	0
Ast0_R	ADGRV1	0	1.42026	0.81	0.453	0
Ast0_R	NKAIN3	0	1.28259	0.852	0.499	0
Ast0_R	NEDD4L	0	1.2442	0.649	0.301	0
Ast0_R	MIR99AHG	0	1.33329	0.889	0.544	0
Ast0_R	SH3BGRL	0	0.948832	0.759	0.422	0
Ast0_R	LRRC3B	0	1.40077	0.578	0.243	0
Ast0_R	MPPED2	0	1.33768	0.538	0.206	0
Ast0_R	FHOD3	0	1.45249	0.513	0.181	0
Ast0_R	SOX6	0	1.08732	0.711	0.382	0
Ast0_R	PHYHIPL	0	1.11482	0.636	0.309	0
Ast0_R	FBXL7	0	1.11217	0.678	0.357	0
Ast0_R	GLI3	0	1.3504	0.635	0.317	0
Ast0_R	ATP1A2	0	1.57854	0.454	0.14	0
Ast0_R	TMEM132B	0	1.5518	0.516	0.203	0
Ast0_R	SOX5	0	0.953519	0.694	0.381	0
Ast0_R	TMTC2	0	1.28107	0.582	0.27	0
Ast0_R	KCNH7	0	1.0623	0.542	0.231	0
Ast0_R	PSD3	0	1.17721	0.614	0.303	0
Ast0_R	MEIS2	0	1.14028	0.872	0.563	0
Ast0_R	ZBTB20	0	1.30965	0.924	0.617	0
Ast0_R	ZFHX4	0	1.11946	0.611	0.307	0
Ast0_R	PBX1	0	1.15133	0.638	0.336	0
Ast0_R	PARD3B	0	1.15409	0.547	0.247	0
Ast0_R	FUT9	0	1.14506	0.593	0.293	0
Ast0_R	ROBO2	0	0.897076	0.806	0.507	0
Ast0_R	APC	0	1.12314	0.837	0.548	0
Ast0_R	TNFRSF12A	0	-2.92675	0.091	0.379	0
Ast0_R	DLGAP1	0	0.962483	0.598	0.31	0
Ast0_R	TTYH1	0	0.697704	0.737	0.45	0
Ast0_R	MYO10	0	1.02734	0.633	0.347	0
Ast0_R	NRG3	0	0.838479	0.651	0.366	0
Ast0_R	SETBP1	0	1.14654	0.612	0.327	0
Ast0_R	CTNND2	0	0.792586	0.765	0.486	0
Ast0_R	MOB3B	0	1.48886	0.46	0.181	0
Ast0_R	NFIA	0	0.96907	0.876	0.598	0
Ast0_R	TMEM161B-AS1	0	0.810165	0.736	0.458	0
Ast0_R	CASC15	0	1.27062	0.443	0.166	0
Ast0_R	LTBP1	0	1.12894	0.637	0.362	0
Ast0_R	EEPD1	0	1.37894	0.506	0.232	0
Ast0_R	GPM6A	0	0.640632	0.809	0.539	0
Ast0_R	SRGAP3	0	1.02501	0.559	0.29	0
Ast0_R	CLASP2	0	0.934775	0.507	0.239	0
Ast0_R	IL1RAPL1	0	1.31555	0.441	0.173	0
Ast1_R	TNFRSF12A	0	3.26903	0.623	0.097	0
Ast1_R	TOMM5	0	2.4806	0.546	0.119	0
Ast1_R	CXCL14	0	2.0648	0.624	0.212	0
Ast1_R	CCL2	0	3.47675	0.508	0.099	0
Ast1_R	GAP43	0	2.00126	0.682	0.285	0
Ast1_R	TTYH1	0	-2.47089	0.307	0.69	0
Ast1_R	CYTOR	0	3.61305	0.429	0.052	0
Ast1_R	STMN1	0	-2.2143	0.4	0.767	0
Ast1_R	NQO1	0	2.65585	0.468	0.108	0
Ast1_R	ANXA1	0	1.82631	0.77	0.413	0
Ast1_R	C8orf33	0	1.59371	0.657	0.302	0
Ast1_R	SNHG9	0	2.18014	0.56	0.206	0
Ast1_R	SQSTM1	0	1.84834	0.795	0.446	0
Ast1_R	KRTCAP2	0	1.63148	0.564	0.225	0
Ast1_R	NRP2	0	3.83219	0.366	0.028	0
Ast1_R	C19orf24	0	1.87747	0.499	0.164	0
Ast1_R	MIR4435-2HG	0	3.41196	0.38	0.049	0
Ast1_R	GLRX2	0	2.02877	0.457	0.127	0
Ast1_R	CAMK2D	0	1.4902	0.697	0.368	0
Ast1_R	SMYD3	0	1.58128	0.817	0.488	0
Ast1_R	SH3BGRL	0	-1.96885	0.34	0.668	0
Ast1_R	PRELID1	0	1.26307	0.752	0.425	0
Ast1_R	ID3	0	1.15734	0.804	0.485	0
Ast1_R	KRT10	0	1.44913	0.833	0.517	0
Ast1_R	ATP1A2	0	-3.15289	0.059	0.37	0
Ast1_R	MIF	0	1.09382	0.767	0.457	0
Ast1_R	ID1	0	1.37845	0.528	0.219	0
Ast1_R	KCNH7	0	-2.4913	0.151	0.459	0
Ast1_R	EIF3J	0	1.37716	0.664	0.36	0
Ast1_R	NRXN1	0	-3.36299	0.118	0.421	0
Ast1_R	NAV2	0	1.43392	0.541	0.24	0
Ast1_R	PHYHIPL	0	-1.95345	0.243	0.542	0
Ast1_R	TRMT112	0	1.20235	0.829	0.531	0
Ast1_R	AL589740.1	0	-2.15547	0.393	0.686	0
Ast1_R	MGAT4C	0	-1.93117	0.251	0.544	0
Ast1_R	RPS19BP1	0	1.09109	0.678	0.385	0
Ast1_R	NAV3	0	-1.91333	0.287	0.578	0
Ast1_R	C1QBP	0	1.4084	0.607	0.32	0
Ast1_R	SFRP1	0	-2.61478	0.138	0.423	0
Ast1_R	CTTN	0	1.51594	0.492	0.208	0
Ast1_R	AC027031.2	0	1.97441	0.406	0.123	0
Ast1_R	SELENOS	0	1.40485	0.671	0.388	0
Ast1_R	NARS	0	1.03568	0.648	0.368	0
Ast1_R	BOLA3	0	1.19899	0.604	0.324	0
Ast1_R	TXNDC17	0	1.23016	0.826	0.546	0
Ast1_R	SMIM4	0	1.34673	0.51	0.231	0
Ast1_R	DEF8	0	1.46293	0.456	0.179	0
Ast1_R	PHLDA1	0	1.71031	0.468	0.191	0
Ast1_R	CADM2	0	-1.78808	0.211	0.487	0
Ast1_R	MRPS18C	0	1.0438	0.671	0.396	0
Ast2_R	LSAMP	0	-2.64178	0.211	0.822	0
Ast2_R	NPAS3	0	-2.66843	0.14	0.734	0
Ast2_R	ZBTB20	0	-2.12022	0.241	0.832	0
Ast2_R	MIR99AHG	0	-2.28918	0.202	0.773	0
Ast2_R	ADGRB3	0	-2.47157	0.165	0.73	0
Ast2_R	QKI	0	-1.7669	0.262	0.801	0
Ast2_R	LINC01965	0	-2.56463	0.103	0.64	0
Ast2_R	GPC6	0	-2.53918	0.117	0.637	0
Ast2_R	MAGI2	0	-2.6278	0.106	0.625	0
Ast2_R	AL589740.1	0	-2.77445	0.156	0.668	0
Ast2_R	NLGN1	0	-2.021	0.133	0.644	0
Ast2_R	ROBO2	0	-1.95692	0.197	0.708	0
Ast2_R	LRP1B	0	-2.64978	0.094	0.604	0
Ast2_R	MEIS2	0	-1.67872	0.266	0.767	0
Ast2_R	ADGRV1	0	-2.40691	0.182	0.678	0
Ast2_R	AC092691.1	0	-3.48698	0.059	0.55	0
Ast2_R	BICD1	0	-2.07524	0.158	0.644	0
Ast2_R	SHROOM3	0	-2.48844	0.11	0.581	0
Ast2_R	CTNND2	0	-1.7007	0.207	0.672	0
Ast2_R	TNRC6A	0	-2.16124	0.125	0.589	0
Ast2_R	MACF1	0	-1.84772	0.164	0.624	0
Ast2_R	NKAIN3	0	-1.69773	0.257	0.717	0
Ast2_R	SOX6	0	-2.17461	0.129	0.589	0
Ast2_R	FOS	0	-1.79654	0.263	0.72	0
Ast2_R	FBXL7	0	-2.58785	0.105	0.56	0
Ast2_R	EGR1	0	-1.99068	0.159	0.613	0
Ast2_R	SMYD3	0	-1.93691	0.194	0.645	0
Ast2_R	SNTG1	0	-2.43626	0.103	0.553	0
Ast2_R	SLC35F1	0	-1.95729	0.151	0.591	0
Ast2_R	NAV3	0	-2.21825	0.114	0.551	0
Ast2_R	SOX5	0	-1.89828	0.143	0.578	0
Ast2_R	NFIA	0	-1.14397	0.345	0.779	0
Ast2_R	NRG3	0	-2.04055	0.12	0.55	0
Ast2_R	TANC2	0	-2.21294	0.092	0.521	0
Ast2_R	AUTS2	0	-1.63913	0.158	0.587	0
Ast2_R	JMJD1C	0	-1.5956	0.161	0.585	0
Ast2_R	FTX	0	-2.17536	0.101	0.524	0
Ast2_R	SLC1A3	0	-1.40141	0.358	0.78	0
Ast2_R	TNC	0	-1.80782	0.214	0.636	0
Ast2_R	LTBP1	0	-2.2705	0.119	0.54	0
Ast2_R	MAML2	0	-2.20145	0.101	0.522	0
Ast2_R	ARHGAP21	0	-1.52014	0.179	0.6	0
Ast2_R	KIF1B	0	-1.67014	0.152	0.561	0
Ast2_R	TRIM9	0	-1.79641	0.138	0.547	0
Ast2_R	APC	0	-1.27246	0.322	0.731	0
Ast2_R	PRKG1	0	-2.34646	0.082	0.491	0
Ast2_R	CAMK2D	0	-2.17294	0.111	0.519	0
Ast2_R	PTPRG	0	-1.7059	0.162	0.57	0
Ast2_R	ANK2	0	-1.67974	0.154	0.56	0
Ast2_R	ZEB1	0	-1.36114	0.219	0.625	0
Ast3_R	NTRK2	0	4.35878	0.811	0.064	0
Ast3_R	GJA1	0	4.07077	0.701	0.085	0
Ast3_R	CTNNA2	0	2.71831	0.778	0.179	0
Ast3_R	AQP4	0	2.78942	0.774	0.208	0
Ast3_R	AGT	0	4.11057	0.619	0.062	0
Ast3_R	GLIS3	0	2.70011	0.722	0.2	0
Ast3_R	DCLK1	0	2.4596	0.868	0.357	0
Ast3_R	NRXN1	0	1.24159	0.808	0.301	0
Ast3_R	IGFBP7	0	3.53354	0.629	0.148	0
Ast3_R	SPON1	0	3.75298	0.531	0.053	0
Ast3_R	GFAP	0	1.39778	0.894	0.424	0
Ast3_R	CTSH	0	2.29859	0.682	0.222	0
Ast3_R	SEMA5A	0	2.27895	0.642	0.191	0
Ast3_R	WLS	0	2.70168	0.61	0.16	0
Ast3_R	LINC01965	0	-3.20692	0.149	0.596	0
Ast3_R	RCN2	0	1.454	0.842	0.448	0
Ast3_R	KCNH7	0	1.45778	0.712	0.346	0
Ast3_R	LINC01896	0	2.60367	0.466	0.1	0
Ast3_R	BCAN	0	1.06155	0.904	0.539	0
Ast3_R	ADD3	0	1.78153	0.596	0.233	0
Ast3_R	CACNB2	0	1.92659	0.562	0.201	0
Ast3_R	RFX4	0	1.55793	0.671	0.318	0
Ast3_R	SPARCL1	0	2.17251	0.501	0.154	0
Ast3_R	PRDX6	0	1.95997	0.868	0.527	0
Ast3_R	ADAMTS3	0	2.2381	0.484	0.146	0
Ast3_R	C4orf48	0	1.24608	0.94	0.607	0
Ast3_R	METRN	0	1.62011	0.685	0.353	0
Ast3_R	CD99	0	1.41824	0.907	0.601	0
Ast3_R	TSPAN3	0	1.10436	0.874	0.573	0
Ast3_R	GPM6A	0	1.23843	0.934	0.641	0
Ast3_R	LAMP5	0	4.08476	0.276	0.021	0
Ast3_R	CST3	0	1.55666	0.994	0.755	0
Ast3_R	GABARAPL2	0	1.02389	0.957	0.768	0
Ast3_R	CLU	0	0.760022	0.996	0.886	0
Ast3_R	MT-ND2	0	0.757699	0.996	0.925	0
Ast3_R	FTL	0	-1.93505	0.925	0.962	0
Ast3_R	TMSB10	0	0.705516	0.998	0.962	0
Ast3_R	MT-ND4	0	0.688058	0.999	0.974	0
Ast3_R	TMSB4X	0	-1.08718	0.947	0.96	0
Ast3_R	LPAR4	2.66795448754273e-322	1.92786	0.481	0.179	7.8451201706194e-318
Ast3_R	RGS6	6.21188736516199e-320	1.41625	0.648	0.279	1.82660547972588e-315
Ast3_R	TFPI	7.50325865885578e-314	1.6599	0.578	0.244	0
Ast3_R	ITM2B	5.44649e-306	0.788183	0.966	0.774	1.60154e-301
Ast3_R	AL589740.1	2.91429e-303	-2.31205	0.329	0.618	8.56947e-299
Ast3_R	EPB41L3	5.17045e-300	1.88946	0.473	0.179	1.52037e-295
Ast3_R	SNHG18	2.05906e-297	3.10199	0.248	0.034	6.05466e-293
Ast3_R	MT-ND3	4.83297e-296	0.664173	0.999	0.95	1.42114e-291
Ast3_R	GPM6B	2.06844e-289	0.723154	0.978	0.81	6.08224e-285
Ast3_R	ENHO	8.02145e-283	1.41266	0.622	0.297	2.35871e-278
Ast3_R	WWTR1	1.68261e-281	2.03224	0.42	0.136	4.94771e-277
Ast4_R	STMN2	0	3.49477	0.814	0.202	0
Ast4_R	LRRC7	0	4.6356	0.609	0.063	0
Ast4_R	PTPRD	0	4.15109	0.63	0.107	0
Ast4_R	RBFOX1	0	4.63349	0.527	0.065	0
Ast4_R	CCSER1	0	4.74421	0.47	0.038	0
Ast4_R	MYT1L	0	4.91162	0.447	0.025	0
Ast4_R	SYT1	0	3.29702	0.52	0.101	0
Ast4_R	NEUROD6	0	4.17797	0.436	0.045	0
Ast4_R	OPCML	0	4.26922	0.444	0.065	0
Ast4_R	CSRP2	0	2.60435	0.73	0.36	0
Ast4_R	CADM2	0	2.39014	0.754	0.395	0
Ast4_R	BHLHE22	0	3.99548	0.387	0.045	0
Ast4_R	NELL2	0	4.65541	0.37	0.029	0
Ast4_R	SOX11	0	2.22371	0.707	0.427	0
Ast4_R	AUTS2	0	1.95971	0.778	0.522	0
Ast4_R	STMN1	0	1.85353	0.9	0.651	0
Ast4_R	CELF2	0	1.70809	0.694	0.51	0
Ast4_R	TMSB10	0	1.13952	0.989	0.963	0
Ast4_R	DSCAM	6.15878612519367e-312	4.07044	0.341	0.028	1.81099e-307
Ast4_R	LINC01122	2.62536e-301	4.55328	0.302	0.022	7.71988e-297
Ast4_R	ANKS1B	6.84319e-293	2.25418	0.566	0.254	2.01224e-288
Ast4_R	NKAIN2	1.11727e-291	4.40105	0.293	0.031	3.28533e-287
Ast4_R	DLGAP1	3.63515e-291	1.72671	0.678	0.43	1.06892e-286
Ast4_R	SLA	5.83075e-286	4.304	0.293	0.019	1.71453e-281
Ast4_R	ARPP21	8.784e-286	4.36808	0.301	0.028	2.58294e-281
Ast4_R	NFIB	1.45137e-268	1.28643	0.735	0.63	4.26776e-264
Ast4_R	DOK6	1.85452e-264	3.26164	0.374	0.078	5.4532e-260
Ast4_R	NEUROD2	5.95374e-260	4.08686	0.287	0.023	1.7507e-255
Ast4_R	EPHA3	1.96928e-255	3.03045	0.387	0.098	5.79068e-251
Ast4_R	MLLT3	1.15505e-249	2.37457	0.491	0.188	3.39644e-245
Ast4_R	FRMD4A	7.51996e-249	1.94151	0.552	0.304	2.21124e-244
Ast4_R	AFF3	1.36483e-246	2.66245	0.44	0.132	4.01329e-242
Ast4_R	CAMK4	2.14072e-245	3.72883	0.313	0.034	6.29479e-241
Ast4_R	SEMA3C	1.07236e-243	4.16895	0.277	0.024	3.15328e-239
Ast4_R	TCF4	3.18885e-242	1.43252	0.654	0.499	9.37681e-238
Ast4_R	JPT1	6.48892e-236	1.0289	0.862	0.829	1.90807e-231
Ast4_R	TUBA1A	1.41716e-234	1.10888	0.982	0.937	4.16715e-230
Ast4_R	DCC	8.64735e-232	4.93642	0.221	0.013	2.54275e-227
Ast4_R	FRMD4B	1.8272e-229	3.29896	0.342	0.063	5.37289e-225
Ast4_R	IQCJ-SCHIP1	1.2944e-221	3.86248	0.262	0.044	3.80618e-217
Ast4_R	TTC28	4.52837e-221	1.5054	0.584	0.419	1.33157e-216
Ast4_R	DBI	8.15095e-216	-1.1853	0.735	0.944	2.39679e-211
Ast4_R	MEF2C	3.67169e-214	1.88793	0.429	0.307	1.07966e-209
Ast4_R	GPM6A	1.54022e-213	1.11442	0.772	0.656	4.52901e-209
Ast4_R	TUBB	3.54902e-212	1.17925	0.798	0.687	1.04359e-207
Ast4_R	MACROD2	1.71264e-211	2.92473	0.343	0.089	5.03601e-207
Ast4_R	NSG2	3.95825e-211	3.76324	0.268	0.028	1.16392e-206
Ast4_R	PDE4D	2.98653e-210	2.87854	0.37	0.088	8.78189e-206
Ast4_R	NSG1	7.68785e-209	3.66951	0.269	0.028	2.26061e-204
Ast4_R	NREP	1.58942e-208	1.76324	0.554	0.328	4.67368e-204
Ast5_R	VEGFA	0	3.79939	0.846	0.141	0
Ast5_R	DDIT4	0	3.58111	0.891	0.193	0
Ast5_R	HILPDA	0	4.51172	0.791	0.094	0
Ast5_R	P4HA1	0	2.53116	0.894	0.349	0
Ast5_R	ENO2	0	2.56025	0.762	0.226	0
Ast5_R	BNIP3L	0	2.24838	0.841	0.356	0
Ast5_R	AKAP12	0	3.24873	0.676	0.196	0
Ast5_R	WSB1	0	2.44484	0.881	0.406	0
Ast5_R	FAM162A	0	2.9041	0.963	0.49	0
Ast5_R	TET1	0	2.29472	0.719	0.249	0
Ast5_R	PGK1	0	3.03126	0.974	0.511	0
Ast5_R	SLC16A3	0	3.91513	0.468	0.039	0
Ast5_R	IGFBP2	0	2.3309	0.692	0.263	0
Ast5_R	PFKFB4	0	4.01022	0.468	0.04	0
Ast5_R	PDK1	0	3.92056	0.456	0.03	0
Ast5_R	ANKRD37	0	3.62005	0.478	0.054	0
Ast5_R	CA9	0	5.15272	0.435	0.012	0
Ast5_R	GPI	0	2.54676	0.633	0.214	0
Ast5_R	ADM	0	3.92752	0.445	0.034	0
Ast5_R	BNIP3	0	2.75805	0.992	0.629	0
Ast5_R	ENO1	0	2.42372	0.978	0.654	0
Ast5_R	STC2	0	4.96238	0.329	0.01	0
Ast5_R	ADGRB3	0	1.57535	0.949	0.646	0
Ast5_R	B2M	0	-1.8485	0.693	0.889	0
Ast5_R	MT-ND3	0	-2.45797	0.835	0.956	0
Ast5_R	MYL6	0	-1.56665	0.812	0.927	0
Ast5_R	CLU	0	-2.01017	0.782	0.896	0
Ast5_R	TMA7	0	-1.38168	0.809	0.914	0
Ast5_R	DBI	0	-1.5626	0.842	0.94	0
Ast5_R	ATP5F1E	0	-1.39116	0.922	0.965	0
Ast5_R	MT-CYB	0	-1.62269	0.93	0.969	0
Ast5_R	SRP14	0	-1.20557	0.911	0.95	0
Ast5_R	MT-CO3	0	-1.6666	0.947	0.978	0
Ast5_R	MT-ATP6	0	-1.92602	0.95	0.977	0
Ast5_R	GAPDH	0	1.33024	1	0.984	0
Ast5_R	MT-CO1	0	-1.24839	0.977	0.989	0
Ast5_R	MT-CO2	0	-1.75305	0.985	0.989	0
Ast5_R	SLC16A1	5.59873707670363e-318	2.46838	0.645	0.191	1.6463086374047e-313
Ast5_R	GBE1	2.41068575461544e-313	3.35024	0.492	0.091	0
Ast5_R	SERF2	1.21012194232401e-312	-0.959782	0.924	0.95	3.55836e-308
Ast5_R	RORA	9.76383e-307	2.06233	0.758	0.309	2.87105e-302
Ast5_R	ANKRD28	1.29995e-306	2.51186	0.629	0.191	3.82249e-302
Ast5_R	PGAM1	5.33672e-300	1.40103	0.909	0.645	1.56926e-295
Ast5_R	CADPS	3.32544e-297	3.01098	0.519	0.124	9.77844e-293
Ast5_R	CD9	2.24515e-294	1.93008	0.821	0.438	6.60187e-290
Ast5_R	ERO1A	2.44844e-294	3.36612	0.457	0.067	7.19964e-290
Ast5_R	INSIG2	9.23823e-293	3.27287	0.47	0.069	2.7165e-288
Ast5_R	NDUFA4	3.04429e-290	-1.17811	0.86	0.933	8.95172e-286
Ast5_R	PFKP	4.2809e-285	2.83908	0.516	0.085	1.2588e-280
Ast5_R	GPC6	2.45811e-281	1.59362	0.896	0.559	7.22807e-277
Ast6_R	RPS7	0	-2.38399	0.436	0.978	0
Ast6_R	GAPDH	0	-2.91828	0.524	0.988	0
Ast6_R	RPS28	0	-2.66428	0.555	0.988	0
Ast6_R	RPL11	0	-2.23654	0.567	0.989	0
Ast6_R	RPS12	0	-2.26733	0.567	0.989	0
Ast6_R	RPS15	0	-2.08104	0.581	0.984	0
Ast6_R	RPS27A	0	-2.26614	0.595	0.99	0
Ast6_R	PARD3B	0	3.14578	0.731	0.377	0
Ast6_R	NRG3	0	2.88429	0.833	0.489	0
Ast6_R	GPC6	0	2.8941	0.904	0.565	0
Ast6_R	FBXL7	0	3.0619	0.824	0.496	0
Ast6_R	RPLP1	0	-2.23428	0.674	0.994	0
Ast6_R	RPL30	0	-2.07565	0.677	0.993	0
Ast6_R	RPS24	0	-1.87015	0.677	0.992	0
Ast6_R	KAZN	0	2.96313	0.762	0.456	0
Ast6_R	SHROOM3	0	2.65916	0.799	0.515	0
Ast6_R	ADGRB3	0	2.9141	0.932	0.652	0
Ast6_R	SOX6	0	2.63699	0.802	0.525	0
Ast6_R	RPL39	0	-2.03726	0.734	0.995	0
Ast6_R	CTNND2	0	2.62103	0.867	0.607	0
Ast6_R	NPAS3	0	2.71487	0.912	0.652	0
Ast6_R	RPL41	0	-2.26289	0.739	0.997	0
Ast6_R	LSAMP	0	2.6441	0.952	0.738	0
Ast6_R	CDH4	4.58542325905261e-320	2.98313	0.72	0.384	1.34834370932442e-315
Ast6_R	MSI2	6.09394895484323e-318	2.59373	0.765	0.48	1.79192569017165e-313
Ast6_R	RPS13	1.51852143431102e-316	-1.86733	0.652	0.989	4.46521227759156e-312
Ast6_R	DBI	2.83264916191173e-314	-4.12923	0.204	0.944	8.32940486060146e-310
Ast6_R	SERF2	4.15468428840178e-312	-3.14924	0.269	0.955	1.22168e-307
Ast6_R	FAU	0	-2.24451	0.487	0.98	3.63556e-305
Ast6_R	RPL36	0	-2.1049	0.561	0.982	1.80192e-304
Ast6_R	RPL19	0	-2.21156	0.516	0.979	2.5782e-304
Ast6_R	SRP14	0	-3.16963	0.249	0.955	5.82989e-304
Ast6_R	RPS3A	9.66718e-303	-1.82063	0.626	0.986	2.84264e-298
Ast6_R	MAGI2	1.60271e-302	2.56637	0.822	0.554	4.71276e-298
Ast6_R	RPL28	8.6063e-296	-2.18147	0.533	0.977	2.53068e-291
Ast6_R	ADGRV1	1.4368e-295	2.65763	0.873	0.609	4.22492e-291
Ast6_R	BICD1	1.24288e-294	2.33338	0.793	0.577	3.65468e-290
Ast6_R	SLC35F1	5.24066e-291	2.51432	0.793	0.53	1.54101e-286
Ast6_R	AUTS2	3.9224e-290	2.6147	0.81	0.527	1.15338e-285
Ast6_R	PRKG1	5.70642e-290	2.66414	0.725	0.434	1.67797e-285
Ast6_R	RPL8	7.11768e-290	-2.33564	0.453	0.974	2.09295e-285
Ast6_R	LRP1B	3.80862e-288	2.52132	0.773	0.534	1.11992e-283
Ast6_R	GLI3	3.14146e-287	2.66898	0.731	0.455	9.23746e-283
Ast6_R	RPS8	1.47001e-286	-1.89602	0.671	0.987	4.32257e-282
Ast6_R	AL589740.1	7.32734e-286	2.7685	0.904	0.597	2.15461e-281
Ast6_R	NEDD4L	1.19628e-284	2.70669	0.754	0.453	3.51765e-280
Ast6_R	MIR99AHG	1.83394e-284	2.42111	0.935	0.695	5.39271e-280
Ast6_R	RPL7A	1.55214e-282	-2.18838	0.499	0.978	4.56407e-278
Ast6_R	NLGN1	1.33141e-281	2.40459	0.768	0.574	3.915e-277
Ast6_R	AC092691.1	7.75563e-281	2.62411	0.745	0.482	2.28054e-276

## Sheet: C. Identity Pathways
Supplementary Table S4C: Astroglia subset scRNA-seq enriched pathways in each cluster (each cluster vs. other clusters)
Cluster	PathID	Pathway	Score	Pval	GScore	Genes
Ast0_R	GO:0042254	GO: ribosome biogenesis	-0.583754	1.31331e-19	-11.0222	C1QBP,DDX10,EIF1AX,EIF5,FRG1,GLUL,GTF3A,EIF6,SNU13,PA2G4,RAN,RPL27,RPL38,RPS4X,RPS9,RPS12,RPS17,RPS21,RPS24,RPS28,SURF6,RBM10,KAT2B,DDX18,DDX21,WDR46,ZNHIT3,EIF5B,EIF4A3,BMS1,POP7,NPM3,EMG1,DDX17,NOP56,EBNA1BP2,RPL35,EXOSC8,PDCD11,WDR43,RRS1,GTPBP4,DCAF13,NOC2L,ERAL1,AATF,DIMT1,METTL5,MRM2,RRP15,ZNF593,RPS27L,UTP18,MRPS2,UTP11,SBDS,RPL26L1,MRTO4,NIP7,NOL7,YTHDF2,TRMT112,NOP58,YBEY,GAR1,DDX49,PAK1…
Ast0_R	GO:0006364	GO: rRNA processing	-0.577037	1.45365e-13	-7.40773	DDX10,FRG1,EIF6,SNU13,PA2G4,RPL27,RPS17,RPS21,RPS24,RPS28,KAT2B,DDX18,DDX21,WDR46,ZNHIT3,EIF4A3,BMS1,POP7,NPM3,EMG1,DDX17,NOP56,EBNA1BP2,RPL35,EXOSC8,PDCD11,WDR43,RRS1,GTPBP4,DCAF13,DIMT1,METTL5,MRM2,RRP15,UTP18,UTP11,SBDS,MRTO4,NOL7,YTHDF2,TRMT112,NOP58,YBEY,GAR1,DDX49,PAK1IP1,PIH1D1,IMP3,BRIX1,NOP10,CHD7,LYAR,NHP2,DDX27,TSR1,UTP6,REXO4,METTL16,RPF1,RPF2,UTP23,RRP36,ERI1,IMP4,BUD23,METTL15,AK6
Ast0_R	GO:0048699	GO: generation of neurons	0.332845	3.92342e-13	4.12939	ABL2,JAG1,ALCAM,APBB2,APOE,ARF4,ARF6,ARL3,ASCL1,ASTN1,ATF4,RERE,ATP1B2,AXL,ADGRB3,BAX,BBS4,BCHE,BCL6,BMP7,BMPR1A,BMPR1B,BMPR2,BRAF,DDR1,CAMK2G,CASP3,CDH4,CDK5,CDK6,CFL1,CHN1,CREB1,CRK,HAPLN1,VCAN,NCAN,CTNNA1,CTNND2,CUX1,DAG1,DBN1,DCX,DDX6,DMD,DNMT3A,DPYSL3,DTNB,S1PR1,EDNRB,EFNB1,EFNB2,CELSR2,MEGF8,EGFR,EIF4G1,MARK2,CTTN,EMX2,EP300,EPHA3,EPHA5,EPHB1,EPHB2,ETV1,ETV5,EXT1,ACSL3,FGF13,FGFR2,FKBP1B,FK…
Ast0_R	GO:0032543	GO: mitochondrial translation	-0.632169	9.00624e-13	-7.61477	C1QBP,MRPL58,MRPL23,MRPL12,MRPS12,SHMT2,DAP3,MRPL33,LRPPRC,MRPS30,MRPL3,LARS2,MRPL13,MRPL18,MRPL22,MRPS18C,MRPL4,MRPS2,MRPL51,MRPL27,MRPL48,MRPS23,MRPS33,MRPL39,MTRF1L,TRMT10C,AURKAIP1,MRPL20,MRPS18A,IARS2,MRPL47,MRPL17,MRPS15,MRPL41,MRPL40,MRPL36,MRPL34,MRPL32,MRPL1,MRPL44,MRPS34,UQCC2,GADD45GIP1,MALSU1,CHCHD1,MRPL52,MRPL55,MRPL21
Ast0_R	GO:0012501	GO: programmed cell death	-0.260208	2.62604e-11	-2.75318	ACTN1,ACTN2,ADAR,PARP1,ADRA1A,AGT,SLC25A4,SLC25A5,ANXA1,ANXA5,ANXA6,APBB2,APC,BIRC2,APOE,ARF4,ARF6,ARHGDIA,ASCL1,ATF3,ATF4,ATM,AXL,BAD,BAG1,BARD1,BAX,BCL2L1,BCL6,BMP7,BMPR1B,BMPR2,BNIP3,BRAF,ZFP36L1,C1QBP,TMEM258,CAMK2D,CAPN2,CAST,CASP3,CASP6,CAT,CAV1,KRIT1,CCND2,CD44,CDK1,CDK5,CDKN1A,CFL1,CNTFR,COL6A1,CREB1,CRYAB,CTNNA1,CTSB,CTSD,CTSH,CTSL,DAD1,DDB1,GADD45A,DDIT3,DDX5,NQO1,DNMT3A,DOCK1,EDNRB,EGF…
Ast0_R	GO:0140053	GO: mitochondrial gene expression	-0.540175	2.31992e-09	-4.66416	C1QBP,FOXO3,MRPL58,MRPL23,MRPL12,MRPS12,SHMT2,DAP3,MTERF1,MRPL33,LRPPRC,MRPS30,FASTK,MRPL3,LARS2,MRPL13,MRPL18,MRPL22,MRPS18C,MRPL4,MRPS2,MRPL51,MRPL27,MRPL48,MRPS23,MRPS33,MRPL39,MTRF1L,TRMT10C,AURKAIP1,MRPL20,MRPS18A,IARS2,MRPL47,MRPL17,MRPS15,MRPL41,MRPL40,MRPL36,MRPL34,MRPL32,MRPL1,MRPL44,MRPS34,SLC25A33,UQCC2,GADD45GIP1,ANGEL2,MALSU1,CHCHD1,MRPL52,MRPL55,MRPL21,KANSL1,CHCHD10
Ast0_R	GO:0042775	GO: mitochondrial ATP synthesis coupled electron transport	-0.619634	3.44111e-08	-4.62452	CDK1,COX6B1,COX7A2,COX7B,COX8A,NDUFA2,NDUFA4,NDUFAB1,NDUFB1,NDUFB2,NDUFB3,NDUFB4,NDUFB6,NDUFB7,NDUFB8,NDUFB9,NDUFB10,NDUFC1,NDUFS2,NDUFS6,SDHB,SDHD,UQCRFS1,UQCRH,COX7A2L,COX5A,ISCU,GHITM,UQCRQ,UQCR10,CYCS,COA6,UQCC3
Ast0_R	GO:0098742	GO: cell-cell adhesion via plasma-membrane adhesion molecules	0.534094	2.84988e-07	3.49574	ALCAM,CDH4,CELSR2,GPC4,GRID2,ITGB1,PCDH9,PIK3CB,MAP2K5,PTPRD,PTPRF,PTPRM,PTPRS,ROBO1,ROBO2,VCAM1,SPARCL1,CD164,NRXN1,CELSR1,IL1RAPL1,NLGN1,CLSTN1,KIFAP3,PALLD,CRB1,TENM4,NPTN,PCDH11X,CDH20,FGFRL1,TENM3,PCDHGB6,PCDHB2,DSCAML1,LRRC4C,RIC8A,PCDH11Y,LRRC4B,FAT3,UNC5D,LRFN5,IGSF11,CADM4,CDHR3,CADM2,CRB2
Ast0_R	GO:0035966	GO: response to topologically incorrect protein	-0.490295	1.42085e-06	-2.86698	AMFR,ATF3,ATF4,BAX,CAV1,DDIT3,EIF2S1,DNAJB2,DNAJA1,HSPA4,HSPA5,HSPB1,HSPD1,HSPE1,DNAJB1,DNAJC4,DNAJB9,ATXN3,PRKN,EIF2AK2,UFD1,XBP1,MANF,MBTPS1,VAPB,RNF7,HERPUD1,STUB1,CREB3,HSPH1,TMED2,ATF6,TRAM1,PPP1R15A,SDF2L1,SERP1,DERL2,UBR5,JKAMP,TMBIM4,DNAJB12,AKIRIN2,SELENOS,DERL1,RPAP2,DNAJB14,TMTC4,UBE2J2,PACRG,CREBRF,DNAJC18
Ast0_R	GO:0098542	GO: defense response to other organism	-0.306325	2.08905e-06	-1.73994	A2M,ADAR,PARP1,ANXA1,BIRC2,APOE,AXL,BCL2L1,BNIP3,BST2,C1QBP,CASP6,CAV1,CEBPG,LYST,CREBBP,CRK,CYBA,DDX1,DHX9,DHX15,NQO1,EP300,FOSL2,FYN,IFI6,GAPDH,GRB2,GRN,HLA-B,HLA-E,HMGB2,HMGB3,HMGN2,HRAS,HSPD1,IFI16,RBPJ,IRF2,JAK2,LGALS3,CD46,MAP3K5,MIF,CITED1,NEDD4,NFKBIA,NMB,NOTCH2,PAK1,PAK3,PLCG2,PPP2CA,PRKCE,PRKD1,MAPK8,MAP2K6,EIF2AK2,PTPRS,RAF1,RPS6KA3,CCL2,CXCL12,SHMT2,UAP1,SRPK2,STAT2,STAT5B,STX4,STXBP3…
Ast0_R	GO:0042698	GO: ovulation cycle	0.652705	6.88823e-06	3.36919	A2M,AXL,BMPR1B,CA12,CASP3,EGFR,EGR1,FOXO3,GABRB1,IGF1R,MDK,NOTCH1,MAP2K6,PTN,ROBO2,STAT5B,NCOA1,NCOR2,ADNP,SCAPER
Ast0_R	GO:0007610	GO: behavior	0.335806	1.6101e-05	1.60957	ABAT,ABL2,ACVR2A,PARP1,AMFR,APBA1,APBA2,APOE,ARF4,ASTN1,ATP1A2,ATP1B2,ADGRB3,BBS2,BBS4,BCHE,BRAF,CAPN2,CASP3,CCND2,CDK5,CLCN3,CNTFR,COL6A1,COMT,CREB1,CSTB,DACH1,RCAN1,EDNRB,EGFR,EGR1,EIF4EBP2,EIF4G1,EP300,EPHB2,ETV1,EXT1,FGF13,FOS,FOSB,MTOR,FYN,GLI3,GNAO1,GNG7,GPI,GRIN2A,NR3C1,HTT,HEXB,HMGCR,INSR,ITGB1,KCNJ10,MAP1A,MAPT,MDK,MEF2C,MEIS1,MEIS2,KMT2A,NDP,NEDD9,NF1,NTRK2,PRKN,PAX6,SERPINE2,PPP3CB,PRK…
Ast0_R	GO:0045047	GO: protein targeting to ER	-0.642956	0.000175011	-2.41554	HSPA5,SRP19,SSR3,SEC62,HERPUD1,SEC61B,TRAM1,SEC61G,SPCS1,SEC61A1,VPS54,SRPRB,ZFAND2A,CHMP4B
Ast0_R	GO:0015986	GO: proton motive force-driven ATP synthesis	-0.560056	0.000251473	-2.01593	ATP5F1E,ATP5MC1,ATP5ME,NDUFA2,NDUFAB1,NDUFB1,NDUFB2,NDUFB3,NDUFB4,NDUFB6,NDUFB7,NDUFB8,NDUFB9,NDUFB10,NDUFC1,NDUFS2,NDUFS6,SDHB,SDHD,ATP5MG,NDUFA13
Ast0_R	GO:0098656	GO: monoatomic anion transmembrane transport	0.565329	0.000251601	2.03478	CLCN3,CLIC1,GABRB1,GABRB2,SLC1A2,SLC1A3,SLC6A1,UCP2,VDAC1,VDAC2,SLC4A4,SLC4A7,SLC4A8,TCAF1,LRRC8B,CLIC4,ANO10,SLC4A10,TTYH1,TTYH3,ANO4,ANO6
Ast0_R	GO:0035019	GO: somatic stem cell population maintenance	0.585642	0.000305045	2.0589	BCL9,BMP7,BMPR1A,BRAF,HES1,RBPJ,LRP5,RAF1,REST,SFRP1,SOX2,SOX4,SOX9,STAT3,NR2E1,LDB2,ZHX2,NIPBL,RIF1
Ast0_R	GO:1902600	GO: proton transmembrane transport	-0.401404	0.000319546	-1.40309	SLC25A4,SLC25A5,ATP1A1,ATP1A2,ATP5F1E,ATP5MC1,ATP5ME,ATP6V1B2,ATP6V1C1,ATP6V1E1,ATP6V0B,CLCN3,COX6B1,COX7B,COX8A,CYB5A,NDUFA2,NDUFA4,NDUFB1,NDUFB2,NDUFB3,NDUFB4,NDUFB6,NDUFB7,NDUFB8,NDUFB9,NDUFB10,NDUFC1,NDUFS2,NDUFS6,SURF1,UCP2,UQCRFS1,UQCRH,SLC25A12,ATP6V0E1,ATP6V0D1,COX7A2L,ATP6V1F,COX5A,ATP6V1G1,COX17,ATP5MG,NNT,GHITM,UQCR10,ATP6V1D,SLC4A10,SLC9B2,ATP6V0E2,RNASEK
Ast0_R	GO:0044419	GO: biological process involved in interspecies interaction between organisms	-0.226935	0.00038002	-0.776162	A2M,ABCA1,ADAR,ADH5,PARP1,ANXA1,BIRC2,APOE,ARF1,AUP1,AXL,BAX,BCL2L1,BNIP3,BST2,C1QBP,CAPN2,CASP3,CASP6,CAV1,CCNT2,CDK1,CDK6,CEBPG,CFL1,LYST,AP1S1,COL6A1,CREBBP,CRK,CTSB,CTSL,CYBA,DAG1,DDB1,DDX1,DHX9,DHX15,NQO1,EDNRB,EEF1A1,EFNB2,EGFR,EIF5A,ENO1,EP300,EPHB2,EPS15,EXT1,F2R,FER,FGFR2,FOS,FOSL2,FUCA2,FYN,IFI6,GAPDH,GLI2,GPM6A,GPX4,GRB2,GRN,GTF2F1,HADHB,HDAC1,HLA-B,HLA-E,HMGB2,HMGB3,HMGN2,NR4A1,HRAS,H…
Ast0_R	GO:0150104	GO: transport across blood-brain barrier	0.577073	0.000405545	1.95741	APOE,ATP1A2,ATP1B2,ATP2B4,FABP5,INSR,SLC1A2,SLC1A3,SLC2A3,SLC6A1,SLC16A2,SLC4A4,SLC4A8,SLC27A4,SLC44A1,SLCO1C1,SLC38A2,SLC24A3,SLC13A3,SLC27A1
Ast0_R	GO:0045197	GO: establishment or maintenance of epithelial cell apical/basal polarity	0.581385	0.000566666	1.88757	ARF4,DLG1,DLG2,MARK2,MSN,MYO9A,OPHN1,LHX2,WDR1,MTCL1,CRB1,ERBIN,PARD3,IFT20,PARD3B,LAMA1,CRB2
Ast0_R	GO:0019674	GO: NAD metabolic process	-0.604917	0.000780743	-1.87978	NQO1,ENO1,ENO2,LDHB,PFKM,PGAM1,PGK1,PKM,TPI1,NAMPT,QPRT,NUDT12,NAPRT,NADK2
Ast0_R	GO:0040008	GO: regulation of growth	-0.243961	0.00136181	-0.699163	AGT,APOE,BBS2,BBS4,BCL2L1,BCL6,BMPR1A,BMPR2,BST2,OSGIN2,DDR1,CAMK2D,CDK1,CDH4,CDK5,CDKN1A,CDKN2C,CREB1,CRK,CRYAB,MEGF8,EGFR,EIF4G1,CTTN,ENO1,ESR2,FGF13,FGFR3,FGFR2,FHL1,FOSL2,MTOR,G6PD,GAP43,GJA1,GSK3B,NRG1,DNAJB2,TNC,IFRD1,IGFBP4,IGFBP7,RBPJ,IL7,INSR,LIMK1,SMAD4,MAP2,MAPT,MEF2C,MT1F,MT1X,MT2A,MT3,NOTCH1,PRKN,SERPINE2,PIK3CA,POU3F2,PPP2CA,MAP2K5,PTPRJ,PTPRS,RB1,RPS6KA3,RYK,CXCL12,SELENOP,SFRP1,SF…
Ast0_R	GO:1905954	GO: positive regulation of lipid localization	-0.55302	0.00151506	-1.55928	ABCA1,PLIN2,APOE,CAV1,MIF,NFKBIA,NMB,MAP2K6,SPP1,SREBF2,LIPG,PRELID1,HILPDA,TRIAP1,EEPD1,C1QTNF1,DENND5B
Ast0_R	GO:1903513	GO: endoplasmic reticulum to cytosol transport	-0.646041	0.00270981	-1.65843	AUP1,UFD1,HERPUD1,BCAP31,SEC61B,DERL2,SELENOS,DERL1,HM13,UBAC2
Ast0_R	GO:0060078	GO: regulation of postsynaptic membrane potential	0.498987	0.00303981	1.25603	ABAT,CDK5,GABBR1,GABRB1,GABRB2,GRID2,GRIK3,GRIK5,GRIN2A,GSK3B,MEF2C,PPP3CA,PRKAR1B,NRXN1,EIF4A3,BAIAP2,NLGN1,CUX2,SYNE1,ZMYND8,NLGN4X,TMEM108,IGSF11
Ast0_R	GO:0050764	GO: regulation of phagocytosis	-0.559099	0.00320356	-1.3946	CYBA,PLCG2,PTPRJ,CCL2,TGFB1,SPHK1,ATG5,SYT11,APPL2,PIP4P2,LYAR,CAMK1D,ATG3,ANO6
Ast0_R	GO:0046364	GO: monosaccharide biosynthetic process	-0.45169	0.00362536	-1.10242	ACADM,ALDOC,ATF3,ATF4,DDB1,ENO1,ENO2,EP300,G6PD,GOT1,GPI,NR3C1,PGAM1,PGD,PGK1,PGM1,SORD,TCF7L2,TPI1,KAT2B,PRKAG2,SELENOS,SDHAF3,NLN
Ast0_R	GO:0051642	GO: centrosome localization	0.633414	0.0042733	1.50071	DLG1,DYNC1LI2,EZR,AKAP9,SYNE2,GPSM2,CEP83,NIN,PARD3,PARD3B
Ast0_R	GO:0099536	GO: synaptic signaling	0.260383	0.00482808	0.603105	ABAT,ABR,ADRA1A,APBA1,APBA2,APOE,ARF1,ATF4,ATP1A2,BCHE,BRAF,CA2,CAMK2D,CAMK2G,CDK5,CLCN3,COMT,DAG1,DBN1,NQO1,DLG1,DLG2,DMD,DTNB,EGFR,EIF4EBP2,EPHB1,EPHB2,EXT1,F2R,FABP5,FYN,GABBR1,GABRB1,GABRB2,GFAP,GNAO1,GNAQ,GRID2,GRIK3,GRIK5,GRIN2A,NR3C1,GRM3,GSK3B,HIP1,HMGCR,NR4A1,HRAS,ITGB1,JAK2,KCNJ10,KCNQ2,LRP6,MAP1A,MAPT,MDM2,MEF2C,ATXN3,KMT2A,NEO1,NF1,NOTCH1,NTRK2,OPHN1,PRKN,PDE9A,PFN1,SERPINE2,PLCG1,PLP…
Ast0_R	GO:0044092	GO: negative regulation of molecular function	-0.22063	0.00509392	-0.505893	A2M,ACTN2,ADAR,AGT,APC,APOE,ARL2,ATP1A2,ATP2B4,BAX,BMP7,CAMK2D,CAST,CAV1,CD44,CDKN1A,CEBPG,CST3,CSTB,GADD45A,EDNRB,EPHB2,FLNA,IFI6,GAPDH,GNAQ,GRM3,GSK3B,GTF2F1,HRAS,HES1,DNAJB2,DNAJA1,HSPB1,ID1,ID3,IFI16,JUN,ANOS1,LIMK1,LRP6,LRP5,MAP2,MAPT,MDFI,MT3,PPP1R12A,NEDD4,NF1,NFIB,NFKBIA,NOTCH1,PALM,PRKN,PBX1,PEX14,SERPINE2,PIN1,PPP2R5A,PKIB,MAPK8,PRNP,PSEN1,PTPRF,PTPRJ,RAF1,RB1,ABCE1,ROCK1,SORT1,SLC8A1,S…
Ast0_R	GO:0071902	GO: positive regulation of protein serine/threonine kinase activity	0.466086	0.00633384	1.02461	CCND2,EGFR,HRAS,INSR,MAP3K5,MIF,NTRK3,PAK1,PDGFRB,PPP2CA,MAP2K1,ROBO1,RPS3,MAP3K7,CAMK1,PDE5A,MAGED1,RAPGEF2,RASGRP1,FERMT2,SASH1,TAOK3,PIH1D1,TCIM
Ast1_R	GO:0048699	GO: generation of neurons	-0.380884	6.61886e-17	-6.1624	ACTG1,JAG1,ALCAM,APBB1,APBB2,APLP1,APOE,APP,ARF4,ARF6,ARL3,ASCL1,ASTN1,ATF4,RERE,ATP1B2,KIF1A,ADGRB3,BAX,BBS4,CCND1,BCL6,BMP7,BMPR1B,BMPR2,BRAF,TSPO,DDR1,CALR,CAMK2G,CASP3,CDH4,CDK6,CFL1,CHN1,CLN5,CREB1,CRK,CRMP1,VCAN,NCAN,CTNNA1,CTNNA2,CTNND2,CUX1,DAB1,DAG1,DBN1,DCX,DDX6,DMD,DNMT3A,DPYSL3,TOR1A,EDNRB,EFNB1,EFNB2,CELSR2,MEGF8,EGFR,EIF4E,EIF4G1,EIF4G2,CTTN,EPHA3,EPHA5,EPHB1,EPHB2,ETV1,ETV5,EXT1,EZ…
Ast1_R	GO:0006396	GO: RNA processing	0.34958	9.51605e-15	4.90165	BARD1,BICD1,ZFP36L1,C1QBP,CDK11B,CIRBP,CLNS1A,DDX1,DDX5,DHX8,DHX9,DDX10,DHX15,DKC1,FRG1,FUS,HSD17B10,HNRNPA1,HNRNPA2B1,HNRNPH1,HNRNPH2,HNRNPH3,PRMT1,HSF1,IK,EIF6,LGALS3,SMAD2,MAGOH,HNRNPM,NCL,SNU13,NOVA1,PA2G4,PIK3R1,PLRG1,PNN,POLR2A,PPP1R8,PTBP1,RP9,RPL5,RPL7A,RPL26,RPS8,RPS14,RPS17,RPS19,RPS21,RPS24,RPS25,RPS26,RPS28,SFPQ,SRSF1,SRSF2,SRSF5,SRSF7,TRA2B,SNRPA,SNRPA1,SNRPB,SNRPB2,SNRPC,SNRPD1,SNRP…
Ast1_R	GO:0022613	GO: ribonucleoprotein complex biogenesis	0.406012	2.2321e-14	5.54259	ATM,ATR,C1QBP,CLNS1A,DDX1,DHX9,DDX10,DKC1,EIF1AX,EIF5,FRG1,GLUL,GTF3A,HSP90AB1,EIF6,RPSA,SNU13,PA2G4,RAN,RPL5,RPL7A,RPL24,RPL26,RPL38,RPS3A,RPS4X,RPS8,RPS9,RPS11,RPS12,RPS14,RPS15A,RPS17,RPS19,RPS21,RPS23,RPS24,RPS25,RPS28,SRSF1,SRSF5,SNRPA1,SNRPB,SNRPB2,SNRPC,SNRPD1,SNRPD2,SNRPE,SNRPF,SNRPG,SRPK1,SRPK2,SURF6,XPO1,SF3A2,CUL4A,GEMIN2,PRPF18,DENR,PRKRA,EIF3B,EIF3D,EIF3F,EIF3J,RIOK3,KAT2B,DDX18,EIF2…
Ast1_R	GO:0032543	GO: mitochondrial translation	0.563553	7.54904e-11	5.70435	C1QBP,MRPL58,MTIF2,OXA1L,MRPL23,MRPL12,MRPS12,SHMT2,DAP3,MRPL33,LRPPRC,MRPS30,MRPL3,MTG2,MRPL46,MRPL42,MRPL13,MRPL18,MRPL22,MRPS16,MRPS18C,MRPL4,TACO1,MRPL51,MRPL30,MRPL27,MRPS17,MRPL48,MRPS23,MRPS33,CDK5RAP1,MTRF1L,TRMT10C,AURKAIP1,MRPL20,MRPS10,IARS2,MRPL47,MRPS35,MRPS25,MRPL14,MRPS15,MRPS11,MRPS5,MRPL41,MRPL40,MRPL36,MRPL34,MRPL32,MRPL9,MRPL1,MRPL44,MRPS34,UQCC2,MRPL43,GFM1,GADD45GIP1,MALSU1,M…
Ast1_R	GO:0043067	GO: regulation of programmed cell death	0.273383	8.50379e-10	2.47969	ACTN4,ACTL6A,ACTN1,ACTN2,PARP1,AGT,AKR1B1,SLC25A4,SLC25A5,SLC25A6,ANXA1,ANXA5,APBB1,APBB2,APC,BIRC2,APOE,APP,ARF4,RHOB,ARHGDIA,ASCL1,ATF3,ATF4,ATM,BAG1,BARD1,BAX,CCND1,BCL2L1,BCL6,BMP7,BMPR1B,BNIP2,BNIP3,BNIP3L,BRAF,ZFP36L1,BTG1,TSPO,C1QBP,CALR,CAMK2D,CAPN2,CAST,CASP3,CASP6,CAT,CAV1,CCND2,CD44,CDK1,CDK11B,CDKN1A,CDKN1B,CFL1,CNTFR,CREB1,CRYAB,CTNNA1,CTSB,CTSD,CTSH,CTSL,DAD1,DAPK1,DAPK3,DDB1,GADD45…
Ast1_R	GO:0140053	GO: mitochondrial gene expression	0.507398	1.97385e-09	4.41674	C1QBP,FOXO3,HSD17B10,MRPL58,MTIF2,OXA1L,MRPL23,MRPL12,MRPS12,SHMT2,SUPV3L1,TFAM,DAP3,TBRG4,MRPL33,LRPPRC,MRPS30,MRPL3,MTG2,MRPL46,MRPL42,MRPL13,MRPL18,MRPL22,MRPS16,MRPS18C,MRPL4,TACO1,MRPL51,MRPL30,MRPL27,MRPS17,MRPL48,MRPS23,MRPS33,CDK5RAP1,MTRF1L,TRMT10C,AURKAIP1,MRPL20,MRPS10,IARS2,MRPL47,MRPS35,MRPS25,MRPL14,MRPS15,MRPS11,MRPS5,MRPL41,MRPL40,MRPL36,MRPL34,MRPL32,MRPL9,MRPL1,MRPL44,MRPS34,KAT…
Ast1_R	GO:0006457	GO: protein folding	0.458632	2.78833e-07	3.00617	ARL2,BAG1,CALR,CCT6A,CRYAB,TOR1A,FKBP1A,FKBP1B,FKBP4,GRN,DNAJA1,HSPA1B,HSPA4,HSPA5,HSPA9,HSPB1,HSP90AB1,HSPD1,HSPE1,DNAJB1,DNAJC4,NFYC,NKTR,P4HB,PFDN1,PFDN2,PFDN5,PPIA,PPIB,DNAJC3,RANBP2,ST13,TBCA,TCP1,HSP90B1,TTC1,MKKS,KHSRP,ZPR1,DNAJA3,PDCD5,PPIG,BAG5,BAG3,TRAP1,PPIE,PFDN6,CRTAP,HYOU1,CCT4,AHSA1,HSPH1,CLPX,CCT5,SDF2L1,FKBP8,CHORDC1,DNAJC2,WDR83OS,DNAJB11,PPIL3,RIC8B,FKBP10,PDCL3,DNAJB14,GRPEL1,…
Ast1_R	GO:0098742	GO: cell-cell adhesion via plasma-membrane adhesion molecules	-0.531448	1.97748e-06	-3.03132	ALCAM,CDH2,CDH4,DAB1,CELSR2,GPC4,GRID2,ITGA3,ITGB1,PCDH9,PIK3CB,MAP2K5,PTPRD,PTPRF,PTPRM,PTPRS,NECTIN2,ROBO1,ROBO2,VCAM1,SPARCL1,CD164,NRXN1,CELSR1,IL1RAPL1,NLGN1,CLSTN1,KIFAP3,CRB1,TENM4,NPTN,ATP2C1,PCDH11X,CDH20,FGFRL1,TENM3,PCDHGB6,DSCAML1,LRRC4C,LRFN4,LRRC4B,FAT3,UNC5D,IGSF11,CADM4,SDK1,CDHR3,CADM2,CRB2
Ast1_R	GO:0042391	GO: regulation of membrane potential	-0.441274	2.5529e-06	-2.46803	ABAT,ACTN2,PARP1,ADRA1A,AGT,ANK2,APP,ATP1A1,ATP1A2,ATP1B1,ATP1B2,BAX,BCL2L1,BNIP3,BNIP3L,TSPO,CACNB2,CALM1,CALM3,CAMK2D,CAV1,CLIC1,COL6A1,DMD,FGF13,FHL1,FKBP1B,FLNA,IFI6,GABBR1,GABRB2,GJA1,GCLM,GLRX,GNAQ,GRIA1,GRIA2,GRID2,GRIK3,GRIN2A,GSK3A,KCND3,KCNMA1,KCNQ2,MAPT,KMT2A,NEDD4,NRCAM,NTRK2,PRKN,PPP3CA,PRKAR1B,PTEN,SCN1A,SCN3A,SLC8A1,SOD2,UBB,YWHAH,SLC4A4,MTMR2,NRXN1,AKAP6,NOS1AP,WDR1,AKAP9,ZMPSTE24…
Ast1_R	GO:0035966	GO: response to topologically incorrect protein	0.440397	4.48637e-06	2.35529	ATF3,ATF4,BAX,CCND1,CAV1,SERPINH1,DDIT3,EIF2S1,HSF1,DNAJA1,HSPA4,HSPA5,HSPB1,HSP90AB1,HSPD1,HSPE1,DNAJB1,DNAJC4,DNAJB9,ATXN3,NCK1,NFE2L2,PRKN,PIK3R1,EIF2AK2,DNAJC3,PTPN2,UFD1,XBP1,MANF,MBTPS1,VAPB,EIF2AK3,BAG3,RNF7,HERPUD1,OPTN,STUB1,RACK1,CREB3,HSPH1,OS9,TMED2,UFL1,TRAM1,PPP1R15A,SDF2L1,SERP1,DERL2,UBR5,JKAMP,TMBIM4,TM7SF3,AKIRIN2,TMEM33,RNF126,SELENOS,RHBDD2,DDRGK1,DERL1,RPAP2,DNAJB14,CDK5RAP3,…
Ast1_R	GO:0045454	GO: cell redox homeostasis	0.717932	4.64257e-06	3.8289	DDIT3,NQO1,NFE2L2,TXN,TXNRD1,PRDX6,GLRX3,NNT,TXN2,GLRX2,GLRX5,SELENOT,SELENOS,CHD6,BOLA3,BOLA2B
Ast1_R	GO:0042060	GO: wound healing	0.371031	2.21271e-05	1.72718	ACTG1,ANXA1,ANXA5,APOE,RHOC,DST,DDR1,CAV1,CD9,CD44,CD59,CDKN1A,CLIC1,CRK,DAG1,DGKB,HBEGF,TOR1A,EPHB2,EXT1,F2R,FLNA,GGCX,GLA,GNAQ,GNAS,HMOX1,HRAS,HSPB1,ITGA2,ITGB1,MSX2,MYH9,NF1,NFE2L2,NOTCH2,PAK1,SERPINE2,PIK3CB,PLAT,PLCG2,PPIA,PPP3CA,PRCP,PRKG1,PROS1,PTEN,PTPRJ,RAF1,ST3GAL4,SLC12A2,STXBP3,TFPI,TGFB1,TIMP1,TLN1,TPM1,XBP1,CXCR4,DGKD,AP3B1,CASK,PLPP3,VPS4B,VAV3,PDPN,FERMT2,PDCD10,CLASP2,METAP1,KANK…
Ast1_R	GO:0098542	GO: defense response to other organism	0.273592	2.36065e-05	1.2659	A2M,ACTG1,PARP1,AP1G1,ANXA1,BIRC2,APOE,APP,AQP4,ATP1B1,BCL2L1,POLR3D,BNIP3,BNIP3L,BPGM,BST2,C1QBP,CALM1,CASP6,CAV1,CD47,CD58,CEBPG,LYST,CPT1A,CRK,CYBA,DAPK1,DAPK3,DDX1,DHX9,DHX15,NQO1,FOSL2,FYN,IFI6,GDI1,GFER,GPS2,GRB2,GRN,HLA-A,HLA-B,HLA-E,HMGB1,HMGB2,HMGB3,HMGN2,HRAS,HSPA1B,HSPD1,CFI,IFI16,IFNAR1,RBPJ,IRF2,LAMP1,RPSA,LGALS3,CD46,MAP3K5,MIF,CITED1,NCK1,NEDD4,NFE2L2,NFKBIA,NINJ1,NMB,NPY,NOTCH2,PA…
Ast1_R	GO:0006886	GO: intracellular protein transport	0.249868	9.29127e-05	1.00745	AP1G1,APBA1,ARF3,ARF4,ARL4D,ARF5,ARF6,RHOB,ARL1,ASPH,ATP1B1,AUP1,BARD1,CALR,CD81,CDK1,CDKN1A,AP1S1,CLTA,CLTB,CLTC,COPB1,CSE1L,TIMM8A,DLG2,CTTN,FLNA,GFAP,GLI3,HSPA4,HSPA5,HSPA9,HSPB1,KIF5A,KIF5C,KPNA1,KPNB1,KPNA2,KPNA4,TNPO1,LMNA,M6PR,MDM2,RAB8A,MYO6,NEDD4,NF1,NFKBIA,NOTCH1,OAZ1,PCM1,PIK3R1,CTSA,PPP1R10,PPP3CA,PKIA,PRKD1,PEX2,RAB6A,RAB5C,RAN,RANBP2,SORT1,SEC13,SORL1,SRPRA,STAT3,STK3,STX4,STXBP3,VA…
Ast1_R	GO:0009063	GO: amino acid catabolic process	-0.611551	0.000114943	-2.40922	ABAT,ATP2B4,BCKDHB,CDO1,ETFB,GCSH,GLUD1,GLUL,GOT1,HSD17B10,HNMT,IVD,ALDH6A1,OAT,AASS,RIDA,DDAH1,HIBCH,KYAT3,ASRGL1,GPT2,PPM1K
Ast1_R	GO:0030278	GO: regulation of ossification	-0.587552	0.000121811	-2.29986	ACVR2A,ATP2B1,BMP7,BMPR1B,BMPR2,GJA1,GPM6B,RBPJ,LRP4,NBR1,MDK,NOTCH1,PBX1,PTN,SFRP1,SLC8A1,SLC20A2,SOX9,TGFB1,ZMPSTE24,TOB2,NIPBL,INTU,SETD2,BMP2K,ADGRV1
Ast1_R	GO:0046685	GO: response to arsenic-containing substance	0.712391	0.000128123	2.77289	ATR,CDKN1A,GRIA1,HMOX1,HNRNPA1,HSF1,RNF4,UROS,GSTO1,SRRT,SLC38A2,ZFAND2A
Ast1_R	GO:0050877	GO: nervous system process	-0.300093	0.000323811	-1.04724	ABAT,ADRA1A,APOE,APP,AQP4,ARF4,ASCL1,ATP1A2,ALDH7A1,ADGRB3,BBS2,BBS4,BRAF,CACNB2,CASP3,CCND2,CDKN1B,TPP1,CLN5,COL6A1,COL11A1,COMT,CREB1,CTNNA2,DAG1,DDIT3,DMD,RCAN1,EGFR,EIF4EBP2,EPHB1,EPHB2,F2R,FGF13,FKBP1A,FKBP1B,FOS,FXN,FYN,GNAS,GPI,GRIA1,GRID2,GRIN2A,GSK3A,HTT,HEXB,HMGCR,NR4A1,HPS1,INSR,ITGA2,ITGA3,ITGB1,MAPT,MDK,MEIS2,KMT2A,MYO6,MYO9A,NDUFB9,NEDD9,NF1,NMB,NOTCH1,SLC11A2,NRCAM,NTRK2,ROR1,OAT,P…
Ast1_R	GO:0048511	GO: rhythmic process	-0.412802	0.000388145	-1.40807	A2M,PARP1,ATF4,BMPR1B,CASP3,CDK1,COL6A1,CREB1,CSNK1E,DBP,DDB1,DDX5,DHX9,EGFR,EZH2,FOXO3,GFPT1,GNAQ,IGF1R,IMPDH2,MDK,KMT2A,NOTCH1,NTRK2,PPP1CA,PPP1CB,PRKG1,MAPK8,MAPK10,PTEN,PTN,ROBO2,RORA,RORB,SFPQ,STAT5B,KLF10,TOP2A,TP53,USP7,NRIP1,USP9X,CUL4A,BHLHE40,NCOA1,KAT2B,CDK5R1,PER3,BTRC,MAGED1,NCOR1,NCOR2,THRAP3,NR1D2,NAMPT,RACK1,NCOA2,KDM5B,NLGN1,MYCBP2,PHLPP1,FBXW11,ADNP,TARDBP,FBXL3,SCAPER,HEBP1,ENO…
Ast1_R	GO:0044282	GO: small molecule catabolic process	-0.381238	0.000385784	-1.30142	ABAT,ACAA1,ACADM,ACOX1,ADH5,ALDH2,APOE,ATP2B4,BCKDHB,CDO1,CPT1A,ECI1,DECR1,ENO2,ESD,ETFB,ETFDH,FUT8,GALK1,GCSH,GLUD1,GLUL,GOT1,GSK3A,HSD17B10,HADHA,HADHB,HADH,HEXB,HNMT,HSD17B4,IVD,ALDH6A1,MPST,NUDT1,NQO2,OAT,PCCA,PCCB,PFKL,PFKM,PFKP,PGAM1,PGD,PGK1,PGM1,PMM2,ABCD4,PEX2,SCP2,SLC16A1,TP53,AKR1C3,IRS2,LPIN2,GNPDA1,AASS,RIDA,AKR1A1,ACAA2,ECI2,SLC25A17,FUT9,ACOT7,LPIN1,QPRT,DDAH1,HIBCH,AMDHD2,DERA,CRY…
Ast1_R	GO:0044419	GO: biological process involved in interspecies interaction between organisms	0.215091	0.000704714	0.677965	A2M,ABCA1,ACTG1,ADH5,PARP1,AP1G1,ANXA1,BIRC2,APOE,APP,AQP4,ATP1B1,AUP1,BAX,BCL2L1,POLR3D,BNIP3,BNIP3L,BPGM,BST2,TSPO,C1QBP,CALM1,CALR,CAPN2,CASP3,CASP6,CAV1,CD47,CD58,CD81,CDK1,CDK6,CEBPG,CFL1,CHD1,LYST,AP1S1,COL6A1,CPT1A,CRK,CTSB,CTSL,CYBA,DAG1,DAPK1,DAPK3,DDB1,DDX1,DHX9,DHX15,NQO1,EDNRB,EEF1A1,EFNB2,EGFR,EIF5A,EPHB2,EPS15,EXT1,F2R,FER,FGFR2,FOS,FOSL2,FYN,IFI6,GDI1,GFER,GLI2,GPM6A,GPS2,GPX4,GRB2…
Ast1_R	GO:0043087	GO: regulation of GTPase activity	-0.429617	0.000723099	-1.34934	ABR,ARL2,CHN1,CRK,EPHA3,EPHA5,EZH2,F2R,HRAS,ITGA6,ITGB1,STMN1,LIMS1,MYO9A,NF1,NTRK2,PRKG1,RGS7,SFRP1,CDKL5,GPR137B,EVI5,ARHGEF7,ITGB1BP1,MAP4K4,RAPGEF2,RASGRP1,RASGRP2,APC2,RACK1,VAV3,GNB5,TMED2,FERMT2,MAPRE2,RRP1B,LRCH1,SRGAP2,SH3BP4,SIPA1L1,TIAM2,ASAP1,STMN3,SNX9,ZC3H15,RALGAPA2,TBC1D15,NDEL1,DOCK7,ARAP2,FGD4,TBC1D20,RALGAPA1
Ast1_R	GO:0170036	GO: import into the mitochondrion	0.599762	0.000811053	1.85383	HSPA9,TIMM17A,TOMM40,TIMM44,MRPL18,PAM16,SLC25A37,MCUB,SLC25A23,GRPEL1,SMDT1,TIMM50,SFXN1,DNAJC19,ROMO1,MICU2
Ast1_R	GO:0040017	GO: positive regulation of locomotion	0.267794	0.000812609	0.827515	AAMP,ACTG1,ACTN4,AGT,ANXA1,APC,APP,ARF6,RHOB,RHOC,ARHGAP5,ATM,ATP5F1A,ATP5F1B,BCL6,BMP7,BMPR2,C1QBP,CALR,CAV1,CD47,CRK,CTSH,DAPK3,DOCK1,HBEGF,MEGF8,EGFR,EPHB2,EZH2,F2R,FER,FLNA,GAB1,GNAI2,GPI,GRIA1,GRN,HMGB1,HMOX1,HRAS,HSPA5,HSPB1,IGF1R,INSR,ITGA6,ITGA2,ITGA3,ITGB1,LGALS3,MAZ,MDK,MDM2,MGAT5,KITLG,CD99,NEDD9,NFE2L2,NOTCH1,PAK1,PAX6,PFN1,PIK3C2A,PIK3CB,PIK3R1,PLCG1,PLCG2,PLP1,PPP3CA,PRKD1,MAP2K2,MA…
Ast1_R	GO:0006909	GO: phagocytosis	0.413907	0.000919542	1.2568	ABCA1,ANXA1,CALR,CD47,LYST,CLCN3,CYBA,DOCK1,FYN,HMGB1,ITGA2,ITGB1,LIMK1,MFGE8,MYH9,PAK1,PLCG2,PTPRJ,CCL2,TGFB1,YES1,RAB7A,SRPX,BECN1,SPHK1,ATG5,RACK1,VAV3,TUSC2,SYT11,LETMD1,C1orf43,EIF2AK1,GULP1,APPL2,ARL8B,PIP4P2,LYAR,CDC42SE1,CDC42SE2,CAMK1D,ATG3,MEGF10,ARHGAP12,XKR6
Ast1_R	GO:1901652	GO: response to peptide	0.253229	0.00108266	0.750952	ABCA1,ACTG1,ACTN4,SLC25A5,BIRC2,APP,AQP4,ATP5F1B,BBS2,BBS4,BCL2L1,ZFP36L1,BST2,CALM1,CALR,CAPN2,CASP3,CAV1,CD44,CD47,CD58,CNTFR,COL6A1,COMT,CREB1,CRK,DAPK1,DAPK3,DHX9,DPYSL3,EIF5A,EPS8,EXT1,FER,FOXO3,FOS,FOSL2,GFER,GCLM,GPS2,GSK3A,HES1,HSF1,HSPA1B,HSPA5,HSP90AB1,HSPD1,IFI16,IFNAR1,IGBP1,IMPDH2,JARID2,AFF3,LIMS1,SMAD4,MAT2A,MCL1,MAP3K5,CITED1,MT2A,MT3,NCL,NFE2L2,NFKBIA,NFYB,NOTCH1,P4HB,PAFAH1B1,PR…
Ast1_R	GO:0031110	GO: regulation of microtubule polymerization or depolymerization	-0.448172	0.00114431	-1.31828	APC,ARL2,CDKN1B,FGF13,FKBP4,HSPA1B,STMN1,MAP2,MAPT,MID1,DRG1,NUMA1,PAK1,RPS3,SPAST,CDK5R1,ARHGEF7,PDE4DIP,CKAP5,AKAP9,APC2,GAS2L1,MAPRE2,STMN2,WDR47,CLASP2,CAMSAP2,CLASP1,CLIP3,CKAP2,HDGFL3,STMN3,HAUS2,KIF21A,CDK5RAP2,TAOK1,MID1IP1,STMN4,PSRC1,NAV3,SLAIN1,TTBK2,SKA2
Ast1_R	GO:0001936	GO: regulation of endothelial cell proliferation	0.456094	0.00169635	1.2636	APOE,ATP5F1A,CAV1,HMGB1,HMGB2,HMOX1,NR4A1,MDK,NF1,NRAS,PLCG1,PRKD1,PTPRM,CCL2,CXCL12,STAT3,NR2F2,SCG2,NRP2,SEMA5A,AIMP1,AKT3,PDCD10,ZNF580,SYNJ2BP,MYDGF,PDCL3,ATP5IF1,RICTOR
Ast1_R	GO:0009408	GO: response to heat	0.453514	0.00240762	1.18749	ATM,ATR,CDKN1A,CRYAB,EEF1D,EIF2S1,EIF2B1,HMOX1,HSF1,DNAJA1,HSPA1B,HSPB1,HSP90AB1,DNAJB1,MAPT,ATXN3,NF1,ST8SIA1,TPR,EIF2B4,EIF2B2,EIF2B5,DNAJA3,BAG3,STUB1,PSIP1,CHORDC1,DNAJC2,TCIM,CLPB
Ast1_R	GO:0042698	GO: ovulation cycle	-0.598597	0.0024179	-1.56627	A2M,BMPR1B,CASP3,EGFR,FOXO3,IGF1R,MDK,NOTCH1,PTN,ROBO2,STAT5B,NRIP1,NCOA1,NCOR2,ADNP,SCAPER
Ast1_R	GO:0071621	GO: granulocyte chemotaxis	0.580221	0.00306354	1.45854	ANXA1,C1QBP,LGALS3,MDK,PPIA,PPIB,PTPRJ,CCL2,SCG2,VAV3,CKLF,CAMK1D,PREX1,AKIRIN1,JAM3
Ast1_R	GO:0002833	GO: positive regulation of response to biotic stimulus	0.315387	0.00339618	0.778693	PARP1,AP1G1,BIRC2,APP,POLR3D,C1QBP,CASP6,CAV1,CPT1A,CYBA,DHX9,FYN,GDI1,GPS2,GRN,HLA-E,HMGB1,HMGB2,HSPA1B,HSPD1,IFI16,LAMP1,MIF,NFKBIA,NINJ1,PAK1,PAK2,PAK3,PIK3R1,PLCG2,PPP2CA,PPP6C,PRKD1,MAPK8,EIF2AK2,PTPRS,NECTIN2,RPS6KA3,RPS19,SFPQ,STAT5B,MAP3K7,TSPAN6,UFD1,YWHAG,FOSL1,AP3B1,BECN1,RIOK3,BANF1,SQSTM1,TAX1BP1,BCL10,PUM1,USP15,RASGRP1,HEXIM1,POLR3F,SIRT2,RFTN1,SASH1,PUM2,RNF115,TBK1,UBQLN1,NOP53,A…
Ast1_R	GO:0032370	GO: positive regulation of lipid transport	0.574029	0.00342662	1.41506	ABCA1,APOE,CAV1,GPS2,MIF,NFKBIA,NMB,PLTP,SCP2,SPP1,LIPG,PRELID1,TRIAP1,EEPD1,DENND5B
Ast1_R	GO:0042542	GO: response to hydrogen peroxide	0.42302	0.00365823	1.03078	RHOB,BNIP3,CAPN2,CASP3,CAT,CDK1,CRK,CRYAB,NQO1,EZH2,FKBP1B,FXN,FYN,HMOX1,HSF1,MDM2,MAP3K5,NFE2L2,PPP2CB,RPS3,SOD2,TOP2B,TXN,PCGF2,FOSL1,BECN1,SPHK1,AIFM1,TXNIP,ZNF277,ZNF580,OSER1,PDGFD,MAP1LC3A
Ast1_R	GO:0170035	GO: L-amino acid catabolic process	-0.590113	0.00369732	-1.43522	ATP2B4,CDO1,GCSH,GLUD1,GLUL,GOT1,HNMT,IVD,OAT,AASS,RIDA,DDAH1,KYAT3,ASRGL1,GPT2
Ast1_R	GO:0071495	GO: cellular response to endogenous stimulus	-0.246927	0.00399398	-0.592279	ACACA,ACTN4,ACTN2,ACVR2A,PARP1,AGT,ANXA1,APC,ARF6,ATP1A1,ATP1A2,ATP2B1,ATP2B4,ATP5F1A,BBS2,BBS4,BMP7,BMPR1B,BMPR2,BRAF,ZFP36L1,LDLRAD4,CA2,CALR,CASP3,CAT,CAV1,CD44,CD63,COL4A2,COL6A1,CREB1,CRK,CSNK1E,CTBP2,CTSB,CTSD,CTSH,CTSL,DDX5,DMD,DYNC1LI2,DOCK3,DUSP3,EEF1A1,MEGF8,EGFR,EIF4E,EIF4EBP2,ESR2,ESRRG,EXT1,EZH2,BPTF,FER,FGFR3,FGFR2,FKBP1A,FKBP4,FOXO3,FNTA,FOS,FOSB,FUT8,FYN,GAB1,GCLM,GLG1,GNAI2,GNAS,…
Ast1_R	GO:0071456	GO: cellular response to hypoxia	-0.427692	0.00421473	-1.01587	ATF4,BMP7,BNIP3,BNIP3L,ZFP36L1,CDKN1B,DNMT3A,FGFR2,FOXO3,FOS,LMNA,MDM2,MDM4,MT3,NFE2L2,NOTCH1,P4HB,PGK1,PIK3CB,RORA,SFRP1,MAP3K7,TGFB1,TP53,AIFM1,STUB1,ACAA2,HYOU1,SIRT2,DDAH1,FAM162A,HIPK2,HILPDA,UBQLN1,NOP53,HP1BP3,EGLN1,TIGAR,EGLN3,MALAT1
Ast1_R	GO:0044706	GO: multi-multicellular organism process	0.38733	0.00525243	0.882972	ACVR2A,PARP1,BMPR2,C1QBP,DDR1,CALR,CAPN2,CTSB,FKBP4,FOS,FOSB,GJA1,GNAS,HEXB,IGFBP2,ITGA2,ITGA3,JUNB,SERPINE2,PTN,RPL29,SPP1,STAT5B,NR2F2,TGFB1,TIMP1,FOSL1,TRIM28,MAGED2,TMED2,LDOC1,DCAF13,EPN1,SLC38A2,ASH1L,STOX2,PITHD1,SMURF2,VMP1,YTHDF3
Ast1_R	GO:0006814	GO: sodium ion transport	-0.414046	0.00525607	-0.943752	ACTN4,AGT,ATP1A1,ATP1A2,ATP1B1,ATP1B2,ATP2B4,CAMK2D,DMD,EDNRB,FGF13,GRIN2A,NEDD4,SERPINE2,SCN1A,SCN3A,SGK1,SLC3A2,SLC6A8,SLC8A1,SLC12A2,SLC20A2,TGFB1,UTRN,YWHAH,SLC4A4,SLC4A7,OXSR1,AHCYL1,MAGED2,NEDD4L,COMMD3,STK39,FXYD6,SLC38A2,KLHL24,MCOLN1,SLC4A10,SLC24A3,SLC13A3,WNK3,WNK2,SLC9B2,CNKSR3,NKAIN3
Ast1_R	GO:0010332	GO: response to gamma radiation	0.544355	0.00543598	1.23281	PARP1,ATM,ATR,BAX,BCL2L1,CDKN1A,CRYAB,HRAS,HSF1,MDM2,RPL26,SOD2,TP53,ZMPSTE24,KDM1A,TIGAR
Ast2_R	GO:0006119	GO: oxidative phosphorylation	0.644638	1.43064e-23	14.7264	RHOA,ATP5F1A,ATP5F1B,ATP5F1C,ATP5PB,ATP5PF,ATP5PO,CCNB1,CDK1,COX4I1,COX6A1,COX6B1,COX6C,COX7B,COX7C,COX8A,CYC1,DGUOK,DLD,NDUFA1,NDUFA2,NDUFA5,NDUFA6,NDUFA7,NDUFA8,NDUFA9,NDUFA10,NDUFB2,NDUFB3,NDUFB5,NDUFB8,NDUFS1,NDUFS2,NDUFS3,NDUFV1,NDUFS4,NDUFS5,NDUFS6,NDUFS8,NDUFV2,NDUFV3,SDHA,SDHB,SDHC,SDHD,SHMT2,UQCRB,UQCRC1,UQCRC2,UQCRFS1,UQCRH,COX7A2L,ATP5MF,ATP5PD,ATP5MG,PARK7,NUPR1,GHITM,NDUFA13,CHCHD2,C…
Ast2_R	GO:0042776	GO: proton motive force-driven mitochondrial ATP synthesis	0.67679	5.78504e-15	9.63593	ATP5F1A,ATP5F1B,ATP5F1C,ATP5PB,ATP5PF,ATP5PO,NDUFA1,NDUFA2,NDUFA5,NDUFA6,NDUFA7,NDUFA8,NDUFA9,NDUFA10,NDUFB2,NDUFB3,NDUFB5,NDUFB8,NDUFS1,NDUFS2,NDUFS3,NDUFV1,NDUFS4,NDUFS5,NDUFS6,NDUFS8,NDUFV2,NDUFV3,SDHA,SDHB,SDHC,SDHD,ATP5MF,ATP5PD,ATP5MG,NDUFA13,NDUFB11,ATP5IF1,NDUFA11,NDUFS7
Ast2_R	GO:0007155	GO: cell adhesion	-0.423874	3.13078e-10	-4.02864	ABL1,ABL2,ACTG1,ACTN4,ACTN1,ACTN2,ADAM10,JAG1,ALCAM,ANXA1,APBA1,APC,APLP1,APP,ARF6,RHOA,RHOB,RND3,ARHGAP5,ARL2,ASTN1,ZFHX3,ATM,ATP1B2,ATP2A2,ATP5F1B,B2M,BAD,BCL6,BMP7,DST,BRAF,ZFP36L1,C1QBP,CALR,CBFB,CD9,CD44,CD47,CD58,CD81,CD151,CDC42,CDH2,CDH4,CDK5,CDK6,CLIC1,COL4A6,MAP3K8,CRK,VCAN,CTNNA1,CTNNA2,CTNNB1,CTNND1,CTNND2,DAB1,DAG1,DAPK3,DHPS,DLG1,DLG2,DOCK1,S1PR1,EFNB1,EFNB2,EGFR,CTTN,EP300,EPHA3,EP…
Ast2_R	GO:1902850	GO: microtubule cytoskeleton organization involved in mitosis	0.433347	1.21714e-09	3.86314	BIRC5,RHOA,CCNB1,CDK1,CDC20,RCC1,CLTC,FLNA,GJA1,HTT,ILK,ITGB1,KPNB1,STMN1,MAD2L1,MAP4,NUMA1,PAFAH1B1,RAN,SPAST,DYNLT1,TPR,TUBG1,ZNF207,SMC1A,TNKS,SMC3,KIF3B,VPS4B,CKAP5,SPRY1,SPRY2,STAG1,PIBF1,DCTN2,DCTN6,NUDC,STAG2,MAPRE1,TPX2,CLASP2,FBXW11,CLASP1,CHMP2B,LSM14A,CHMP2A,SETD2,CHMP4A,RANGRF,NUSAP1,CHMP5,NSFL1C,FSD1,CHMP6,MCPH1,NUF2,PSRC1,EFHC1,UBXN2B,ANKFN1,MZT1
Ast2_R	GO:0048699	GO: generation of neurons	-0.391346	6.00861e-09	-3.21734	ABL1,ABL2,ACTG1,JAG1,ALCAM,APBB2,APLP1,APP,ARF4,ARF6,RHOA,ARL3,ASTN1,ZFHX3,ATF1,RERE,ATP1B2,B2M,ADGRB3,BCL6,BMP7,BMPR1A,BMPR1B,BMPR2,BRAF,TSPO,CALR,CAMK2G,SCARB2,CDC42,CDH4,CDK5,CDK6,CFL1,CHN1,CLN5,CNP,CREB1,CRK,CRMP1,CSNK1D,VCAN,CTNNA1,CTNNA2,CTNNB1,CTNND2,CUX1,DAB1,DAG1,DGUOK,DMD,DNM2,DNMT3A,S1PR1,EDNRB,EFNB1,EFNB2,MEGF8,EGFR,CTTN,EMX2,EP300,EPHA3,EPHA5,EPHB1,EPHB2,ETV1,ETV5,EXT1,EZH2,ACSL3,FGF…
Ast2_R	GO:1905818	GO: regulation of chromosome separation	0.629528	1.02999e-08	5.02815	APC,BIRC5,ATM,CCNB1,CDC20,CENPF,CSNK2A1,MAD2L1,NUMA1,RAD21,RB1,TPR,ZNF207,CUL3,CDC16,BUB3,SMC4,MAD2L2,SMC2,UBE2C,ANAPC11,CHFR,PCID2,TEX14,NUF2,KLHL22,NSMCE2
Ast2_R	GO:0007167	GO: enzyme-linked receptor protein signaling pathway	-0.417422	3.41754e-08	-3.11659	ABL1,ABL2,ACVR2A,AKT2,APC,XIAP,AR,ARNT,BLVRB,BMP7,BMPR1A,BMPR1B,BMPR2,BRAF,LDLRAD4,CAMLG,CBL,CHN1,AP3S1,COL4A1,COL4A2,COL4A5,COL4A6,ATF2,CREBBP,CRK,CSNK2B,CTNNB1,CTSD,DOCK3,EFNB1,EFNB2,MEGF8,EGFR,EGR1,EP300,EPHA3,EPHA5,EPHB1,EPHB2,EXT1,F3,FER,FGFR1,FGFR3,FGFR2,FKBP1A,FNTA,FOS,FUT8,FYN,GAB1,GLG1,GNAI2,GPC1,GRB10,RAPGEF1,GSK3B,NRG1,HIF1A,HIP1,PRMT1,HES1,HSPA5,IDE,IGF1R,IGF2R,IGFBP4,IGFBP5,IL6ST,ILK…
Ast2_R	GO:0006081	GO: cellular aldehyde metabolic process	0.667761	1.26597e-07	4.60593	ADH5,ALDH2,ALDH9A1,EDNRB,ESD,GLO1,HAGH,IDH1,IDH2,REST,TALDO1,TKT,TPI1,AKR7A2,AKR1C3,GRHPR,AKR1A1,PARK7,PNKD,DKK3,DHRS4L2
Ast2_R	GO:0086002	GO: cardiac muscle cell action potential involved in contraction	-0.788513	5.07314e-07	-4.96347	ANK2,ATP1A1,CACNA2D1,CACNB2,DLG1,FLNA,GJA1,KCND3,SCN1A,SCN3A,NUP155,NOS1AP,NEDD4L,CTNNA3
Ast2_R	GO:1903046	GO: meiotic cell cycle process	0.431597	7.26424e-07	2.64949	ATM,ATRX,CALR,CDC20,CKS2,MSH6,MSX2,MYH9,ORC4,PDE3A,PPP2R1A,PSMD13,PTEN,RAD21,RAD51C,RAD51B,TOP2A,TOP2B,TUBG1,UBB,BAG6,CCNB2,PTTG1,WASHC5,SMC4,SMC2,FOXJ3,SIRT2,PLCB1,UBR2,SUN1,YTHDF2,CHFR,TEX14,FMN2,SPIRE1,CCNB1IP1,MUS81,NUF2,KLHDC3,AGO4,CENPX,SKA2,OOEP
Ast2_R	GO:0045595	GO: regulation of cell differentiation	-0.376509	8.81311e-07	-2.27972	ABCA1,ABL1,ACVR2A,JAG1,ANXA1,APP,AR,RHOA,ARNT,ZFHX3,B2M,BAD,BCL6,BMP7,BMPR1A,BMPR1B,BMPR2,BRAF,ZFP36L1,ZFP36L2,TSPO,LDLRAD4,CALR,CBFB,CCNT2,CDK1,CDH4,CDK5,CDK6,CEBPD,CHD4,CLIC1,CLPTM1,CREB1,VCAN,CTNNA1,CTNNB1,CUX1,DAB1,DAG1,DDIT3,DMD,DNMT1,EDNRB,EFNB2,MEGF8,EGFR,EP300,EPHA3,EPHB1,EPHB2,ETV5,EXTL3,EZH2,FGFR1,FGFR2,FOXG1,FOXO3,FOS,MTOR,G6PD,XRCC6,GDI1,GFAP,GJA1,GLG1,GLI2,GLI3,GOLGA4,GPC1,GRN,GSK3B,…
Ast2_R	GO:0071805	GO: potassium ion transmembrane transport	-0.607583	3.22109e-06	-3.33684	ACTN2,ANK2,ATP1A1,ATP1B2,DLG1,FHL1,FLNA,GNB2,ITGB1,KCND3,KCNMA1,KCNN3,NEDD4,PKD2,RGS7,SLC1A3,VAMP2,SUMO1,LARGE1,AKAP6,NOS1AP,OXSR1,AKAP9,NEDD4L,GHITM,STK39,CAB39,KLHL24,TMCO3,TMEM38B,SLC24A3,DPP10,KCNIP4,KCNH7,ANO6,KCNT2
Ast2_R	GO:0003008	GO: system process	-0.375614	3.31905e-06	-2.05798	ABAT,ABL1,ADD3,ADH5,ADRA1A,ALDOA,AKR1B1,AMFR,ANK2,ANXA6,APBB2,BIRC5,APP,AQP4,AR,ARF4,RHOA,ASPH,ATP1A1,ATP1B2,ATP2A2,ATP2B1,ATP2B4,B2M,ADGRB3,BBS2,BMPR2,BRAF,TSPO,CACNA2D1,CACNB2,CALD1,CALM1,CALM2,CALM3,CAMK2D,CAMK2G,SCARB2,CDC42,CDK5,CHM,TPP1,CLN5,COL11A1,COMT,COPA,CREB1,CRY1,CTNNA2,CYBA,DAG1,DAPK3,DDIT3,CYB5R3,DLG1,DMD,RCAN1,DTNA,S1PR1,EDNRB,EGFR,CTTN,ENO1,EP300,EPHB1,EPHB2,EYA4,EXT1,EYA3,EZH2,F…
Ast2_R	GO:0086001	GO: cardiac muscle cell action potential	-0.680278	5.26904e-06	-3.59069	ANK2,ATP1A1,ATP2A2,CACNA2D1,CACNB2,CALM1,CALM3,CAMK2D,DLG1,DMD,FLNA,GJA1,KCND3,SCN1A,SCN3A,SLC8A1,SLMAP,NUP155,NOS1AP,AKAP9,NEDD4L,RANGRF,CTNNA3
Ast2_R	GO:0032981	GO: mitochondrial respiratory chain complex I assembly	0.53814	5.71384e-06	2.82151	NDUFA1,NDUFA2,NDUFA5,NDUFA6,NDUFA8,NDUFA9,NDUFA10,NDUFB2,NDUFB3,NDUFB5,NDUFB8,NDUFS1,NDUFS2,NDUFS3,NDUFS4,NDUFS5,NDUFS8,NDUFA13,NDUFB11,TMEM126B,NUBPL,DMAC1,NDUFA11,NDUFAF6,NDUFS7
Ast2_R	GO:0032543	GO: mitochondrial translation	0.427477	5.87737e-06	2.23606	C1QBP,MRPL23,SHMT2,TUFM,TSFM,LRPPRC,MRPL28,MRPS30,FASTKD2,MTG2,COA3,MRPS18B,MRPL18,MRPL15,MRPL2,MRPL4,MRPS7,MRPS2,MRPL37,MRPL51,MRPL35,MRPL39,MRPS21,MTRF1L,TRMT10C,AURKAIP1,RMND1,MRPS18A,IARS2,MRPS22,RARS2,MRPL17,MRPS26,MRPS15,MRPS6,MRPL1,MRPL57,UQCC2,MRPL45,GFM1,GADD45GIP1,MRPL55,RPUSD3
Ast2_R	GO:0035176	GO: social behavior	-0.744938	1.03284e-05	-3.71424	EXT1,MECP2,PTEN,ATXN1,NR2E1,MKKS,NRXN3,NRXN1,NLGN4Y,NLGN4X,RPTOR,CHD8,VPS13B,NEGR1
Ast2_R	GO:0071495	GO: cellular response to endogenous stimulus	-0.371066	1.17404e-05	-1.82947	ABL1,ACACA,ACTN4,ACTN2,ACVR2A,AKT2,ANXA1,APC,XIAP,AR,ARF6,RHOA,ARNT,ATP1A1,ATP2B1,ATP2B4,ATP5F1A,BBS2,BLVRB,BMP7,BMPR1A,BMPR1B,BMPR2,BRAF,ZFP36L1,ZFP36L2,LDLRAD4,CA2,CALR,CBL,CD44,AP3S1,COL4A2,CREB1,ATF2,CREBBP,CRK,CRY1,CSNK1D,CSNK1E,CSNK2B,CTBP2,CTNNB1,CTSD,CTSL,DMD,DOCK3,DTYMK,EEF1A1,MEGF8,EGFR,EGR1,EP300,ESR2,ESRRG,EXT1,EZH2,BPTF,FAT1,FER,FGFR1,FGFR3,FGFR2,FKBP1A,FOXO3,FNTA,FOS,MTOR,FUT8,FYN,G…
Ast2_R	GO:1904666	GO: regulation of ubiquitin protein ligase activity	0.68218	0.000114518	2.68856	CDC20,MAD2L1,PTEN,RPL5,RPL11,RPS7,CDC14B,BTRC,MAD2L2,UBE2C,UBE2S
Ast2_R	GO:1901699	GO: cellular response to nitrogen compound	-0.402834	0.000151076	-1.53915	ABL1,ACTN2,AKT2,APC,APLP1,APP,ATP2B1,ATP2B4,ATP5F1A,ATRX,BCL2L1,BLVRB,ZFP36L1,CA2,CACNA2D1,CDK5,AP3S1,COMT,CRK,CTNNA1,CTNNB1,CTSD,DHX9,EGR1,EP300,EPHB2,EZH2,FAT1,FDX1,FER,FOXO3,FLNA,FOS,MTOR,FYN,GAB1,GJA1,GCLM,GNAI2,GNAI3,GNAQ,GNAS,GNB1,GOT1,GRB10,RAPGEF1,GRIA1,GSK3B,NR4A1,PRMT1,IDE,IGF1R,IGFBP5,INSR,IRF3,ITPR2,LY6H,MAT2A,MDM2,MECP2,MEF2C,MAP3K5,RAB8A,MTR,MYO5A,NCK1,NFE2L2,NPM1,PRKN,PDE3A,PDE4D,P…
Ast2_R	GO:0045944	GO: positive regulation of transcription by RNA polymerase II	-0.355224	0.000184782	-1.32617	ABL1,ACTN4,ACVR2A,JAG1,APBB2,APP,AR,ARF4,ARNT,ZFHX3,ATF1,ATF3,ATM,ATRX,BACH1,BCL9,BMP7,BMPR1A,BMPR1B,BMPR2,CBFB,CCNC,CCNT2,CD81,CDK8,CEBPD,CEBPG,KLF6,CREB1,ATF2,CREBBP,CREM,CTBP2,CTNNB1,DDIT3,DHX9,S1PR1,EEF1D,EGFR,EGR1,EIF4A1,EIF5A,ELF1,EP300,ESR2,ESRRG,ETV1,ETV5,ETV6,BPTF,FGFR2,FOXO3,FOS,XRCC6,GABPB1,NR6A1,GLI2,GLI3,NR3C1,GTF2I,HDGF,HEXB,HIF1A,HMGB1,HMGB2,HMGA1,NR4A1,HES1,HSPA5,ID4,IFI16,FOXK2,I…
Ast2_R	GO:0046686	GO: response to cadmium ion	0.613729	0.000283253	2.1774	CDK1,DTYMK,GPI,GSS,HSPA8,MT1F,MT1X,MT2A,MT3,NUDT1,NPC1,PCNA,SOD2,SUMO1
Ast2_R	GO:0019674	GO: NAD metabolic process	0.548666	0.000354999	1.89277	NQO1,ENO1,ENO2,FOXK2,LDHB,MDH1,MDH2,PFKL,PFKM,PGAM1,PGK1,PKM,TPI1,NAMPT,QPRT,NADK2,FOXK1
Ast2_R	GO:0035249	GO: synaptic transmission, glutamatergic	-0.568318	0.000488902	-1.88158	CDK5,CLCN3,EGFR,EXT1,GRIA1,GRIA2,GRIA3,GRID2,GRIK3,GRIN2A,NR3C1,MEF2C,NF1,OPHN1,PRKN,SERPINE2,PSEN1,CCL2,NRXN1,PLPPR4,NLGN1,RAB3GAP1,VPS54,SLC38A2,CACNG7,ATAD1,CNIH3
Ast2_R	GO:0006805	GO: xenobiotic metabolic process	0.522757	0.000614418	1.67885	ACAA1,ALDH2,BPHL,NQO1,EPHX1,GSTA4,GSTM3,GSTP1,GUK1,POR,RORA,AIP,GSTO1,VKORC1,CYB5B,CMBL
Ast2_R	GO:0009612	GO: response to mechanical stimulus	-0.475052	0.000653536	-1.51291	ATR,BAD,BNIP3,CAPN2,CDH2,COL11A1,CTNNB1,DAG1,GADD45A,DMD,EGFR,ETV1,FOS,FYN,GAP43,GPI,HTT,TNC,IGF1R,ITGA2,MDK,MEIS2,NFKBIA,SERPINE2,PIK3CA,PKD2,PLEC,MAPK8,PSPH,PTK2,PTN,RAF1,REST,SCN1A,CXCL12,MAP2K4,SLC1A3,SLC8A1,SOX9,STAT1,TGFB1,XPC,BTG2,TUBA1A,MKKS,CRADD,TNFRSF10B,MAP3K14,LARGE1,NRXN1,MAP3K2,SUN1,BACE1,TMEM87A,SLC38A2,STRBP,ADGRV1,IL33
Ast2_R	GO:0019677	GO: NAD catabolic process	0.646312	0.00122041	1.88303	ENO1,ENO2,FOXK2,PFKL,PFKM,PGAM1,PGK1,PKM,TPI1,FOXK1
Ast2_R	GO:0140053	GO: mitochondrial gene expression	0.291657	0.00142232	0.83035	C1QBP,FOXO3,HSD17B10,MRPL23,SHMT2,TUFM,MTERF1,TSFM,LRPPRC,MRPL28,MRPS30,FASTKD2,MTG2,COA3,MRPS18B,MRPL18,MRPL15,MRPL2,MRPL4,MRPS7,MRPS2,MRPL37,MRPL51,MRPL35,MRPL39,MRPS21,MTRF1L,TRMT10C,AURKAIP1,RMND1,TRMT61B,MRPS18A,IARS2,MRPS22,RARS2,MRPL17,MRPS26,MRPS15,MRPS6,MRPL1,MRPL57,KAT8,UQCC2,MRPL45,GFM1,PNPT1,GADD45GIP1,ANGEL2,MRPL55,MTERF4,KANSL1,RPUSD3
Ast2_R	GO:0045332	GO: phospholipid translocation	-0.663672	0.00147371	-1.87925	ABCA1,VDAC2,ATP9A,ATP10B,ATP11B,ATP11A,ATP10D,VMP1,ANO4,ANO6,XKR6,ATP9B,TMEM41B
Ast2_R	GO:0050863	GO: regulation of T cell activation	-0.428216	0.00151083	-1.20791	ABL1,ABL2,ANXA1,RHOA,B2M,BAD,BCL6,BRAF,CBFB,CD47,CD81,CLPTM1,MAP3K8,CTNNB1,DHPS,DLG1,EFNB1,EFNB2,EP300,FOXO3,MTOR,FYN,GLI2,GLI3,HLA-A,HMGB1,HES1,IL6ST,JUNB,LGALS1,LGALS3,CD46,MDK,NCK1,OPA1,PAWR,PIK3CA,PPP3CA,PTPN2,BRD2,RPS3,CCL2,SMARCA2,SMARCA4,SMARCB1,SMARCC1,SMARCD1,SMARCE1,SOD1,SOS1,SOS2,SOX4,STAT5B,ZEB1,PRDX2,TFRC,TGFB1,VCAM1,XBP1,YWHAG,ARID1A,AP3B1,PDE5A,AP3D1,DLG5,TOX,RASGRP1,HSPH1,MALT1,GL…
Ast2_R	GO:1903900	GO: regulation of viral life cycle	0.372188	0.00156596	1.04407	ADAR,BSG,CSNK2B,HMGB1,IFI16,KPNA2,LGALS1,NOTCH1,P4HB,PPIA,PPID,PKN2,NECTIN2,RAD23A,SRPK2,TOP2A,TOP2B,SNX3,BANF1,SETDB1,IFITM3,PPIE,PPIH,IFITM2,LARP1,KPNA6,VPS37B,TRIM8
Ast2_R	GO:0000387	GO: spliceosomal snRNP assembly	0.571535	0.0021456	1.52511	CLNS1A,SNRPB,SNRPD2,SNRPD3,CD2BP2,PRPF8,SRSF10,STRAP,PRPF6,LSM4,PRPF31,TGS1
Ast2_R	GO:0072659	GO: protein localization to plasma membrane	-0.413901	0.00224964	-1.09596	ACTN2,AKT2,ANK2,AR,ARF6,ATP2B4,BBS2,BCL2L1,BSG,CACNB2,CAMK2D,CAMK2G,SCARB2,CD81,CDH2,CDK5,AP2M1,CLTC,DLG1,EGFR,EPHA3,EPHB2,ACSL3,FLNA,GOLGA4,ITGB1,KIF5B,LGALS3,LRP6,RAB8A,AFDN,MYO5A,PPP2R5A,PRKCE,PRKCI,PTPN9,RAP2A,RDX,ROCK1,SCP2,SORL1,SPTBN1,STX4,VAMP2,TGFB1,SLMAP,PICALM,PIP5K1A,STX7,PPFIA1,NUMB,SQSTM1,MAP7,LARGE1,ITGB1BP1,NRXN1,ROCK2,PREPL,RAPGEF2,RAB11FIP3,TSPAN5,OPTN,FLOT1,RACK1,SEC23A,VTI1B,C…
Ast2_R	GO:0050919	GO: negative chemotaxis	-0.643276	0.00300459	-1.62248	RHOA,NRG1,ITGAV,ROBO1,ROBO2,RYK,NRP2,SEMA5A,SEMA3A,NRG3,SEMA5B,SEMA6A,PLXNA4
Ast2_R	GO:0046488	GO: phosphatidylinositol metabolic process	-0.494976	0.00308626	-1.24267	ATM,INPP4A,PIK3C2A,PIK3C3,PIK3CA,PIK3CB,PI4KA,PI4KB,PLCB4,PLCG1,PTEN,UVRAG,PIP5K1A,DPM1,DPM2,MTMR3,MTMR2,PIGL,IP6K1,ATG14,EFR3B,PLCH1,SMG1,EFR3A,PLCB1,PLCE1,IP6K2,DPM3,PIGX,AGPAT5,SLC30A5,MBOAT7,PGAP1,PIGU,TTC7B,PIKFYVE
Ast2_R	GO:0051443	GO: positive regulation of ubiquitin-protein transferase activity	0.596142	0.0036038	1.45652	CDC20,PTEN,RPS2,CDC14B,BTRC,STUB1,UBE2C,UBE2S,FBXW7,ARRDC4
Ast2_R	GO:0043547	GO: positive regulation of GTPase activity	-0.472518	0.00364682	-1.15204	ABR,CHN1,EZH2,F2R,RAPGEF1,GSK3B,ITGA6,ITGB1,LIMS1,MYO9A,NF1,PIN1,RGS7,SFRP1,EVI5,PIP5K1A,PKP4,ARHGEF7,MAP4K4,RGS6,RAPGEF2,RASGRP1,APC2,RACK1,GNB5,FERMT2,MAPRE2,RAB3GAP1,SNX13,SRGAP2,CORO1C,SIPA1L1,TIAM2,ASAP1,TBC1D7,SNX9,RALGAPB,RALGAPA2,RIC1,DOCK7,ARAP2,TBC1D20,ARHGAP42,RALGAPA1
Ast2_R	GO:0019081	GO: viral translation	0.570897	0.0036968	1.38852	OAZ1,SSB,CSDE1,DENR,EIF3D,EIF3F,EIF3G,ATG5,MCTS1,EIF3L,EIF2AK4
Ast2_R	GO:0055074	GO: calcium ion homeostasis	-0.420874	0.00402259	-1.0082	ABL1,ANK2,ANXA6,APP,ASPH,ATP2A2,ATP2B1,ATP2B4,BNIP3,CACNB2,CALM1,CALM2,CALM3,CALR,CAMK2D,CYBA,DDIT3,DMD,F2R,FGFR1,FKBP1A,FKBP1B,FLNA,GRIA1,HTT,HEXB,ITPR2,PDE4D,PIK3CB,PKD2,PLCB4,PLCG1,PRKCE,PRKD1,PSEN1,CXCL12,SLC8A1,SRI,STIM1,TGFB1,TPT1,TRIM24,GSTO1,AKAP6,ATG5,HERPUD1,SV2A,MICU1,AFG3L2,PLCH1,PLCB1,PACS2,IBTK,NPTN,ATP2C1,GHITM,PLCE1,VPS54,TMCO1,MCUB,TMEM38B,CHD7,TMEM165,CCDC47,SELENON,SLC24A3,STIM…
Ast2_R	GO:0007006	GO: mitochondrial membrane organization	0.301825	0.00465119	0.703987	SLC25A4,SLC25A5,SLC25A6,BAD,BCL2L1,BNIP3,BNIP3L,CNP,ATF2,GSK3B,HSPA4,HSP90AA1,MTX1,OPA1,SPG7,TP53,VDAC2,AP3B1,TMEM11,TOMM70,MICU1,ACAA2,TOMM40,AFG3L2,MTCH1,SAMM50,TIMM10,TIMM9,GHITM,TIMM22,NDUFA13,TOMM7,SLC35F6,RHOT1,DNAJC11,MOAP1,APOO,ALKBH7,CHCHD6,ATP5IF1,PPM1K,TRMT10B,TOMM5
Ast2_R	GO:0035036	GO: sperm-egg recognition	0.58204	0.00527593	1.32571	ALDOA,CD9,TCP1,VDAC2,UBAP2L,CCT7,CCT4,CCT2,CCT8,CCT5
Ast2_R	GO:0009581	GO: detection of external stimulus	-0.525746	0.00626209	-1.15837	CDH2,COL11A1,COMT,CTNNB1,EPHB1,FYN,GNAQ,GRK4,ITGA2,NMT1,SERPINE2,PKD2,PTK2,REST,SCN1A,CXCL12,MKKS,UNC119,NMT2,WDR47,CRB1,BACE1,TMEM87A,SEMA5B,CAMKMT,ADGRV1
Ast2_R	GO:0009582	GO: detection of abiotic stimulus	-0.525746	0.00626209	-1.15837	CDH2,COL11A1,COMT,CTNNB1,EPHB1,FYN,GNAQ,GRK4,ITGA2,NMT1,SERPINE2,PKD2,PTK2,REST,SCN1A,CXCL12,MKKS,UNC119,NMT2,WDR47,CRB1,BACE1,TMEM87A,SEMA5B,CAMKMT,ADGRV1
Ast3_R	GO:0022613	GO: ribonucleoprotein complex biogenesis	-0.446323	1.53446e-12	-5.27288	C1QBP,DDX1,DHX9,DDX10,DKC1,EIF1AX,EIF2S3,EIF5,FBL,FRG1,GLUL,GTF3A,HSP90AA1,HSP90AB1,EIF3E,EIF6,RPSA,SNU13,NPM1,NVL,PA2G4,RAN,RPS5,RPS6,RPS8,RPS9,RPS17,RPS19,SRSF1,SRSF6,SFSWAP,SNRPA1,SNRPB,SNRPB2,SNRPC,SNRPD1,SNRPD3,SNRPE,SNRPF,SNRPG,SRPK1,SURF6,TAF9,GCFC2,XPO1,XRCC5,SF3A2,GEMIN2,DENR,EIF3A,EIF3D,EIF3G,EIF3H,EIF3I,EIF3J,SRSF9,KAT2B,DDX18,EIF2S2,DDX21,WDR46,ZNHIT3,EIF4A3,BMS1,DDX46,TSSC4,MPHOSPH10…
Ast3_R	GO:0006396	GO: RNA processing	-0.348583	1.05521e-10	-3.47769	ZFP36L1,C1QBP,CDK11B,CDC5L,CIRBP,DDX1,DDX5,DHX8,DHX9,DDX10,DHX15,DKC1,DYRK1A,FBL,FRG1,FUS,GRSF1,HSD17B10,HNRNPA1,HNRNPA2B1,HNRNPC,HNRNPD,HNRNPF,HNRNPH1,HNRNPH3,HNRNPU,PRMT1,IK,ILF3,EIF6,SMAD1,MAGOH,HNRNPM,NCL,SNU13,NONO,YBX1,NVL,PA2G4,PLRG1,PNN,POLR2A,PTBP1,RBM3,RP9,RPS6,RPS8,RPS17,RPS19,RPS26,SAFB,SRSF1,SRSF2,SRSF3,SRSF6,SRSF7,SFSWAP,TRA2B,SNRPA,SNRPA1,SNRPB,SNRPB2,SNRPC,SNRPD1,SNRPD3,SNRPE,SNRP…
Ast3_R	GO:0030198	GO: extracellular matrix organization	0.612331	1.89644e-09	5.34079	AEBP1,AGT,DDR1,COL4A1,COL4A2,COL4A5,COL4A6,COL6A1,COL11A1,CST3,DAG1,ELN,EXT1,GFAP,GPM6B,ITGB1,LAMB2,LAMC1,LRP1,MMP14,MMP15,MMP16,RB1,SFRP2,FSCN1,SOX9,TGFB2,LARGE1,ADAMTS3,DNAJB6,FLOT1,CRTAP,PDPN,ADAMTS6,CLASP2,COLGALT2,EFEMP2,IER3IP1,HSD17B12,TMEM38B,CSGALNACT1,SELENON,PBXIP1,RIC1,FKBP10,SMOC1,KIF9,MMP28,ADAMTS12,COL27A1,CCDC80,LAMA1,SH3PXD2B,WASHC1
Ast3_R	GO:0003008	GO: system process	0.332782	2.43043e-07	2.20113	ABAT,ADCY8,ADD3,ADH5,ADRA1A,AGT,ALDOA,AMFR,ANGPT1,ANK2,ANXA6,AQP4,AR,ARF4,ASCL1,ASPH,ATP1A1,ATP1B1,ATP1B2,ATP2B4,ALDH7A1,B2M,ADGRB3,BCL2,CACNA2D1,CACNB2,CAMK2D,CAMK2G,CASP3,CCND2,SCARB2,CD38,CDKN1B,CLN5,COL6A1,COL11A1,COMT,COPA,CRYAB,CTNNA2,DAG1,DCTN1,DDIT3,CYB5R3,DLG1,RCAN1,DTNA,S1PR1,EDNRB,EGFR,ELN,EMD,EMP2,CTTN,ENO1,EPHB1,EPHB2,EYA4,EXT1,EZH2,F2R,FABP5,FGFR1,FKBP1A,FOS,G6PD,GJA1,GCLM,GNAI2,GNA…
Ast3_R	GO:0003341	GO: cilium movement	0.649105	6.77351e-07	4.00445	AQP4,ATP2B4,CELSR2,DNAJA1,PLTP,RFX3,UBE2B,VDAC3,TUBA1A,MKKS,NME5,LRRC23,TUBB4B,DZIP1,TTLL5,IFT81,HYDIN,DNAAF2,KIF27,KIF9,SPAG16,SLIRP,ARMC2,CEP78,EFHC1,SLC9B2,PACRG,CFAP54,DNAAF4,ENKUR,TMEM232
Ast3_R	GO:0006412	GO: translation	-0.334778	1.29696e-06	-1.97086	ABCF1,ATF4,ZFP36L1,C1QBP,CIRBP,CSNK2A1,DAPK1,DDX1,DHX9,DHFR,DHPS,EEF1A1,EEF1B2,EEF2,EGFR,EIF1AX,EIF2S1,EIF2B1,EIF2S3,EIF4A1,EIF4A2,EIF4E,EIF4EBP1,EIF4G1,EIF4G2,EIF5,EIF5A,ETF1,FARSA,GAPDH,HNRNPD,HNRNPU,PRMT1,HSPB1,IGFBP5,ILF3,EIF3E,EIF6,RPSA,MAGOH,NCK1,NCL,DRG1,RPL10A,CNOT2,NPM1,YBX1,OXA1L,PA2G4,PKM,PPP1CA,RBM3,ABCE1,RPL3,RPL4,RPL9,RPL17,RPL18A,RPL22,MRPL23,RPL34,RPL36A,RPLP0,MRPS12,RPS2,RPS5,RPS…
Ast3_R	GO:0007155	GO: cell adhesion	0.31033	4.04552e-06	1.67362	ABL2,ACTG1,ACTL6A,ALCAM,ANGPT1,APBA1,APC,ARF6,RND3,ARHGAP5,ASTN1,ZFHX3,ATP1B1,ATP1B2,ATP5F1B,B2M,BCL2,BCL6,BMP7,DST,ZFP36L1,C1QBP,DDR1,CASP3,CBFB,CD9,CD44,CD47,CD58,CD63,CD81,CD151,CDH2,CDH4,CDH6,CDH11,CDK6,COL4A6,COL6A1,MAP3K8,NCAN,CTNNA2,CTNNB1,CTNND2,DAB1,DAG1,DHPS,DLG1,DLG2,DUSP1,S1PR1,EFNB1,EFNB2,CELSR2,EGFR,EMP2,CTTN,EPHA3,EPHB1,EPHB2,EXT1,FAT1,FER,GLI3,GNAS,GPM6B,GRID2,PDIA3,GSK3B,NRG1,HLA…
Ast3_R	GO:0006096	GO: glycolytic process	-0.631761	7.56854e-06	-3.23524	ALDOA,COL6A1,ENO1,ENO2,GAPDH,GPI,HK1,EIF6,LDHA,LIPA,PFKFB3,PGAM1,PGK1,PGM1,PKM,STAT3,TPI1,UCHL1,SLC4A4,KAT2B,ZBTB20,NUPR1,DDIT4,TIGAR,MLST8,HKDC1,FLCN
Ast3_R	GO:0009887	GO: animal organ morphogenesis	0.353552	1.17844e-05	1.74255	AGT,APC,AR,ATF4,BAX,BCL2,BMP7,BMPR1B,DDR1,CDH2,FOXN3,COL6A1,COL11A1,CPE,CTNNA2,CTNNB1,CTSH,DAG1,DLG1,DLX2,S1PR1,EFNB2,MEGF8,EGFR,ELN,EMP2,EMX2,EPHB1,EPHB2,STX2,EXT1,FAT1,FGFR1,FGFR3,FHL1,FKBP1A,FOXG1,GJA1,GLI3,GNG5,NR3C1,HDAC1,HDAC2,NRG1,HES1,TNC,ID3,ID4,IGFBP5,RBPJ,ILK,ITGA6,KCNJ8,KRAS,ABLIM1,LIPA,LRP4,LTBP3,LY6H,MDFI,MDK,MDM2,MEIS1,MEIS2,MMP14,MMP16,CITED1,MSN,MYO6,NF2,NFIB,NTRK2,PAX6,PBX1,PKD2…
Ast3_R	GO:0006090	GO: pyruvate metabolic process	-0.576379	1.80832e-05	-2.7336	ALDOA,COL6A1,ENO1,ENO2,GAPDH,GPI,HK1,EIF6,LDHA,LIPA,PDHA1,PFKFB3,PGAM1,PGK1,PGM1,PKM,SLC16A1,STAT3,TPI1,UCHL1,SLC4A4,KAT2B,BCKDK,ZBTB20,NUPR1,DDIT4,TIGAR,MLST8,HKDC1,FAHD1,FLCN
Ast3_R	GO:0016052	GO: carbohydrate catabolic process	-0.548112	2.24272e-05	-2.5483	AGL,ALDOA,SCARB2,COL6A1,ENO1,ENO2,FUT8,GAPDH,GPI,HEXB,HK1,EIF6,LDHA,LIPA,NEU1,PFKFB3,PGAM1,PGK1,PGM1,PKM,PPP1CA,STAT3,TP53,TPI1,UCHL1,SLC4A4,KAT2B,ATG12,WDR45,ZBTB20,NUPR1,DDIT4,PGM2,WDR45B,TIGAR,MLST8,ATG3,HKDC1,FLCN
Ast3_R	GO:0033554	GO: cellular response to stress	-0.246274	2.72111e-05	-1.12431	ACTL6A,ADCY8,PLIN2,AMFR,NUDT2,APC,APEX1,ATF3,ATF4,ATP1A1,B2M,BACH1,BAX,BCL2,BCL2L1,BCL6,BMP7,BNIP3,ZFP36L1,C1QBP,PTTG1IP,CANX,CASP3,CCNG1,CD44,CDK1,CDC5L,CDK6,CDKN1A,CDKN1B,CEBPD,CEBPG,CETN2,FOXN3,ERCC8,CLU,COMT,CRYAB,CSNK2A1,DAG1,DAPK1,DDB1,GADD45A,DDIT3,DDX1,DDX5,DHX9,DHFR,NQO1,DNMT3A,DYRK1A,EGFR,EIF2S1,EIF4G1,ENO1,STX2,ERCC1,EYA4,ETV5,EZH2,FER,FH,FOS,FUS,FUT8,G6PD,XRCC6,GAP43,GFAP,GLUL,GRB2,GR…
Ast3_R	GO:0031667	GO: response to nutrient levels	-0.372829	3.25183e-05	-1.67321	A2M,ABCA1,PLIN2,ADSL,AGL,ASCL1,ATF3,ATF4,BAX,BCKDHB,BCL2,BMP7,BNIP3,CDKN1A,COL6A1,COMT,CPT1A,CSNK1A1,DDIT3,NQO1,DNMT3A,EGFR,EIF2S1,EIF4G1,ERCC1,FOS,G6PD,GCLM,GLUL,GNAI2,GRIA1,HNRNPA1,PRMT1,HSPA5,TNC,IFI16,IGFBP2,LAMP2,LDLR,LIPA,FADS1,MAP1B,MAT2A,MDM2,MAP3K5,MT3,NFE2L2,NPY,PAK1,PAK3,PLEC,MAPK1,PSPH,SEC13,SFRP1,SFRP2,SRSF2,SLC16A1,SORL1,SOX2,SPP1,SRD5A1,ZEB1,TFAM,TFRC,TP53,VCAM1,WRN,XBP1,YWHAG,ZFP3…
Ast3_R	GO:0061077	GO: chaperone-mediated protein folding	-0.539551	9.5642e-05	-2.16864	BAG1,CCT6A,CLU,CSNK2A1,FKBP2,FKBP4,HSPA5,HSPA9,HSPB1,HSP90AB1,DNAJB1,PFDN1,PFDN2,PFDN4,PPID,ST13,TCP1,CCT3,DNAJC7,PDCD5,PDIA4,DNAJB6,TRAP1,PFDN6,CRTAP,CCT7,CCT4,CCT2,CCT8,PTGES3,HSPH1,CCT5,SDF2L1,CHORDC1,PDCL3
Ast3_R	GO:0070252	GO: actin-mediated cell contraction	0.617965	0.000103112	2.46364	ANK2,ATP1A1,CACNA2D1,CACNB2,CAMK2D,DLG1,EMP2,GJA1,KCND3,KCNJ8,MYL6,SCN1A,SNTA1,TPM1,SUMO1,QKI,NOS1AP,ABCC9,AKAP9,PDPN,NEDD4L,CTNNA3,EPDR1,EPB41L5,SHTN1
Ast3_R	GO:0006835	GO: dicarboxylic acid transport	0.635093	0.000136168	2.45522	ABAT,APBA1,GABBR1,GFAP,GJA1,ITGB1,KCNJ8,NTRK2,PRKG1,SLC1A2,SLC16A1,SLC25A11,SLC25A12,ARL6IP5,PRAF2,SLC7A11,SLC38A2,TTYH1,SLC25A18,TTYH2,SLC26A7
Ast3_R	GO:0140352	GO: export from cell	0.338964	0.00013212	1.31485	ABAT,ABCA1,ADCY8,AGT,APBA1,ARF6,ATP1A1,ATP1B1,ATP1B2,ATP1B3,CAMK2G,CANX,CD38,AP1S1,COMT,CPE,CPT1A,DLG1,EDNRB,EGFR,EPHA5,STX2,F2R,FGFR1,GABBR1,GJA1,GLUD1,GNAI2,GNAO1,GNAS,HMGCR,NR4A1,KCND3,KCNJ8,KIF5B,LAMP1,M6PR,MIF,MTTP,NEO1,NMB,NTRK2,PAK1,PRKN,PCSK5,PFN2,SERPINE2,PPIA,PPID,PPP3CA,PRKG1,RAB1A,RAF1,RALA,RAP1GDS1,RFX3,S100A10,S100A13,SDCBP,CXCL12,SFRP1,ITSN1,SLC8A1,SLC16A1,SOX11,SPP1,STX4,VAMP2,SYT…
Ast3_R	GO:0040011	GO: locomotion	0.30226	0.000138326	1.16645	AAMP,ABL2,ACTG1,AGT,ANGPT1,APC,ARF6,RHOC,ARHGAP5,ATP1B2,ATP2B4,ATP5F1B,BCL2,BCL6,BMP7,BST2,C1QBP,LDLRAD4,CD9,CD47,CD81,CD151,CDH11,CDK6,CDKN1B,LYST,COL6A1,CTNNA2,CTSH,DACH1,DAG1,GADD45A,RCAN1,DUSP1,S1PR1,EDNRB,EFNB2,MEGF8,EGFR,EMP2,EPHB1,EPHB2,EZH2,F2R,F3,FAT1,FER,FGFR1,GAB1,GJA1,GLUL,GNAI2,GPI,GRIA1,GRN,GRIN2A,GSK3B,HDAC1,HDAC2,NRG1,HMGB2,NR4A1,HSPA5,HSPB1,TNC,IGFBP5,ITGA6,ITGAV,ITGB1,ANOS1,KIF2…
Ast3_R	GO:0006915	GO: apoptotic process	-0.235298	0.000139234	-0.907371	ACTL6A,ADRA1A,AGT,ANGPT1,SLC25A4,SLC25A6,ANXA6,NUDT2,APC,APEX1,AR,ARF4,ARF6,ARHGDIA,ASCL1,ATF3,ATF4,BAG1,BAX,BCL2,BCL2L1,BCL6,BMP7,BMPR1B,BNIP3,ZFP36L1,C1QBP,PTTG1IP,CAMK2D,CAST,CASP3,CCND2,CCNG1,CD38,CD44,CD47,CDK1,CDK11B,CDKN1A,CDKN1B,CLU,COL6A1,CRYAB,CSNK2A1,CTNNB1,CTSD,CTSH,DAPK1,DDB1,GADD45A,DDIT3,DDX5,NQO1,DNASE2,DNMT1,DNMT3A,EDNRB,EGFR,EGR1,EIF2S1,EIF5A,EMP2,CTTN,ENO1,EYA4,ETV6,F2R,FGFR3,F…
Ast3_R	GO:0010608	GO: post-transcriptional regulation of gene expression	-0.315025	0.000375476	-1.07909	ABCF1,APEX1,ATF4,ZFP36L1,ZFP36L2,C1QBP,CIRBP,CSNK2A1,DAPK1,DDX1,DHX9,DHFR,DKC1,EEF2,EIF2S1,EIF4A2,EIF4E,EIF4EBP1,EIF4G1,EIF4G2,EIF5,EIF5A,ETF1,FUS,GAPDH,HNRNPC,HNRNPD,HNRNPU,PRMT1,HSPB1,IGFBP5,ILF3,EIF3E,EIF6,MAGOH,NCK1,NCL,CNOT2,NPM1,YBX1,PA2G4,PKM,PPP1CA,RAN,RBM3,ABCE1,RPS6KA3,RPS9,SH3BGRL,SHMT2,SSB,STAT3,ELOC,TIAL1,TP53,TSN,TSNAX,EIF4H,ZFP36,CNBP,CSDE1,TAF15,ENC1,KHSRP,EIF3D,EIF3H,EIF2B4,EIF2B…
Ast3_R	GO:0042391	GO: regulation of membrane potential	0.413514	0.000403695	1.40344	ABAT,ADRA1A,AGT,ANK2,ATP1A1,ATP1B1,ATP1B2,ATP1B3,B2M,BAX,BCL2,BCL2L1,BNIP3,CACNA2D1,CACNB2,CAMK2D,COL6A1,DLG1,FHL1,IFI6,GABBR1,GJA1,GCLM,GNAQ,GRIA1,GRIA2,GRIA3,GRID2,GRIK3,GRIN2A,GSK3B,KCND3,KCNG1,KCNJ8,KCNMA1,KCNQ2,KIF5B,LIPA,MAPT,NEDD4,NRCAM,NTRK2,PRKN,PPP3CA,SCN1A,SLC8A1,SNTA1,UBB,SUMO1,SLC4A4,MTMR2,NRXN1,AKAP6,NOS1AP,EIF4A3,WDR1,ABCC9,AKAP9,RACK1,ARL6IP5,MLLT11,TUSC2,RIMS1,SPART,CUX2,NEDD4L,S…
Ast3_R	GO:0070301	GO: cellular response to hydrogen peroxide	-0.669075	0.000412435	-2.26458	BNIP3,CDK1,NQO1,EZH2,HDAC2,MDM2,MAP3K5,NFE2L2,PCNA,BECN1,SPHK1,KDM6B,ZNF580,OSER1,MAP1LC3A
Ast3_R	GO:0009636	GO: response to toxic substance	-0.449078	0.000420191	-1.51633	ADH5,ATF4,BAX,BCL2,BMP7,CDK1,CDKN1A,CNP,COL6A1,COMT,DHX15,DHFR,NQO1,DNMT3A,FOS,GPX4,GRIA1,GSTM3,GSTZ1,MAP1B,MDM2,MPST,MT1F,MT1X,MT2A,MT3,NFE2L2,PRDX1,PRKN,PON2,SELENOW,SRD5A1,TXNRD1,SRSF9,RAB29,PRDX6,KDM6B,SCFD1,SLC7A11,ABTB2,NUPR1,RDH11,KDM3B,SELENOS,NXN,PINK1,TXNDC17,TP53INP1,GSTK1
Ast3_R	GO:0007009	GO: plasma membrane organization	0.513084	0.000438281	1.72306	ANK2,AR,CD9,CLU,COL6A1,EMP2,STX2,ILK,PLEC,S100A10,SPTBN1,STX4,TGFB2,VDAC2,CXCR4,DEGS1,IQGAP1,HDAC3,LARGE1,VPS4B,MTSS1,FLOT1,PACSIN2,EPB41L3,CRB1,VPS4A,SERP1,CHMP4A,ASAP1,SH3GLB1,SNX9,CHMP5,PLSCR4,AHNAK,VMP1,CHMP4B,ANO6
Ast3_R	GO:0046683	GO: response to organophosphorus	0.599681	0.000481344	1.98947	ASPH,BCKDHB,ZFP36L1,CDO1,FDX1,FOS,FOSB,IGFBP5,ITPR2,KCNJ8,CITED1,PKD2,RYR3,SRD5A1,TAF1,HSP90B1,EZR,AKAP6,RAPGEF2,ABCC9,AKAP9,CRLS1,PNPT1
Ast3_R	GO:0140053	GO: mitochondrial gene expression	-0.387139	0.00059207	-1.24954	C1QBP,HSD17B10,OXA1L,MRPL23,MRPS12,SHMT2,TFAM,DAP3,MRPL19,TSFM,LRPPRC,MRPS30,MRPL3,FASTKD2,MRPS27,MTG2,MRPL46,MRPS28,MRPS18B,MRPL42,MRPL18,MRPL15,MRPL22,MRPS16,MRPS18C,MRPL2,MRPL4,MRPS7,MRPS2,MRPL51,MRPS17,MRPL48,MRPS23,CDK5RAP1,MRPL39,MTRF1L,MRPL50,TRMT10C,AURKAIP1,RMND1,TRMT61B,PTCD3,MRPL20,MRPS10,MRPS22,RARS2,MRPL47,MRPS35,MRPL17,MRPS25,MRPL14,MRPS15,MRPS6,MRPL36,MRPL32,MRPL11,MRPL9,MRPL1,MRPL…
Ast3_R	GO:0015800	GO: acidic amino acid transport	0.648858	0.000598754	2.09111	ABAT,APBA1,GABBR1,GJA1,ITGB1,KCNJ8,NTRK2,PRKG1,SLC1A2,SLC25A12,ARL6IP5,PRAF2,SLC7A11,SLC38A2,TTYH1,SLC25A18,TTYH2
Ast3_R	GO:0030001	GO: metal ion transport	0.332247	0.000699121	1.04839	AGT,ANK2,ANXA6,ASPH,ATF4,ATP1A1,ATP1B1,ATP1B2,ATP1B3,ATP2B4,B2M,BAX,BCL2,CACNA2D1,CACNB2,CAMK2D,CAMK2G,CD63,CDKN1B,CTNNB1,DDIT3,DLG1,DPP6,EDNRB,F2R,FHL1,FKBP1A,FKBP4,FTH1,FTL,G6PD,NIPSNAP2,GEM,GNAI2,GPM6A,GRIN2A,HES1,HSPA9,ITGAV,ITGB1,ITPR2,KCND3,KCNG1,KCNJ8,KCNMA1,KCNN3,KCNQ2,KIF5B,MT3,NDUFA9,NEDD4,PDGFRB,SERPINE2,PKD2,PLCB4,PLP1,PPP3CA,PRNP,RGS7,RYR3,SCN1A,CCL2,CXCL12,SLC3A2,SLC8A1,SLC20A1,SNTA…
Ast3_R	GO:1901800	GO: positive regulation of proteasomal protein catabolic process	-0.513976	0.000724125	-1.61398	CLU,CSNK1A1,GSK3B,MDM2,NFE2L2,PRKN,PSMC1,PSMC2,PSMC3,PSMC4,PSMC5,PSMC6,RAD23A,SGTA,TAF1,SUMO1,XBP1,BAG6,PIAS1,HERPUD1,RACK1,GABARAP,RCHY1,FBXO22,NUPR1,TRIB2,UBQLN1,BBS7,FBXW7,SH3RF1,DDA1,ZFAND2A,IL33
Ast3_R	GO:0007268	GO: chemical synaptic transmission	0.310559	0.00101609	0.929526	ABAT,ABR,ADCY8,ADRA1A,APBA1,APBA2,ARF1,ATF4,CA2,CACNB2,CAMK2D,CAMK2G,CD38,CDH11,CLCN3,CNP,COMT,CTNNB1,DAG1,NQO1,DLG1,DLG2,DTNA,EGFR,EIF4E,EPHB1,EPHB2,STX2,EXT1,EZH2,F2R,GABBR1,GFAP,GNAI2,GNAO1,GRIA1,GRIA2,GRIA3,GRID2,GRIK3,GRIN2A,NR3C1,GSK3B,HIP1,HMGCR,NR4A1,ITGB1,KCND3,KCNJ8,KCNQ2,KIF5B,KRAS,LRP6,MAP1A,MAP1B,MAPT,MDM2,NEO1,NPY,NTRK2,OPHN1,PRKN,PFN1,PFN2,SERPINE2,PLAT,PLP1,PMP22,PPP3CA,MAPK1,PRNP…
Ast3_R	GO:0141124	GO: intracellular signaling cassette	0.252849	0.00104798	0.753402	ABCA1,ABL2,ABR,ADCY2,ADRA1A,AGT,AMFR,ANGPT1,ANK2,AR,ARF6,RHOC,RND3,ARHGAP5,ARHGDIA,ARL3,ASPH,ATF1,ATF3,ATF4,ATP1B1,ATP2B4,ADGRB2,BCL6,BMP7,ZFP36L1,ZFP36L2,BST2,C1QBP,LDLRAD4,DDR1,CAMK2D,CD44,CD81,CDK1,CDH2,CDKN1A,CEBPD,CEBPG,CHN1,COL6A1,MAP3K8,CRYAB,CSNK1A1,CTNNB1,CTSH,DAB1,DAG1,GADD45A,DDIT3,DDX1,DHX15,DLG1,DOCK3,RCAN1,DUSP1,EDNRB,EGFR,EIF2S1,EPHA5,EPHB1,EPHB2,EPS8,EXTL3,EZH2,F2R,FER,FGFR1,FGFR3…
Ast3_R	GO:0034644	GO: cellular response to UV	-0.559894	0.00139158	-1.59933	ATF4,BAX,CDKN1A,DDB1,EIF2S1,ERCC1,MDM2,NEDD4,NPM1,PCNA,PPID,TAF1,TP53,RUVBL2,NLRP1,NOC2L,TRIAP1,INO80,FBXW7,NSMCE3,TP53INP1,DHX36
Ast3_R	GO:0061387	GO: regulation of extent of cell growth	-0.496122	0.00154722	-1.39433	CDH4,MEGF8,EIF4G2,CTTN,GOLGA4,GSK3B,IFRD1,MAP1B,MAP2,MAPT,MT3,NRCAM,CXCL12,SPP1,CDKL5,VEGFA,SEMA5A,NTN1,SEMA3A,RUFY3,SPART,CLASP2,CYFIP1,ADNP,BCL11A,RGMA,SHTN1,SEMA6D,PLXNA4,TTL
Ast3_R	GO:0072659	GO: protein localization to plasma membrane	0.37978	0.00153622	1.06853	ANK2,AR,ARF6,ATP1B1,ATP1B3,ATP2B4,BCL2L1,CACNB2,CAMK2D,CAMK2G,SCARB2,CD81,CDH2,AP2M1,DLG1,DPP6,EGFR,EMP2,EPHA3,EPHB2,ACSL3,GOLGA4,ITGB1,KIF5B,LRP1,LRP6,MMP14,MYO5A,PPP2R5A,PRNP,RDX,S100A10,SCP2,SORL1,SPTBN1,STX4,VAMP2,TPBG,EZR,RAB7A,PIP5K1A,PPFIA1,RAB11A,SQSTM1,LARGE1,ITGB1BP1,NRXN1,PREPL,RAPGEF2,FLOT1,RAMP1,RACK1,VTI1B,CIB1,ARL6IP5,SORBS1,VAMP5,PGRMC1,RAB10,TMED2,RAB31,RER1,EFR3B,TNIK,CLASP2,EPB…
Ast3_R	GO:0046034	GO: ATP metabolic process	-0.383284	0.00159224	-1.07243	AK1,AK2,ALDOA,NUDT2,ATP1B1,ATP5F1B,ATP5F1C,ATP5F1D,ATP5MC1,ATP5MC3,ATP5ME,ATP5PF,ATP6V1B2,COL6A1,ENO1,ENO2,GAPDH,GPI,HK1,EIF6,LDHA,LIPA,NDUFA3,NDUFA9,NDUFAB1,NDUFB6,NDUFB8,NDUFB9,NDUFS2,NDUFS3,NDUFV1,NDUFS5,NDUFS6,NDUFV2,PFKFB3,PGAM1,PGK1,PGM1,PKM,SDHA,SDHB,STAT3,TMSB4X,TPI1,UCHL1,PARG,SLC4A4,KAT2B,ABCC9,ATP5PD,ATP5MG,CLPX,ZBTB20,BLOC1S6,NUPR1,STOML2,NDUFA13,DDIT4,TIGAR,SELENON,MLST8,PINK1,HKDC1,…
Ast3_R	GO:0050767	GO: regulation of neurogenesis	-0.328405	0.00187923	-0.895238	ASCL1,B2M,BMP7,CDH4,NCAN,CTNNB1,DAB1,DAG1,DLX2,MEGF8,EGFR,EIF4G2,EPHB2,ETV5,EZH2,FOXG1,GFAP,GLI3,GOLGA4,HDAC1,HDAC2,HMGB2,HES1,ID4,IFRD1,IL6ST,ITGB1,KRAS,LDLR,LRP4,MAP1B,MAP2,MAP6,MAPT,MDK,MT3,NF2,NTRK2,PAX6,SERPINE2,PPP3CA,PTN,PTPRD,RB1,ROBO1,ROBO2,S100A10,CXCL12,SKI,SMARCD3,SORL1,SOX11,SPP1,CDKL5,TP53,VEGFA,XRCC5,CXCR4,BHLHE40,SYNGAP1,SEMA5A,NOG,LHX2,NTN1,QKI,RAPGEF2,RNF10,PLXNC1,SEMA3A,YAP1,IL…
Ast3_R	GO:0007409	GO: axonogenesis	-0.311656	0.00235378	-0.819105	ACTG1,ALCAM,APLP2,BCL2,BMP7,BMPR1B,CDH4,CDH11,CHN1,CNP,CTNNA2,DAB1,DAG1,EFNB1,EFNB2,MEGF8,EIF4G2,CTTN,EPHA3,EPHA5,EPHB1,EPHB2,ETV1,EXT1,FOXG1,GAP43,GLI3,GOLGA4,GSK3B,IFRD1,ITGB1,ANOS1,KIF5B,KIF5C,LAMB2,STMN1,LRP4,MAP1A,MAP1B,MAP2,MAP6,MAPT,MT3,NDN,NEO1,NFIB,NRCAM,NTRK2,OPHN1,PAK1,PAK3,PAX6,PITPNA,PRKG1,PTPRM,RAC1,ROBO1,ROBO2,S100A6,S100B,CXCL12,SPP1,CDKL5,TRIO,UCHL1,VCL,VEGFA,NRP2,SYNGAP1,SEMA5A,…
Ast3_R	GO:0051897	GO: positive regulation of phosphatidylinositol 3-kinase/protein kinase B signal transduction	0.461904	0.00247394	1.204	AGT,ANGPT1,C1QBP,DDR1,EGFR,EXTL3,F2R,FER,FGFR1,FGFR3,HIP1,IGFBP5,ITGB1,MAZ,NEDD4,NTRK2,ROR1,PDGFRB,PROS1,TCF7L2,TGFB2,TPBG,VEGFA,XBP1,AKR1C3,BECN1,CPNE1,SEMA5A,MFHAS1,ITGB1BP1,NRXN1,HAX1,FERMT2,MYDGF,PDGFC,PINK1,PRR5L,BTBD10,C1QTNF1
Ast3_R	GO:0006954	GO: inflammatory response	0.32977	0.00260812	0.852017	A2M,ABCF1,ADCY8,AGT,BCL6,BMPR1B,CASP3,CD44,CD47,CD81,CDO1,CLU,COL6A1,MAP3K8,CSNK1A1,DHX9,EDNRB,EGFR,EPHB2,EXT1,EXTL3,EZH2,F2R,F3,FASN,FOS,GNAS,GRN,NR3C1,HK1,HLA-E,HMGB2,NR4A1,TNC,IFI16,RBPJ,IL6ST,ITGB1,KCNJ8,LAMP2,LDLR,LIPA,LRP1,SMAD1,MAPT,MDK,MIF,NFATC3,NFE2L2,NFKBIA,NFX1,PLP1,PRCP,PSMA6,PSMB4,PTN,RAC1,RB1,RORA,RPS19,CCL2,STAT3,TFRC,TMSB4X,VCAM1,YES1,ZFP36,CXCR4,SCG2,SNX4,RIPK2,SPHK1,LARGE1,AIMP…
Ast3_R	GO:0051588	GO: regulation of neurotransmitter transport	0.613464	0.00308938	1.53987	GFAP,GPM6B,ITGB1,PRKN,PFN2,SYT1,PPFIA2,CASK,PREPL,SNCAIP,FLOT1,CSPG5,RIMS1,SLC38A2,GPR158
Ast3_R	GO:0071277	GO: cellular response to calcium ion	0.571852	0.00313215	1.43201	ADCY8,ASPH,CAMK2D,FOS,FOSB,ITPKB,JUNB,JUND,PKD2,RYR3,SYT1,TUBA1A,AKR1C3,IQGAP1,CPNE1,NRXN1,ABCC9,SLC25A23,ADGRV1,CPNE2
Ast3_R	GO:0023056	GO: positive regulation of signaling	0.244214	0.00348672	0.600175	ABAT,ADCY8,ADRA1A,AGT,ANGPT1,AR,RHOC,ASCL1,ATF3,BAX,BMP7,BMPR1B,BST2,C1QBP,CA2,DDR1,CD38,CD44,CD63,CD81,CDH2,CLU,CSNK1A1,CSNK2A1,CTBP2,CTNNB1,CTSD,CTSH,GADD45A,DDIT3,DDX1,DDX5,DHX15,EDNRB,EGFR,EIF5A,EMP2,EPHB2,EXTL3,EZH2,F2R,F3,FABP5,FER,FGFR1,FGFR3,FKBP1A,GABBR1,GAPDH,GFAP,GJA1,GLUD1,GNAI2,GRB10,GRIA1,GRIA3,GRIN2A,PDIA3,GSK3B,NRG1,HIP1,UBE2K,HMGCR,PRMT1,HES1,HSP90AB1,IGFBP5,RBPJ,IL6ST,ILK,ITGAV,…
Ast3_R	GO:0002718	GO: regulation of cytokine production involved in immune response	0.566975	0.00360838	1.38494	ANGPT1,B2M,BCL6,BST2,CD81,DDX1,HK1,HLA-E,MIF,TGFB2,NR4A3,RIPK2,BCL10,DDX21,ATG5,TRIL,MALT1,GPRC5B,DENND1B,DHX36
Ast4_R	GO:0048666	GO: neuron development	0.54743	6.88432e-27	14.3219	ABL1,ABL2,ADCY1,ANK3,APBB1,APBB2,APLP1,APOE,APP,ARF6,RHOA,ASCL1,ATF1,RERE,ATP1B2,KIF1A,B2M,ADGRB3,BMP7,BMPR1B,BMPR2,BRAF,DDR1,CAMK2B,CAMK2G,CASP3,CDC42,CDH11,CDK5,CHN1,CLN5,CNR1,CREB1,CRK,CRMP1,CTNNA1,CTNNA2,CTNNB1,CTNND2,CUX1,DAB1,DAG1,BRINP1,DBN1,DCC,DGUOK,DMD,DPYSL3,DSCAM,EDNRB,EFNB2,CELSR2,EGFR,ELAVL4,CTTN,EP300,EPHA3,EPHA4,EPHA5,EPHB1,EPHB2,ETV1,EXT1,EZH2,FGF13,FGFR1,FKBP1B,FLNA,FYN,GABRB2,G…
Ast4_R	GO:0099536	GO: synaptic signaling	0.563835	1.04598e-17	9.57418	ABL1,ABR,ADCY1,APBA1,APBA2,APOE,APP,ATF4,ATP1A2,ATP2A2,BRAF,CA2,CACNA1A,CACNA1B,CACNA1E,CACNB4,CAMK2B,CAMK2D,CAMK2G,CDH11,CDK5,CLCN3,CNR1,COMT,CTNNB1,DAG1,DBN1,DCC,NQO1,DLG2,DMD,DNM1,DTNB,EGFR,EIF4EBP2,EPHA4,EPHB1,EPHB2,EXT1,EZH2,FABP5,FGF12,FYN,GABBR1,GABRB2,GABRB3,GFAP,GNAI2,GNAO1,GNAQ,GNB1,GRIA1,GRIA2,GRIA3,GRID1,GRIK3,GRIN2B,NR3C1,GRM3,GRM7,GSK3B,HIP1,HMGCR,NR4A1,HRAS,ITGB1,KCND2,KCNQ2,KCNQ3,…
Ast4_R	GO:0042254	GO: ribosome biogenesis	-0.476023	3.7722e-10	-4.48576	C1QBP,DDX10,DKC1,EIF5,GLUL,EIF6,SNU13,NPM1,PA2G4,RAN,RPS6,RPS7,RPS12,RPS27,RPS28,SURF6,CUL4A,KAT2B,DDX18,DDX21,EIF5B,BMS1,MPHOSPH10,NPM3,NSA2,EMG1,C1D,RPP38,POP4,EBNA1BP2,DDX52,RPL35,FASTKD2,DIS3,WDR43,RRS1,RRP8,DCAF13,ERAL1,DIMT1,RRP7A,NOB1,MRM2,EXOSC1,RRP15,ZNF593,RPS27L,MRPS7,SBDS,RPL26L1,MRTO4,POP5,NOL7,TRMT112,CINP,ESF1,EXOSC4,TMA16,NOP10,LYAR,NHP2,DDX27,TSR1,PNO1,REXO4,METTL16,NOL10,RPF1,RP…
Ast4_R	GO:0032543	GO: mitochondrial translation	-0.511466	7.89669e-10	-4.65564	C1QBP,MRPL58,MRPL23,MRPL12,MRPS12,SHMT2,TUFM,MRPL33,MRPL19,MRPS31,MRPL28,MRPS30,FASTKD2,MRPS28,COA3,MRPL13,MRPL22,MRPS16,MRPS18C,MRPL2,MRPL4,MRPS7,TACO1,MRPL51,MRPL27,MRPS17,MRPL48,MRPS33,MRPL39,MTRF1L,MRPL50,MRPL16,AURKAIP1,MRPL20,MRPS10,IARS2,MRPS22,RARS2,MRPL47,MRPS14,MRPL14,MRPS15,MRPS11,MRPS6,MRPL40,MRPL36,MRPL34,MRPL11,MRPL9,MRPS34,MRPL57,MRPL24,UQCC2,MRPL43,GADD45GIP1,MALSU1,MRPL54,CHCHD1,…
Ast4_R	GO:0140053	GO: mitochondrial gene expression	-0.473314	1.05252e-09	-4.24931	C1QBP,FOXO3,HSD17B10,MRPL58,MRPL23,MRPL12,MRPS12,SHMT2,TFAM,TUFM,MTERF1,MRPL33,MRPL19,MRPS31,MRPL28,MRPS30,FASTKD2,MRPS28,COA3,MRPL13,MRPL22,MRPS16,MRPS18C,MRPL2,MRPL4,MRPS7,TACO1,MRPL51,MRPL27,MRPS17,MRPL48,MRPS33,MRPL39,MTRF1L,MRPL50,MRPL16,AURKAIP1,MRPL20,MRPS10,IARS2,MRPS22,RARS2,MRPL47,MRPS14,MRPL14,MRPS15,MRPS11,MRPS6,MRPL40,MRPL36,MRPL34,MRPL11,MRPL9,MRPS34,MRPL57,MRPL24,UQCC2,MRPL43,GADD4…
Ast4_R	GO:0050803	GO: regulation of synapse structure or activity	0.544726	3.83216e-09	4.58472	ABL1,APOE,APP,ARF6,RHOA,KIF1A,ADGRB3,CAMK2B,CDC42,CDK5,CHD4,CTNNA2,CTNNB1,DAB1,DAG1,DBN1,DCTN1,DOCK1,EIF4G1,EPHA4,EPHB1,EPHB2,FGFR1,FYN,GPM6A,GRID1,GRIN2B,ITGB1,LRP4,MAP1B,MARK1,MECP2,MEF2C,NEDD4,NEDD9,NEFL,NEUROD2,NF1,NRCAM,PAFAH1B1,PAK3,PPT1,PSEN1,PTPN13,PTPRD,PTPRO,PTPRS,RAC3,RAP2A,ROBO2,ROCK1,SNAP25,SNCA,SPARC,CDKL5,TIAM1,UBE3A,YWHAZ,LRP8,TUBA1A,SPARCL1,OGT,PPFIA2,NRP2,CDK5R1,WASL,LATS1,DCLK1…
Ast4_R	GO:0048514	GO: blood vessel morphogenesis	-0.332235	2.23768e-08	-2.54166	ABL1,JAG1,ANXA1,APOE,RHOA,ADGRB2,ADGRB3,BAX,ZFP36L1,CALD1,CD47,CDC42,COL4A1,COL4A2,ATF2,CTNNB1,CTSH,DAG1,GADD45A,S1PR1,EFNB2,EPHB1,EPHB2,F3,FGFR1,FLNA,FYN,GAB1,GJA1,GLUL,GRN,GTF2I,HIF1A,NR4A1,HES1,HSPB1,ID1,IGFBP7,ITGB1,LRP1,SMAD1,MDK,MECP2,MFGE8,CITED1,MYO1E,NCL,NF1,NFE2L2,NINJ1,NOTCH1,NOTCH2,NOTCH3,NRCAM,PIK3CA,PIK3CB,PKM,PRRX1,PRKCA,PRKD1,PTK2,PTPRJ,RAP1A,RASA1,ROBO1,ROCK1,RORA,RRAS,SAT1,CCL2,…
Ast4_R	GO:0007610	GO: behavior	0.485273	5.97278e-08	3.50553	ABL1,ABL2,ACVR2A,ADCY1,AMFR,APBA1,APBA2,APOE,APP,APRT,ASTN1,ZFHX3,ATP1A2,ATP1B2,B2M,ADGRB3,BRAF,CACNB4,CAMK4,CAPN2,CASP3,CDK5,CLCN3,CNR1,COL6A1,COMT,CPT1A,CREB1,CSNK1E,CSTB,DAB1,BRINP1,DCTN1,DSCAM,EDNRB,EGFR,EGR1,EIF4EBP2,EIF4G1,ELAVL4,EP300,EPHA4,EPHB2,ETV1,EXT1,FGF12,FGF13,AFF2,FOS,FYN,GLI3,GNAO1,GPI,GRIA1,GRID1,GRIN2B,NR3C1,HTT,HDAC2,HEXA,HEXB,HIF1A,HMGCR,HPRT1,INSR,ITGB1,KCND2,KCNQ3,MAP1A,MAP…
Ast4_R	GO:0019730	GO: antimicrobial humoral response	-0.85949	8.07198e-08	-6.09638	APP,B2M,GAPDH,HLA-E,LGALS3,NPY,CCL2,CXCL12,CXCL14,ROMO1
Ast4_R	GO:0097250	GO: mitochondrial respirasome assembly	-0.501614	5.43444e-07	-3.14254	ATP5F1D,NDUFA2,NDUFA3,NDUFA5,NDUFA6,NDUFA9,NDUFAB1,NDUFB1,NDUFB2,NDUFB3,NDUFB4,NDUFB5,NDUFB6,NDUFB7,NDUFB9,NDUFC1,NDUFS3,SURF1,COX17,NDUFAF3,HIGD1A,COA3,NDUFAF4,TACO1,COX16,COA4,NDUFB11,TTC19,SDHAF2,TMEM70,TMEM126B,RAB5IF,LYRM2,TMEM223,NUBPL,TMEM126A,UQCC2,COX14,COX19,COX20,HIGD2A,NDUFAF8,UQCC3,PET117
Ast4_R	GO:0071356	GO: cellular response to tumor necrosis factor	-0.545546	5.84505e-07	-3.4005	BIRC2,ZFP36L1,ZFP36L2,CD58,EXT1,FOXO3,FOS,GSTP1,UBE2K,HES1,ILK,MAP3K5,NFE2L2,PPP2CB,PTPN2,RORA,CCL2,SFRP1,STAT1,TNFRSF1A,TP53,VCAM1,ZFP36,YBX3,SPHK1,AKAP12,TANK,CIB1,DICER1,FOXP1,PID1,ERBIN,SHARPIN,TXNDC17,SPPL2A,HIPK1
Ast4_R	GO:0042060	GO: wound healing	-0.367762	1.07944e-06	-2.19437	ANXA1,ANXA5,APOE,RHOA,RHOC,DDR1,CD9,CD44,CD59,CD151,CDKN1A,CLIC1,CRK,DAG1,DGKB,EPHB2,EXT1,F3,FLNA,GGCX,GNAQ,GNAS,ARHGAP35,NRG1,HIF1A,HRAS,HSPB1,IL6ST,ILK,ITGA2,ITGB1,NF1,NFE2L2,NOTCH2,PAK1,SERPINE2,PIK3CA,PIK3CB,PLAT,PPP3CA,PRKCA,PRKCE,PROS1,PTEN,PTK2,PTPRJ,RAB3A,RAF1,SRSF6,STXBP1,STXBP3,TFPI,TGFB1,TIMP1,VAV2,VCL,VEGFB,CASK,PLPP3,PABPC4,DGKI,YAP1,MYL12A,PDPN,GNA13,FERMT2,PDCD10,RASA3,CLASP2,KANK1…
Ast4_R	GO:0006364	GO: rRNA processing	-0.457134	1.11533e-06	-2.72113	DDX10,DKC1,EIF6,SNU13,PA2G4,RPS6,RPS7,RPS27,RPS28,KAT2B,DDX18,DDX21,BMS1,MPHOSPH10,NPM3,NSA2,EMG1,C1D,RPP38,POP4,EBNA1BP2,DDX52,RPL35,DIS3,WDR43,RRS1,RRP8,DCAF13,DIMT1,RRP7A,NOB1,MRM2,EXOSC1,RRP15,SBDS,MRTO4,POP5,NOL7,TRMT112,ESF1,EXOSC4,NOP10,LYAR,NHP2,DDX27,TSR1,REXO4,METTL16,NOL10,RPF1,RPF2,UTP23,IMP4,BUD23,TSR3,AK6
Ast4_R	GO:0050818	GO: regulation of coagulation	-0.723374	2.57927e-06	-4.04258	ANXA5,APOE,CD9,EPHB2,F3,NFE2L2,SERPINE2,PLAT,PROS1,PSEN1,TFPI,VKORC1,TMX1,C1QTNF1
Ast4_R	GO:0050673	GO: epithelial cell proliferation	-0.314364	8.77541e-06	-1.58965	ACVR2A,JAG1,APOE,AR,B2M,BAX,BCL2L1,BID,BMPR2,ZFP36L1,CDC42,CDK4,CDKN1A,CDKN1B,CTNNB1,EDNRB,EFNB2,EGFR,F3,FGFR1,GRN,HIF1A,HMGB1,NR4A1,HRAS,HES1,IGFBP4,IGFBP5,LAMC1,MDK,MEF2C,NF1,NFIB,NME2,NOTCH1,NOTCH2,NRAS,PAX6,PIK3CB,PRKCA,PRKD1,MAP2K1,PSEN1,PTN,PTPRK,PEX2,RAF1,ROBO1,CCL2,CXCL12,SFRP1,SFRP2,SRSF6,ST8SIA1,SOX2,SOX9,SOX11,SPARC,STAT1,STAT3,STK3,TCF7L2,ZEB1,TGFB1,VEGFB,ZFP36,SCG2,CASK,IRS2,NRP2,NRP…
Ast4_R	GO:0098869	GO: cellular oxidant detoxification	-0.560649	1.45105e-05	-2.7126	APOE,BMP7,CAT,NQO1,GPX4,GSTP1,MGST1,MGST3,MT3,NFE2L2,SELENOW,SOD1,SOD2,TXN,SELENOF,GSTO1,PRDX6,PRDX4,SESN1,SELENOT,SELENOS,NXN,TXNDC17,GSTK1
Ast4_R	GO:1900046	GO: regulation of hemostasis	-0.732493	1.59973e-05	-3.513	APOE,CD9,EPHB2,F3,NFE2L2,SERPINE2,PLAT,PROS1,TFPI,VKORC1,TMX1,C1QTNF1
Ast4_R	GO:0048499	GO: synaptic vesicle membrane organization	0.844113	1.9344e-05	3.97869	RAB3A,SNAP25,STXBP1,SYP,SYT1,SNAP23,SYNGR1,SNAP29,SNAPIN,ERC2
Ast4_R	GO:0009060	GO: aerobic respiration	-0.337748	2.64279e-05	-1.54619	ACO2,ADSL,RHOA,ARL2,ATP5F1D,ATP5F1E,ATP5PB,ATP5ME,BID,CAT,CDK1,COL6A1,COX6B1,COX7B,COX8A,DGUOK,DLD,NIPSNAP2,BLOC1S1,HIF1A,IDH2,IDH3B,IDH3G,IREB2,MDH1,MSH2,NDUFA2,NDUFA3,NDUFA4,NDUFA5,NDUFA6,NDUFA7,NDUFA9,NDUFAB1,NDUFB1,NDUFB2,NDUFB3,NDUFB4,NDUFB5,NDUFB6,NDUFB7,NDUFB9,NDUFC1,NDUFS3,NDUFV1,NDUFS6,NDUFV3,OGDH,SDHC,SDHD,SHMT2,SNCA,SURF1,UQCRC1,UQCRC2,ATP5MF,UQCR11,ISCU,NUPR1,UQCRQ,UQCR10,STOML2,CHCHD…
Ast4_R	GO:0006457	GO: protein folding	-0.367001	2.94768e-05	-1.6627	ARL2,B2M,BAG1,CANX,CLU,CRYAB,CSNK2A1,DFFA,FKBP1B,FKBP2,GRN,HSPA4,HSPA5,HSPA9,HSPB1,HSPD1,HSPE1,DNAJB1,NFYC,NKTR,P4HB,PFDN1,PFDN2,PFDN4,PPIB,DNAJC3,RANBP2,SNRNP70,ST13,TBCA,TCP1,HSP90B1,CCT3,TTC1,KHSRP,PDCD5,SELENOF,BAG5,PDIA4,DNAJB6,PDIA6,TRAP1,PFDN6,CRTAP,PRDX4,HSPH1,RUVBL2,ERP29,HSPA4L,ERP44,MESD,NUDCD3,HSPBP1,SDF2L1,WDR83OS,DNAJB11,RIC8B,NGLY1,FKBP10,DNAJC1,PDCL3,GRPEL1,PDRG1,ANP32E,DNAJC24,DN…
Ast4_R	GO:0002698	GO: negative regulation of immune effector process	-0.576445	6.58811e-05	-2.41026	A2M,ANXA1,BCL6,BST2,CD59,CRK,FER,GRN,HLA-B,HLA-E,LGALS1,LGALS3,CD46,PPP3CB,TMBIM6,TGFB1,UFL1,RC3H2,IL33,RC3H1
Ast4_R	GO:0071214	GO: cellular response to abiotic stimulus	-0.319037	8.49245e-05	-1.29879	AKR1B1,ASCL1,ATF4,ATP1A1,ATP1A2,BAX,BCL2L1,ZFP36L1,CASP3,CDKN1A,CRYAB,DAG1,GADD45A,EEF1D,EGFR,EGR1,EP300,ERCC1,GJA1,GRK4,GRB2,HRAS,IFI16,IGF1R,ITGA2,MDM2,NEDD4,NEUROD2,NINJ1,NMT1,NPM1,SERPINB6,PIK3CA,PIK3R1,MAPK8,PTEN,PTPRK,REST,MAP2K4,SFRP1,SFRP2,SOX9,TAF1,TGFB1,TIMP1,TNFRSF1A,TP53,TP53BP1,WRN,CUL4A,YBX3,CRADD,TNFRSF10B,MAP3K14,RAB11B,OXSR1,USP15,TANK,YAP1,GNB5,RUVBL2,CHP1,NLRP1,KDM1A,SPIDR,NIPB…
Ast4_R	GO:0009206	GO: purine ribonucleoside triphosphate biosynthetic process	-0.419576	9.48798e-05	-1.68788	ALDOA,ATP5F1D,ATP5F1E,ATP5PB,ATP5MC1,ATP5MC2,ATP5ME,ATP6V1A,ENO1,IMPDH2,NDUFA2,NDUFA3,NDUFA5,NDUFA6,NDUFA7,NDUFA9,NDUFAB1,NDUFB1,NDUFB2,NDUFB3,NDUFB4,NDUFB5,NDUFB6,NDUFB7,NDUFB9,NDUFC1,NDUFS3,NDUFV1,NDUFS6,NDUFV3,NME2,NME3,NME4,SDHC,SDHD,TGFB1,ATP5MF,SLC25A13,STOML2,PRKAG2,NDUFB11,PID1,UQCC3
Ast4_R	GO:0015908	GO: fatty acid transport	-0.631797	9.69688e-05	-2.53564	PLIN2,ANXA1,APOE,CPT1A,FABP5,MIF,NMB,PMP2,ABCD3,IRS2,LYPLA1,SLC27A5,SLCO3A1,REPIN1,CROT
Ast4_R	GO:0030857	GO: negative regulation of epithelial cell differentiation	-0.672279	9.9689e-05	-2.69003	JAG1,CTNNB1,EZH2,HES1,NOTCH1,SRSF6,SOX9,STAT1,ZEB1,SPRY1,SPRY2,YAP1,SPRED1
Ast4_R	GO:0045454	GO: cell redox homeostasis	-0.626278	0.00011868	-2.45853	DDIT3,NQO1,NFE2L1,NFE2L2,TXN,PRDX6,GLRX3,PRDX4,ERP44,GLRX2,GLRX5,SELENOT,SELENOS,CHD6,BOLA3
Ast4_R	GO:0051648	GO: vesicle localization	0.50404	0.000127435	1.96309	AP1G1,KIF1A,CDK5,AP3S1,CSNK1D,CTBP1,CTNNB1,DCTN1,DNM1,DYNC1I1,BLOC1S1,HTT,KIF5A,KIF5C,MAP2,MECP2,MYO5A,PAFAH1B1,PSEN1,PTEN,RAB1A,RAB3A,SDCBP,SNAP25,SNCA,STXBP1,STXBP3,SYN3,PPFIA2,CADPS,GBF1,RAB11A,SNAP23,WASL,RAB11B,SNAP29,KIF3B,NRXN1,SNAP91,PDCD6IP,PDCD6,ATP9A,RASGRP1,TFG,DCTN2,EXOC5,TMED10,KIF3A,SNF8,NLGN1,TRAK1,KIFAP3,KIF1B,CLASP2,EXOC6B,FBXW11,CLASP1,SNAPIN,DNM3,TANC2,ARFGAP3,PCLO,TMEM230,TRA…
Ast4_R	GO:0031667	GO: response to nutrient levels	-0.261311	0.000130184	-1.01531	A2M,ABCA1,PLIN2,ADSL,APOE,ASCL1,ATF3,ATF4,BAX,BMP7,BMPR2,BNIP2,CAT,CDKN1A,CDKN2D,CNR1,COL6A1,COMT,CPT1A,ATF2,DDIT3,NQO1,DNMT3A,EGFR,EIF4G1,EP300,ERCC1,FKBP1B,FOXO3,FOS,G6PD,GCLM,GLUL,GNAI2,GRIA1,PRMT1,HSPA5,TNC,IFI16,IGF1R,IGFBP2,FOXK2,ITGA2,LAMP2,FADS1,MAP1B,MDM2,MAP3K5,ATXN3,MN1,MT3,NFE2L2,NPY,PAK1,PAK3,PIK3C3,PRKD1,MAPK8,EIF2AK2,PSPH,PEX2,RHEB,SEC13,SFRP1,SFRP2,SRSF2,SOD2,SORL1,SOX2,SPP1,SRD5A…
Ast4_R	GO:0098742	GO: cell-cell adhesion via plasma-membrane adhesion molecules	0.577781	0.000163377	2.18795	CDH11,CXADR,DAB1,DSCAM,CELSR2,FAT1,ITGB1,PCDH7,PCDH9,PIK3CB,PKD1,PTPRD,PTPRF,PTPRS,NECTIN2,ROBO1,ROBO2,VCAM1,SPARCL1,CD164,NRXN1,CELSR1,IL1RAPL1,NLGN1,KIFAP3,PALLD,ADGRL3,CADM1,TENM4,NPTN,ATP2C1,PCDH11X,CDH20,FGFRL1,TENM3,DSCAML1,KIRREL3,LRRC4B,FAT3,UNC5D,LRFN5,IGSF11,SDK1,CDHR3,CADM2
Ast4_R	GO:0035418	GO: protein localization to synapse	0.626286	0.000183686	2.33976	CDK5,DAG1,DLG2,ERBB4,HRAS,HSPB1,KIF5A,KIF5C,MAP1A,MAPT,RAP1A,STAU1,OGT,RAB11A,NRXN1,NRXN2,GPC6,OLFM1,GABARAP,NLGN1,MAPK8IP3,GRIP1,NSG1,STAU2,PCLO,GRIPAP1,LRRC7,TMEM108,NETO2
Ast4_R	GO:0048525	GO: negative regulation of viral process	-0.690584	0.000265807	-2.46914	BST2,IFI16,EIF2AK2,SRPK1,SRPK2,STAT1,ZFP36,SNX3,IFITM3,IFITM2,MPHOSPH8
Ast4_R	GO:0007566	GO: embryo implantation	-0.723106	0.000286988	-2.56134	C1QBP,DDR1,GJA1,IGFBP7,PCSK5,SOD1,SPP1,TIMP1,AGO2,SMURF2
Ast4_R	GO:0021700	GO: developmental maturation	0.474228	0.000546987	1.54694	AP1G1,AKR1B1,APP,RHOA,ASCL1,RERE,ATP6V1A,ATP6V1B2,ATP6V1C1,ATP6V1G2,ATP6V0A1,ADGRB3,CAMK2B,CD63,CDKN1A,CLCN3,CLN5,CTNNB1,DAB1,DAG1,DDIT3,DLD,S1PR1,EDNRB,EXT1,FGFR1,FOXO3,G6PD,GJA1,HIF1A,HES1,KCNQ3,MAP1B,MECP2,NEFL,NEUROD2,NF1,NRCAM,PDE3A,PFN1,PPP2R1A,PTEN,RAB3A,RAC3,ROCK1,STXBP1,SYP,TGFB1,YWHAZ,CDK5R1,B4GALT5,NRXN1,ATP6V1G1,C1QL1,ABHD2,TUSC2,DLGAP4,KDM1A,ANKS1A,TUT4,SEZ6L,SNAPIN,CNTNAP2,ANKRD17,T…
Ast4_R	GO:0002718	GO: regulation of cytokine production involved in immune response	-0.5943	0.000831877	-1.83041	B2M,BCL6,BST2,CD81,HK1,HLA-E,MIF,TGFB1,DDX21,ATG5,LITAF,UBE2J1,GPRC5B,RTN4
Ast4_R	GO:0043087	GO: regulation of GTPase activity	0.504622	0.00084759	1.55011	ABR,ARL2,CHN1,CRK,EPHA3,EPHA4,EPHA5,EZH2,RAPGEF1,GSK3B,HRAS,ITGA6,ITGB1,STMN1,MYO9A,NF1,NTRK3,PTK2,RAP1A,RAP1GDS1,RDX,RGS7,SFRP1,SOD1,CDKL5,TIAM1,VAV2,PKP4,ARHGEF7,MAP4K4,RGS6,RAPGEF2,RASGRP1,APC2,GNB5,RALBP1,FERMT2,MAPRE2,RAB3GAP1,LRCH1,DOCK9,SRGAP2,RABGAP1,SIPA1L1,TIAM2,STMN3,TBC1D7,SNX9,RALGAPA2,TBC1D15,ARAP2,FGD4,TBC1D20,ARHGAP42,RALGAPA1
Ast4_R	GO:0000381	GO: regulation of alternative mRNA splicing, via spliceosome	0.615032	0.00114741	1.80837	HNRNPL,MAGOH,NOVA1,NOVA2,REST,SRSF2,SRSF6,TIA1,WTAP,RBM8A,RBM7,RBM5,SAP18,CELF1,CELF2,RBFOX2,RBFOX1,ARGLU1,CELF4,RBM25,CELF5,NSRP1,SRRM4,RBFOX3
Ast4_R	GO:0001755	GO: neural crest cell migration	0.692296	0.00172033	1.91378	BMP7,CDC42,EDNRB,ERBB4,HIF1A,PAX6,NRP2,NRP1,SEMA5A,SEMA3A,SEMA3C,PHACTR4,SEMA6D
Ast4_R	GO:0048545	GO: response to steroid hormone	-0.267169	0.00195517	-0.723713	A2M,ABCA3,ANXA1,AR,RHOA,ATP1A1,ATP1A2,ZFP36L1,ZFP36L2,CASP3,CDKN1A,CDO1,COMT,EGFR,EP300,ESR2,ESRRG,FOXO3,FOS,GOT1,GPI,NR3C1,HDAC1,IGF1R,IGFBP2,IGFBP7,MDM2,NEDD4,NEFL,CNOT2,PAK1,PDE3A,PIK3CA,PKN1,RAN,REST,SFRP1,SMARCA4,SPP1,SRD5A1,SSTR2,TFPI,TGFB1,NR2E1,UBE2L3,UBE3A,YWHAH,ZFP36,NCOA4,AKR1C3,NCOA1,ADAM9,PIAS2,LATS1,CNOT9,NCOR2,YAP1,PGRMC2,NCOA2,TXNIP,ABHD2,FAM107A,PHB2,KDM1A,KDM4C,UFL1,RBFOX2,FOXP1…
Ast4_R	GO:0050919	GO: negative chemotaxis	0.683257	0.00235748	1.79529	RHOA,NRG1,ROBO1,ROBO2,UNC5C,NRP2,SEMA5A,SEMA3A,SEMA3C,NRG3,FLRT2,SEMA6D,PLXNA4
Ast4_R	GO:0042246	GO: tissue regeneration	-0.440216	0.00237356	-1.15539	ANXA1,BCL9,CD9,CD81,CDKN1A,CDKN1B,COL6A1,DAG1,ERBB4,EZH2,GAP43,GJA1,KPNA1,MDK,NINJ1,NOTCH1,PPP3CA,PTN,PTPN12,SOX2,LARGE1,YAP1,VPS54,MCUB,SELENON,AKIRIN1,HOPX
Ast4_R	GO:0006766	GO: vitamin metabolic process	-0.470658	0.00249841	-1.22481	AKR1B1,ATP1A2,CBR1,NQO1,FGFR1,GGCX,MTR,PLTP,SLC2A3,AKR1C3,GSTO1,AKR1A1,PSAT1,CD320,MCCC1,SELENON,AASDHPPT,VKORC1,SLC52A2,PANK2,MTHFD2L
Ast4_R	GO:0006468	GO: protein phosphorylation	0.354283	0.00309553	0.88899	ABL1,ABL2,ACVR2A,APC,APOE,APP,RHOA,BMPR1B,BMPR2,BRAF,DDR1,CALM1,CALM2,CALM3,CAMK4,CAMK2B,CAMK2D,CAMK2G,CCNG1,CCNT2,CDK1,CDK11B,CDK4,CDK5,CDK8,CDKN1A,CDKN1B,CDKN2D,CDKN3,CLK1,CREB1,ATF2,CSNK1D,CSNK1E,CSNK1G3,CSNK2A1,CTBP1,DAPK1,DAPK3,GADD45A,DMD,DYRK1A,EGFR,EIF4G1,EPHA3,EPHA4,EPHA5,EPHB1,EPHB2,ERBB4,EZH2,FER,FGFR1,FYN,GMFB,GNAQ,GRK4,GSK3B,GSTP1,HTT,NRG1,UBE2K,HRAS,HES1,HSPB1,IGF1R,ILK,INSR,IPO5,LR…
Ast4_R	GO:0008016	GO: regulation of heart contraction	0.526733	0.00353613	1.29127	ANK2,ATP1A1,ATP1A2,ATP1B1,ATP1B2,ATP2A2,ATP2B1,ATP2B2,CACNA1C,CACNA2D1,CALM1,CALM2,CALM3,CAMK2D,CXADR,DMD,EDNRB,FGF13,FKBP1B,FLNA,GJA1,GNAO1,KCND2,MDM2,MEF2A,PDE4D,RYR2,SLC8A1,SRI,THRA,TRPC1,PDE5A,GSTO1,AKAP9,GLRX3,CELF2,RANGRF,CTNNA3,TMEM38B,HOPX
Ast4_R	GO:0032963	GO: collagen metabolic process	-0.508653	0.00390526	-1.22501	COL6A1,CST3,CTSB,CTSL,HDAC2,HIF1A,ITGA2,ITGB1,MMP16,NOTCH1,PEPD,TGFB1,VIM,MRC2,TMEM131,P3H2,LARP6
Ast4_R	GO:0019882	GO: antigen processing and presentation	-0.564513	0.00399575	-1.35393	B2M,CTSD,CTSH,CTSL,EXT1,HLA-B,HLA-C,HLA-E,PSMB8,PSME1,RAB6A,ATG5,SAR1B
Ast4_R	GO:0006954	GO: inflammatory response	-0.222612	0.00418991	-0.529325	A2M,ABCF1,ADCY1,ANXA1,BIRC2,APOE,APP,BCL6,BMPR1B,TMEM258,CAMK4,CASP3,CD44,CD47,CD81,CDO1,CLU,CNR1,COL6A1,CYBA,EDNRB,EGFR,EPHB2,EXT1,EZH2,F3,FOS,FYN,GNAS,GRN,NR3C1,GSTP1,HIF1A,HK1,HLA-E,HMGB1,NR4A1,TNC,IFI16,IFNGR1,IL6ST,ITGB1,LAMP2,LGALS1,LRP1,SMAD1,MAPT,MDK,MIF,CD200,NFE2L2,NFKBIB,NFX1,NINJ1,NOTCH1,NOTCH2,POLB,PRKD1,MAPK8,EIF2AK2,PSEN1,PSMA1,PSMA6,PSMB4,PTN,PTPN2,RAC1,RORA,CCL2,SNCA,SOD1,STAT3,T…
Ast4_R	GO:0070482	GO: response to oxygen levels	-0.245024	0.00460456	-0.572575	ADSL,BIRC2,ATF4,ATP6V1A,BMP7,BNIP2,BNIP3L,ZFP36L1,CAPN2,CASP3,CAT,CDKN1A,CDKN1B,COL6A1,COMT,CPT1A,ATF2,CRYAB,DNMT3A,EGR1,ENO1,EP300,EPHA4,FOXO3,FOS,HDAC2,HIF1A,ITGA2,ITPR2,KCND2,KCNMA1,MDM2,MDM4,MECP2,MT3,NF1,NFE2L2,NOTCH1,P4HB,PIK3CB,PLAT,PLOD2,POLB,PRKCE,REST,RORA,RYR2,CXCL12,SDHD,SFRP1,SOD2,SOX2,SOX4,TMBIM6,TFAM,TFRC,TGFB1,TP53,HSP90B1,VCAM1,VEGFB,BECN1,NPEPPS,ATP6V1G1,TM9SF4,ZEB2,PARP2,STUB1,…
Ast4_R	GO:0045048	GO: protein insertion into ER membrane	-0.601833	0.00497075	-1.38637	EMC2,EMC8,TMEM147,TRAM1,SEC61A1,WDR83OS,TMCO1,RAB5IF,EMC7,EMC6,EMC10
Ast4_R	GO:0019896	GO: axonal transport of mitochondrion	0.720919	0.00520393	1.64634	HIF1A,HSBP1,MAPT,NEFL,OPA1,SPAST,UCHL1,TRAK1,AGTPBP1,SYBU
Ast4_R	GO:2000630	GO: positive regulation of miRNA metabolic process	-0.461882	0.00556805	-1.04122	AR,EGFR,EGR1,FOXO3,FOS,NR3C1,HIF1A,HRAS,SMAD1,NOTCH2,NOTCH3,PAX6,POU2F1,SMARCA4,SREBF2,STAT3,TGFB1,TP53,NEAT1
Ast5_R	GO:1902600	GO: proton transmembrane transport	-0.645508	2.11908e-21	-13.3451	SLC25A4,SLC25A5,ATP1A1,ATP5F1A,ATP5F1C,ATP5F1D,ATP5F1E,ATP5PB,ATP5MC1,ATP5MC2,ATP5MC3,ATP5ME,ATP5PF,ATP6V1B2,ATP6V1E1,ATP6V0B,ATP6V0A1,ATP6AP1,CLCN3,COX4I1,COX5B,COX6B1,COX7B,COX8A,CYB5A,NDUFA1,NDUFA2,NDUFA3,NDUFA4,NDUFA6,NDUFA7,NDUFA8,NDUFA9,NDUFB1,NDUFB2,NDUFB3,NDUFB4,NDUFB6,NDUFB7,NDUFB8,NDUFB9,NDUFB10,NDUFC1,NDUFC2,NDUFS3,NDUFV1,NDUFS5,NDUFS6,NDUFS8,NDUFV2,SLC16A1,TMSB4X,UQCRH,SLC25A12,ATP6V0…
Ast5_R	GO:0042775	GO: mitochondrial ATP synthesis coupled electron transport	-0.695259	9.9384e-20	-13.2118	BID,CDK1,COX4I1,COX5B,COX6A1,COX6B1,COX6C,COX7A2,COX7B,COX7C,COX8A,NDUFA1,NDUFA2,NDUFA3,NDUFA4,NDUFA6,NDUFA7,NDUFA8,NDUFA9,NDUFAB1,NDUFB1,NDUFB2,NDUFB3,NDUFB4,NDUFB6,NDUFB7,NDUFB8,NDUFB9,NDUFB10,NDUFC1,NDUFC2,NDUFS3,NDUFV1,NDUFS5,NDUFS6,NDUFS8,NDUFV2,SDHA,UQCRB,UQCRC2,UQCRH,COX5A,UQCR11,PARK7,UQCRQ,UQCR10,NDUFAF1,CHCHD2,NDUFA12,COQ9,AFG1L,NDUFS7,COA6,UQCC3
Ast5_R	GO:0015986	GO: proton motive force-driven ATP synthesis	-0.73025	6.40864e-19	-13.2856	ATP5F1A,ATP5F1C,ATP5F1D,ATP5F1E,ATP5PB,ATP5MC1,ATP5MC2,ATP5MC3,ATP5ME,ATP5PF,NDUFA1,NDUFA2,NDUFA3,NDUFA6,NDUFA7,NDUFA8,NDUFA9,NDUFAB1,NDUFB1,NDUFB2,NDUFB3,NDUFB4,NDUFB6,NDUFB7,NDUFB8,NDUFB9,NDUFB10,NDUFC1,NDUFC2,NDUFS3,NDUFV1,NDUFS5,NDUFS6,NDUFS8,NDUFV2,SDHA,ATP5MF,ATP5PD,ATP5MG,STOML2,NDUFA13,NDUFB11,NDUFA12,NDUFA11,NDUFS7
Ast5_R	GO:0001666	GO: response to hypoxia	0.614382	8.04741e-16	9.2737	ADM,AK4,ARNT,ATF4,ATM,BAD,BCL2,BMP7,BNIP3,BNIP3L,CA9,CAPN2,CASP3,CAV1,CDKN1B,CPT1A,ATF2,CRYAB,EDN1,EGR1,ENO1,EP300,EPHA4,FGFR2,FOXO3,FOS,FOSL2,HIF1A,HK2,ITGA2,ITPR2,KCNMA1,LMNA,MDM2,MDM4,MECP2,MT3,NF1,NOTCH1,P4HB,PDK1,PDK3,PGK1,PIK3CB,PIN1,PLAT,PLOD1,PLOD2,PPARA,PRKCE,REST,RORA,CXCL12,SLC2A1,SOD2,STC1,ADAM17,MAP3K7,TFRC,TP53,VCAM1,VEGFA,VEGFB,VHL,CXCR4,STC2,LIMD1,NOL3,LONP1,NPEPPS,TM9SF4,ARNT2,ST…
Ast5_R	GO:0097250	GO: mitochondrial respirasome assembly	-0.606876	5.07069e-15	-8.67526	ATP5F1D,COX7A2,NDUFA1,NDUFA2,NDUFA3,NDUFA6,NDUFA8,NDUFA9,NDUFAB1,NDUFB1,NDUFB2,NDUFB3,NDUFB4,NDUFB6,NDUFB7,NDUFB8,NDUFB9,NDUFB10,NDUFC1,NDUFC2,NDUFS3,NDUFS5,NDUFS8,COX17,NDUFAF3,HIGD1A,COA3,TIMM21,NDUFA13,NDUFAF1,COX16,ECSIT,NDUFB11,TMEM70,FOXRED1,NDUFA12,RAB5IF,SDHAF3,LYRM2,TMEM223,NUBPL,TMEM126A,UQCC2,COX14,COX19,DMAC1,ATPAF2,COX20,NDUFA11,SDHAF4,NDUFAF6,HIGD2A,NDUFAF8,NDUFS7,COA5,STMP1,UQCC3,P…
Ast5_R	GO:0006082	GO: organic acid metabolic process	0.436976	3.03455e-11	4.59608	ACAA1,ACACB,ACADVL,ACAT1,ACLY,AKT2,ALDOA,ALDOC,ARL2,ARNT,ASNS,ATF4,ATIC,AUH,BCAT2,BCKDHB,BPGM,CAV1,CBR1,CDO1,COL6A1,CPT1A,MAPK14,DBI,DECR1,DLST,ECHS1,EDN1,ENO1,ENO2,EP300,ETFDH,FABP5,FGFR1,GAD1,GAPDH,GCSH,GFPT1,GGT7,GCLM,GLS,GLUL,GOT1,GPI,GPX4,GSTP1,HSD17B10,HADHA,HADH,HEXA,HEXB,HIF1A,HK1,HK2,HLCS,HMGCL,IDH1,IDH3B,IDS,FOXK2,INSR,IREB2,EIF6,LDHA,LDHB,FADS1,LTA4H,MDH2,MECP2,MGST3,MIF,ABCC1,MSRA,MTR…
Ast5_R	GO:0005975	GO: carbohydrate metabolic process	0.45421	4.67897e-09	3.7835	ACACB,PARP1,AGL,AKT2,ALDOA,ALDOC,ARL2,ARNT,ATF3,ATF4,BAD,BPGM,COL6A1,CPT1A,MAPK14,ENO1,ENO2,EP300,EXT1,EXT2,FABP5,GALK2,GAPDH,GBE1,GLB1,GOT1,GPI,GRB10,NR3C1,GSK3B,GUSB,GYG1,GYS1,HEXA,HEXB,HIF1A,HK1,HK2,IDH1,IGFBP4,IL6ST,FOXK2,INSR,EIF6,LDHA,MANBA,MDH2,MPI,NEU1,PRKN,PDHA1,PDHB,PDK1,PDK3,PFKFB3,PFKFB4,PFKL,PFKP,PGAM1,PGK1,PGM1,PGM3,PIK3CA,PKM,PMM2,PPARA,PPP1CA,PPP1CB,PPP1CC,PPP1R2,PPP1R3C,PPP2CA,PR…
Ast5_R	GO:0007188	GO: adenylate cyclase-modulating G protein-coupled receptor signaling pathway	0.624702	4.49499e-06	3.34045	ADCY2,ADCY9,ADM,ADORA2B,APLP1,ADGRB2,ADGRB3,CHRM3,S1PR1,LPAR1,EDN1,GNAI1,GNAI2,GNAQ,GNAS,GRIK3,PDE4B,PRKACB,PRKAR1B,PRKAR2A,PRKCA,MAPK7,PTH2R,AKAP12,RAPGEF2,WASF2,RACK1,PRMT5,GNA13,ADGRL1,ADGRL2,MGRN1,ARRDC3
Ast5_R	GO:0032543	GO: mitochondrial translation	-0.374165	6.32188e-06	-1.94534	C1QBP,MRPL49,MRPL23,MRPL12,MRPS12,SHMT2,TUFM,DAP3,MRPL33,TSFM,FASTKD2,MRPS27,MTG2,TRUB2,MRPS28,COA3,MRPS18B,MRPL42,MRPL13,MRPL18,MRPL22,MRPS18C,YARS2,MRPL4,MRPS7,MRPS2,MRPL51,MRPL27,MRPL35,MRPS23,MRPS33,CDK5RAP1,MRPL39,MRPS21,AURKAIP1,RMND1,MRPL20,MRPS18A,MRPS10,QRSL1,IARS2,RARS2,MRPL47,MRPL17,MRPS14,MRPL14,MRPS15,MRPS11,MRPS6,MRPS5,MRPL41,MRPL40,MRPL36,MRPL34,MRPL32,MRPL11,MRPL1,MRPL44,MRPS34,MR…
Ast5_R	GO:0006959	GO: humoral immune response	-0.546802	1.731e-05	-2.60371	A2M,ADM,B2M,BCL2,C1QBP,CD59,CD81,CLU,FAU,GAPDH,GPI,HLA-A,HMGN2,CFI,RBPJ,IL7,LGALS3,CD46,NOTCH1,NPY,MASP1,RPL39,RPS19,CCL2,CXCL12,CXCL14,YTHDF2,FAM3A,ROMO1
Ast5_R	GO:0106106	GO: cold-induced thermogenesis	0.527482	2.31611e-05	2.44501	ATF4,CAV1,CEBPB,DDIT3,DECR1,DIO2,DYNC1H1,ESRRG,FABP5,GJA1,GNAS,GRB10,HADH,ID1,IGF1R,RBPJ,LNPEP,NOTCH1,NOVA1,NRDC,PRKAB2,MAP2K6,PTH2R,RHEB,SCD,SMARCA4,ADAM17,NR1H2,VEGFA,ALMS1,CXCR4,OGT,HDAC3,PER2,ZNF516,IGF2BP2,PPARGC1A,GADD45G,KDM1A,ZNF423,KDM6B,PLCL2,LETMD1,ADIPOR1,KDM3A,PDGFC,ABHD6,ARRDC3,PRDM16,EHMT1,OMA1
Ast5_R	GO:0170041	GO: non-proteinogenic amino acid metabolic process	0.787122	5.42805e-05	3.35736	GAD1,MTR,ODC1,P4HB,PLOD2,ALDH18A1,PLOD3,PARK7,DDAH1,PHGDH,SLC38A1
Ast5_R	GO:0090596	GO: sensory organ morphogenesis	0.466443	0.000126784	1.8177	JAG1,ATF4,BBS4,BCL2,BMP7,COL11A1,CTNNB1,EDN1,FAT1,FGFR1,FGFR2,HDAC2,HIF1A,NF1,NOTCH1,NTRK2,PAX6,PRRX1,PPP2R3A,PRKCI,PTPRM,REST,RING1,RORB,RPL38,SOD1,SOX9,SOX11,SPARC,VEGFA,BCAR3,PRKRA,LARGE1,ABI2,TSHZ1,CITED2,SEC24B,TRIOBP,ZHX2,AGTPBP1,RPGRIP1L,CRB1,NIPBL,NECTIN3,LRIG1,IFT172,INTU,HIPK2,CDON,WDPCP,INSIG2,SDK2,AHI1,SOBP,CHD7,TENM3,ADAMTS9,WDR19,CDH23,PHACTR4,CEP290,KDM2B,C12orf57,FAT3,TTC8,TTC39C,…
Ast5_R	GO:0097300	GO: programmed necrotic cell death	0.665658	0.000146542	2.55216	PARP1,SLC25A4,CAV1,IRF3,MAP3K5,MUTYH,PRKN,TP53,OGT,NOL3,ARHGEF2,RBCK1,NUPR1,TRPM7,PELI1,ITCH,IPMK,ATG9B
Ast5_R	GO:0003018	GO: vascular process in circulatory system	0.473484	0.000178574	1.7747	ABL1,ADD3,ADM,ADORA2B,APOE,RHOA,ATP1B2,ATP2B1,BBS2,CAV1,EDN1,EDNRB,EGFR,EXT1,EXT2,FABP5,GCLM,ARHGAP35,INSR,ITGB1,KCNMA1,LRP1,ABCC1,PIK3C2A,PRKG1,PTPRJ,RAP1GDS1,ROCK1,SLC1A5,SLC2A1,SLC2A3,SLC5A3,SLC6A1,SLC7A1,SLC8A1,SLC12A2,SLC16A1,SLC16A2,SOD1,SOD2,TFRC,VEGFA,YES1,SLC7A5,MKKS,SLC4A4,KAT2B,PER2,PLOD3,ITGB1BP1,AKAP12,ZEB2,ATP8A1,FERMT2,SLC44A1,DDAH1,BLOC1S6,SLCO1C1,SLC38A2,SCPEP1,SLC38A1,ARHGAP42,Z…
Ast5_R	GO:0001936	GO: regulation of endothelial cell proliferation	-0.418311	0.000298144	-1.47479	APOE,ARNT,ATP5F1A,CAV1,KRIT1,F3,FGFR1,HIF1A,HMGB1,HMGB2,NR4A1,MDK,NF1,PDPK1,PLCG1,PRKCA,PTPRM,CCL2,CXCL12,SPARC,ADAM17,VEGFA,VEGFB,SCG2,NRP2,SEMA5A,AIMP1,AKT3,PDCD6,PDCD10,ZNF580,SYNJ2BP,SLC39A9,MYDGF,RPTOR,PDCL3,RICTOR
Ast5_R	GO:0170033	GO: L-amino acid metabolic process	0.477638	0.000350286	1.65052	ASNS,ATF4,AUH,BCAT2,CDO1,DLST,GAD1,GCSH,GFPT1,GCLM,GLS,GLUL,GOT1,HMGCL,MECP2,MSRA,MTR,P4HB,PLOD2,PPAT,PSPH,PYCR1,ALDH18A1,QDPR,SHMT2,SMS,GMPS,PLOD3,RIDA,SERINC3,ILVBL,PARK7,SEPHS2,GCAT,DDAH1,SLC7A11,PHGDH,BLOC1S6,PSAT1,CSAD,ADI1,MCCC1,RIMKLB,AASDHPPT,MCCC2,DGLUCY,ASRGL1,SLC38A1,GPT2,CARNMT1,SERINC5,MTHFD2L
Ast5_R	GO:0044703	GO: multi-organism reproductive process	0.502313	0.000395153	1.70949	ACVR2A,ADM,PARP1,AR,BCL2,BSG,C1QBP,CAPN2,CTSB,EDN1,FOS,GJA1,GNAS,IGFBP2,IGFBP5,IGFBP7,ITGA2,LNPEP,PCSK5,SERPINE2,MED1,RARA,SLC2A1,SOD1,SPP1,STAT5B,STC1,TIMP1,UMPS,VEGFA,RECK,STC2,PARP2,CITED2,PRDX3,KPNA6,AGO2,SLC38A2,ASH1L,STOX2,SMURF2,SLC38A1
Ast5_R	GO:0001906	GO: cell killing	-0.460485	0.000454814	-1.53902	B2M,CD59,CEBPG,LYST,CTSH,DNASE1,GAPDH,HLA-A,HLA-B,HLA-C,HMGN2,HPRT1,HSPA8,KIF5B,LAMP1,LGALS3,PRDX1,PIK3R1,PPP3CB,MAPK8,NECTIN2,RPS19,CXCL12,STAT5B,CXCL14,TUBB4B,TUSC2,ROMO1
Ast5_R	GO:0048477	GO: oogenesis	0.612851	0.000594589	1.97692	ATM,BCL2,CTNNB1,DIAPH2,EDN1,ERCC1,FOXO3,HEXB,MDK,MLH1,MARF1,EHMT2,TUT4,YTHDF2,YTHDC2,TUT7,KAT8,PAQR8,ZNF830
Ast5_R	GO:0006874	GO: intracellular calcium ion homeostasis	0.443865	0.000681964	1.40538	ABL1,APOE,ASPH,ATF4,ATP2B1,BCL2,BNIP3,CACNB2,CALM1,CALM2,CALM3,CAV1,CYBA,DDIT3,EDN1,FKBP1A,FKBP1B,HTT,HEXB,ITPR2,PDPK1,PIK3CB,PKD2,PLCB4,PLCG1,PLCG2,PRKCB,PRKCE,PSEN1,RAP1GDS1,CXCL12,SLC8A1,SRI,STC1,TRPC1,YWHAE,STC2,NOL3,HAP1,VAPB,GSTO1,HERPUD1,OSBPL2,PLCB1,PACS2,IBTK,ERO1A,STOML2,VPS54,TMCO1,MCUB,TMEM38B,CHD7,CCDC47,SELENON,SELENOK,THADA,CDH23,TMTC4,UBASH3B,SMDT1,PDZD8,MICU3
Ast5_R	GO:0044706	GO: multi-multicellular organism process	0.492311	0.000803001	1.52384	ACVR2A,ADM,PARP1,AR,BCL2,BSG,C1QBP,CAPN2,CTSB,EDN1,FOS,GJA1,GNAS,HEXB,IGFBP2,IGFBP5,IGFBP7,ITGA2,LNPEP,PCSK5,SERPINE2,MED1,RARA,SLC2A1,SOD1,SPP1,STAT5B,STC1,TIMP1,UMPS,VEGFA,RECK,STC2,PARP2,CITED2,PRDX3,KPNA6,AGO2,SLC38A2,ASH1L,STOX2,PITHD1,SMURF2,SLC38A1
Ast5_R	GO:0170039	GO: proteinogenic amino acid metabolic process	0.470223	0.00082723	1.4494	ASNS,ATF4,AUH,BCAT2,CDO1,DLST,GAD1,GCSH,GFPT1,GCLM,GLS,GLUL,GOT1,HMGCL,MECP2,MSRA,MTR,PLOD2,PPAT,PSPH,PYCR1,ALDH18A1,QDPR,SHMT2,SMS,GMPS,PLOD3,RIDA,SERINC3,ILVBL,SEPHS2,GCAT,DDAH1,SLC7A11,PHGDH,BLOC1S6,PSAT1,CSAD,ADI1,MCCC1,RIMKLB,AASDHPPT,MCCC2,DGLUCY,ASRGL1,SLC38A1,GPT2,CARNMT1,SERINC5,MTHFD2L
Ast5_R	GO:0071248	GO: cellular response to metal ion	0.47799	0.00107206	1.41952	PARP1,ASPH,ATF4,B2M,BNIP3,BRAF,CDKN1B,CREB1,NQO1,DLG2,DLG4,EDN1,FOS,HSPA8,KCNQ3,MECP2,MEF2A,MT1E,MT1F,MT1G,MT1X,MT2A,MT3,PRKN,PKD2,PLCG2,PRKAA2,SLC12A2,SYT1,SUMO1,XRCC4,AKR1C3,IQGAP1,CPNE1,NRXN1,NLGN1,NCSTN,CLIC4,STK39,EEF2K,TIGAR,ADGRV1,MAP1LC3A,NEK7,MICU3
Ast5_R	GO:0010648	GO: negative regulation of cell communication	0.284666	0.00144504	0.808484	ABL1,ABL2,ACVR1,ADM,PARP1,GRK3,AMFR,SLC25A4,SLC25A5,SLC25A6,XIAP,APLP1,APOE,AR,ARF1,RHOA,ATF3,ATF4,ATM,BCL2,BCL6,BID,BMP7,C1QBP,LDLRAD4,PTTG1IP,CAV1,CBLB,CCNC,CD44,CLU,ATF6B,MAPK14,CSNK1A1,CSNK1E,CTNNA1,CTNNB1,CTNND1,DAB1,DDIT3,DDX3X,DLG1,RCAN1,DYRK1A,LPAR1,EDN1,EGFR,EGR1,EMD,CTTN,ENDOG,ENO1,EPHA4,EYA3,FKTN,FKBP1A,FKBP1B,FOXO3,FMR1,FYN,IFI6,GJA1,GCLM,GLG1,GNAI2,GRB10,GRID2,GRIK3,ARHGAP35,GSK3B,GS…
Ast5_R	GO:0048878	GO: chemical homeostasis	0.316196	0.00150177	0.892747	ABCB7,ABL1,ACACB,XIAP,APOE,AQP4,ARF1,ASPH,ATF4,ATOX1,ATP1A1,ATP1B2,ATP1B3,ATP2B1,ATP6V1B2,ATP6V0B,ATP6V0A1,ATP6AP1,B2M,BAD,BCL2,BNIP3,CA2,CA12,CACNB2,CALM1,CALM2,CALM3,CAV1,SCARB1,CLCN3,CLN5,SLC31A1,COX11,CTSH,CYBA,DDIT3,DDX3X,DMXL1,DHPS,EDN1,EDNRB,EPHA5,CLN8,EXT1,EXT2,FABP5,FGFR1,FKBP1A,FKBP1B,FOXO3,FOSL2,FTH1,GCLM,GLS,GNAS,GOT1,GPI,GSTP1,HTT,HEXB,HIF1A,HK1,HK2,IGF1R,IGFBP5,FOXK2,INSR,IREB2,ITPR…
Ast5_R	GO:0002698	GO: negative regulation of immune effector process	-0.506037	0.00155012	-1.42178	A2M,ANXA1,AXL,BCL6,CD59,FER,HLA-A,HLA-B,LGALS1,LGALS3,CD46,PPP3CB,MASP1,RPS19,UFL1,APPL1,RC3H2,CUEDC2,NDFIP1,RC3H1
Ast5_R	GO:0014743	GO: regulation of muscle hypertrophy	0.61537	0.00165646	1.71123	ACACB,PARP1,EDN1,IGFBP5,IL6ST,JARID2,LMNA,MEF2A,NFATC3,NOTCH1,PPARA,PRKCA,ROCK1,TNFRSF1A,PARP2,GLRX3,FOXP1
Ast5_R	GO:0023057	GO: negative regulation of signaling	0.284018	0.00172116	0.785076	ABL1,ABL2,ACVR1,ADM,PARP1,GRK3,AMFR,SLC25A4,SLC25A5,SLC25A6,XIAP,APLP1,APOE,AR,ARF1,RHOA,ATF3,ATF4,ATM,BCL2,BCL6,BID,BMP7,C1QBP,LDLRAD4,PTTG1IP,CAV1,CBLB,CCNC,CD44,CLU,ATF6B,MAPK14,CSNK1A1,CSNK1E,CTNNA1,CTNNB1,CTNND1,DAB1,DDIT3,DDX3X,DLG1,RCAN1,DYRK1A,LPAR1,EDN1,EGFR,EGR1,EMD,CTTN,ENDOG,ENO1,EPHA4,EYA3,FKTN,FKBP1A,FKBP1B,FOXO3,FMR1,FYN,IFI6,GJA1,GCLM,GLG1,GNAI2,GRB10,GRID2,GRIK3,ARHGAP35,GSK3B,GS…
Ast5_R	GO:0031623	GO: receptor internalization	0.467906	0.00184266	1.27951	ADM,GRK3,AP2B1,ARF1,CAV1,CBLB,CD9,CD63,CD81,AP2M1,AP2S1,DLG4,DNM1,LPAR1,EPS15,FMR1,GRK4,NRG1,HIP1,INSR,ITGB1,LRP1,LRPAP1,MDM2,MKLN1,NEDD4,PLCG2,ATXN2,SNX1,TFRC,VEGFA,EZR,PICALM,NUMB,TBC1D5,MAGI2,RAB31,SYNE1,AHI1,RNF220,SCYL2,VAC14,CACNG8,CACNG7,ITCH,WDR54,ATAD1
Ast5_R	GO:0042594	GO: response to starvation	0.390407	0.00186864	1.06522	ACAT1,PLIN2,ADM,ASNS,ATF3,ATF4,BCL2,CAV1,CDKN1A,CHKA,ATF2,DAP,DDIT3,FOXO3,FOS,GLUL,HSPA5,HSPA8,IGF1R,FOXK2,FADS1,MAP3K5,ATXN3,PIK3C2B,PIK3C3,PPARA,PRKAA2,PRKAG1,MAPK8,SLC2A1,SRD5A1,SREBF2,KLF10,TP53,TSC1,TSC2,WRN,XBP1,ZFP36,NPRL3,SLC7A5,GNPAT,PPM1D,AKR1C3,MTMR3,TBC1D5,RRAGB,KAT5,ATG7,YME1L1,PPARGC1A,EHMT2,GABARAP,GABARAPL2,ATG14,USP33,CLEC16A,LARP1,RRP8,GABARAPL1,FBXO22,TBL2,VPS41,EIF2AK1,SESN1,T…
Ast5_R	GO:0007589	GO: body fluid secretion	0.554561	0.00194503	1.50346	CAV1,CDO1,CHRM3,COPA,CREB1,CYBA,EDN1,CELSR2,EGFR,FOSL2,GJA1,HIF1A,HK2,NME1,MED1,PRKCE,STAT5B,UMPS,NR1H2,VEGFA,XBP1,NCOA1,STK39,WNK1,WNK3,NEGR1
Ast5_R	GO:0009410	GO: response to xenobiotic stimulus	0.375543	0.00209296	1.00617	ABL1,ACAA1,ACACB,ADD3,PLIN2,ATP1A1,ATR,BCL2,BRAF,CA9,CASP3,CBR1,CCNT1,CDK1,CDK4,CDKN1A,CDKN1B,CENPF,COL6A1,CPT1A,CREB1,CRKL,CTNNB1,NQO1,EDN1,EGFR,EMX2,FOXO3,FOS,FOSL2,GCLM,GRIN2A,GSTP1,HADHA,HADH,HDAC2,HSPA8,HSP90AA1,IGFBP2,ITGA2,KCNQ3,LOX,MBD1,MDM2,ABCC1,PPP1R12A,NPAS2,PAX6,PCNA,PDE4B,PMS1,PMS2,PRKAA2,PRKCB,MAP2K6,PTPRM,ABCD3,RELA,REST,RORA,RPS6KB1,SFRP2,SOD1,SOD2,SRD5A1,ADAM17,TFRC,TGIF1,TP53,T…
Ast5_R	GO:0032922	GO: circadian regulation of gene expression	0.527605	0.00236541	1.38554	ATF4,CSNK1D,CSNK1E,EGR1,GFPT1,HDAC2,HNRNPU,ID2,KMT2A,NPAS2,PPARA,PPP1CA,PPP1CB,PPP1CC,RBM4,RORA,OGT,BHLHE40,HDAC3,PER3,PER2,CLOCK,NAMPT,PRMT5,NCOA2,PPARGC1A,KDM2A,NUDT12,CIART
Ast5_R	GO:0034249	GO: negative regulation of amide metabolic process	-0.59746	0.00238954	-1.56635	APOE,CLU,NTRK2,PIN1,ROCK1,RTN1,SORL1,SPHK1,HAP1,RTN3,ORMDL2,ORMDL1
Ast5_R	GO:0000002	GO: mitochondrial genome maintenance	0.626604	0.00240617	1.64087	PARP1,SLC25A4,ENDOG,MEF2A,SSBP1,TP53,DNAJA3,LONP1,AKT3,POLG2,RRM2B,SLC25A36,SESN2,MGME1,PRIMPOL
Ast5_R	GO:0009953	GO: dorsal/ventral pattern formation	0.555994	0.00244882	1.45173	ACVR1,BMPR1A,CTNNB1,DDIT3,EDN1,GLI2,LRP4,SMAD2,MDFI,PAX6,PSEN1,TULP3,LHX2,IFT172,INTU,RNF220,DSCAML1,WDR19,AIDA,DYNC2H1,TTC21B,ARL13B,TBC1D32,SP8
Ast5_R	GO:0070613	GO: regulation of protein processing	0.620634	0.00250039	1.61488	XIAP,CAST,ENO1,GLG1,INPP5B,MDM2,SERPINE2,PLAT,PRKACB,RFX4,NOL3,TMEM98,PLGRKT,CHAC1,RHBDD1,LDLRAD3
Ast5_R	GO:0033627	GO: cell adhesion mediated by integrin	-0.468735	0.00271866	-1.20261	CRKL,EXT1,ITGA2,ITGA7,ITGAE,ITGAV,ITGB1,PTK2,SFRP2,ADAM17,VCAM1,PLPP3,ADAM9,ITGB1BP1,CIB1,SWAP70,WNK1,IFT74,NEXMIF
Ast5_R	GO:0032892	GO: positive regulation of organic acid transport	0.683522	0.00270051	1.75566	EDN1,ITGB1,MIF,MAP2K6,PSEN1,SLC6A1,SLC12A2,STXBP1,SLC7A5,RAB3GAP1,ARL6IP1,SLC38A1
Ast5_R	GO:0090151	GO: establishment of protein localization to mitochondrial membrane	-0.484307	0.00315523	-1.21124	HSPA4,HSP90AA1,AP3B1,TOMM20,MTX2,MTCH2,TIMM10B,TIMM13,TIMM10,TIMM8B,NDUFA13,TOMM7,AGK,TOMM22,MOAP1,TMEM126A,TIMM29,ROMO1,TRMT10B,TOMM5
Ast5_R	GO:1903241	GO: U2-type prespliceosome assembly	-0.511073	0.00315827	-1.27796	SNRPB,SNRPB2,SNRPD1,SNRPD2,SNRPD3,SNRPE,SNRPF,SNRPG,SF3A2,DDX46,SF3B2,DDX42,SF3B1,SF3B6,SF3B5,BUD13
Ast6_R	GO:0009060	GO: aerobic respiration	-0.66762	1.61267e-33	-21.8929	ACO2,ADSL,RHOA,ARL2,ATP5F1A,ATP5F1B,ATP5F1C,ATP5F1D,ATP5F1E,ATP5PB,ATP5ME,ATP5PF,ATP5PO,BID,BNIP3,CAT,CDK1,COX4I1,COX5B,COX6A1,COX6B1,COX6C,COX7A2,COX7B,COX7C,COX8A,CYC1,DGUOK,DLD,FH,BLOC1S1,IDH2,IDH3A,IDH3B,IDH3G,IREB2,MDH1,MDH2,MSH2,NDUFA1,NDUFA2,NDUFA3,NDUFA4,NDUFA5,NDUFA6,NDUFA7,NDUFA8,NDUFA9,NDUFA10,NDUFAB1,NDUFB1,NDUFB2,NDUFB3,NDUFB4,NDUFB5,NDUFB6,NDUFB7,NDUFB8,NDUFB9,NDUFB10,NDUFC1,NDUFC2,…
Ast6_R	GO:0006412	GO: translation	-0.438676	1.44626e-27	-11.7739	ABCF1,AKT2,APLP1,APP,ATF4,ZFP36L1,C1QBP,CALR,CIRBP,CSNK2A1,DAPK1,DDX1,DDX3X,DHX9,DHPS,EEF1A1,EEF1B2,EEF1D,EEF2,EGFR,EIF1AX,EIF2S1,EIF2B1,EIF4A1,EIF4A2,EIF4E,EIF4EBP1,EIF4EBP2,EIF4G2,EIF5,EIF5A,EPHA4,FARSA,FAU,FOXO3,MTOR,GAPDH,GSPT1,HNRNPD,HNRNPU,PRMT1,HSPB1,MRPL58,IGFBP5,ILF3,EIF3E,IREB2,ITGA2,EIF6,RPSA,CAPRIN1,MAGOH,MSI1,NACA,NCK1,NCL,DRG1,RPL10A,CNOT2,NPM1,YBX1,OXA1L,PA2G4,PKM,POLR2G,PPP1CA,EIF…
Ast6_R	GO:0007005	GO: mitochondrion organization	-0.504204	1.42442e-24	-12.0234	PARP1,SLC25A4,SLC25A5,SLC25A6,ATP5F1D,BAD,BAX,BCL2,BID,BNIP3,BNIP3L,CLU,CNP,COX7A2,ATF2,EP300,IFI6,GABPB1,GSK3B,HSD17B10,HSPA4,HSPA9,HSP90AA1,HSPD1,KIF5B,LMNA,MARCKS,MAPT,MEF2A,MPV17,MTX1,NDUFA1,NDUFA2,NDUFA3,NDUFA5,NDUFA6,NDUFA8,NDUFA9,NDUFA10,NDUFAB1,NDUFB1,NDUFB2,NDUFB3,NDUFB4,NDUFB5,NDUFB6,NDUFB7,NDUFB8,NDUFB9,NDUFB10,NDUFC1,NDUFC2,NDUFS1,NDUFS2,NDUFS3,NDUFS4,NDUFS5,NDUFS8,NME3,OPA1,OXA1L,PRK…
Ast6_R	GO:1902600	GO: proton transmembrane transport	-0.640883	5.57441e-24	-14.903	ACTN4,SLC25A4,SLC25A5,ATP1A1,ATP1B1,ATP5F1A,ATP5F1B,ATP5F1C,ATP5F1D,ATP5F1E,ATP5PB,ATP5MC1,ATP5MC2,ATP5MC3,ATP5ME,ATP5PF,ATP6V1A,ATP6V1B2,ATP6V1C1,ATP6V1E1,ATP6V0B,ATP6V0A1,ATP6AP1,ATP5PO,COX4I1,COX5B,COX6B1,COX7B,COX8A,CYB5A,CYC1,NDUFA1,NDUFA2,NDUFA3,NDUFA4,NDUFA5,NDUFA6,NDUFA7,NDUFA8,NDUFA9,NDUFA10,NDUFB1,NDUFB2,NDUFB3,NDUFB4,NDUFB5,NDUFB6,NDUFB7,NDUFB8,NDUFB9,NDUFB10,NDUFC1,NDUFC2,NDUFS1,NDUFS…
Ast6_R	GO:0015986	GO: proton motive force-driven ATP synthesis	-0.728436	1.46301e-21	-15.1768	ATP5F1A,ATP5F1B,ATP5F1C,ATP5F1D,ATP5F1E,ATP5PB,ATP5MC1,ATP5MC2,ATP5MC3,ATP5ME,ATP5PF,ATP6V1A,ATP5PO,NDUFA1,NDUFA2,NDUFA3,NDUFA5,NDUFA6,NDUFA7,NDUFA8,NDUFA9,NDUFA10,NDUFAB1,NDUFB1,NDUFB2,NDUFB3,NDUFB4,NDUFB5,NDUFB6,NDUFB7,NDUFB8,NDUFB9,NDUFB10,NDUFC1,NDUFC2,NDUFS1,NDUFS2,NDUFS3,NDUFV1,NDUFS4,NDUFS5,NDUFS6,NDUFS8,NDUFV2,NDUFV3,SDHB,SDHC,SDHD,ATP5MF,ATP5PD,ATP5MG,STOML2,NDUFA13,NDUFB11,NDUFA12,ATP5I…
Ast6_R	GO:0000902	GO: cell morphogenesis	0.352147	1.28033e-20	7.00514	ABL1,ACTB,ACTG1,ACTN1,ALCAM,ALDOA,ANXA1,APBB1,APBB2,APLP1,APLP2,APOE,APP,AR,RHOA,ATF4,RERE,ADGRB3,BCL2,BMP7,BMPR1B,BMPR2,BRAF,DDR1,CASP3,CDC42,CDH2,CDH4,CDK5,CFL1,CHN1,CLU,CNP,CREB1,CRK,CTNNA2,CTNNB1,CTNND2,CUX1,DAB1,DAG1,DBN1,DIAPH1,DLG1,DNM2,EFNB1,EFNB2,CELSR2,EGFR,EIF4G2,EP300,EPHA3,EPHA4,EPHA5,EPHB1,EPHB2,EPS8,ETV1,EXT1,FAT1,FGFR2,FYN,GAP43,GDI1,GLI2,GLI3,GOLGA4,GPM6A,ARHGAP35,GSK3B,HEXA,HEXB…
Ast6_R	GO:0048666	GO: neuron development	0.330741	9.21841e-20	6.29578	ABL1,ABL2,ACTB,ACTG1,ALCAM,APBB1,APBB2,APLP1,APLP2,APOE,APP,ARF4,ARF6,RHOA,ARL3,ASCL1,ATF1,RERE,ATP1B2,B2M,ADGRB3,BBS4,BCL2,BMP7,BMPR1B,BMPR2,BRAF,TSPO,DDR1,CAMK2G,CASP3,SCARB2,CDC42,CDH4,CDK5,CFL1,CHN1,CNP,CREB1,CRK,CRMP1,CTNNA1,CTNNA2,CTNNB1,CTNND2,CUX1,DAB1,DAG1,DBN1,DGUOK,DMD,DNM2,DPYSL3,EDNRB,EFNB1,EFNB2,CELSR2,EGFR,EIF4G2,EP300,EPHA3,EPHA4,EPHA5,EPHB1,EPHB2,ETV1,EXT1,EZH2,FGFR1,FGFR2,FKBP4,…
Ast6_R	GO:0051056	GO: regulation of small GTPase mediated signal transduction	0.49127	3.88187e-16	7.57094	ABCA1,ABL1,ABL2,ABR,APOE,ARF6,ARHGAP5,ARHGDIA,BCR,CBL,CHN1,CRK,CSNK1A1,DOCK3,EPHB2,EPS8,F2R,FNTA,ARHGAP35,ITGAV,ITGB1,KRAS,STMN1,LRP4,MYO9A,MYO9B,NF1,NOTCH1,NOTCH2,OPHN1,PIK3CB,RAC1,RAF1,RASA2,RDX,ROBO1,ITSN1,SOS1,SOS2,TRIO,TSC2,VAV2,SHOC2,PICALM,CUL3,OGT,GBF1,STK19,SQSTM1,KALRN,CYTH1,ADGRG1,MAP4K4,RALGPS1,ARHGAP32,SRGAP3,IQSEC1,RASGRP1,FAM13A,SPRY1,SPRY2,DENND4A,VAV3,ARFGEF2,ARFGEF1,STAMBP,GNA13…
Ast6_R	GO:0140053	GO: mitochondrial gene expression	-0.560444	5.05525e-16	-8.57269	C1QBP,FOXO3,HSD17B10,MRPL58,OXA1L,MRPL23,MRPL12,MRPS12,SHMT2,TFAM,TUFM,MRPL33,MRPL19,TSFM,LRPPRC,MRPS31,MRPL28,MRPS30,MRPL3,MRPS27,LARS2,MRPL46,MRPS28,COA3,MRPS18B,MRPL42,MRPL13,MRPL18,MRPL15,MRPL22,MRPS16,MRPS18C,MRPL2,MRPL4,MRPS7,TRNT1,MRPS2,TACO1,MRPL37,MRPL51,MRPL27,MRPL35,MRPS17,MRPL48,MRPS23,MRPS33,MRPL39,MRPS21,MTRF1L,MRPL50,TRMT10C,MRPL16,AURKAIP1,RMND1,TRMT61B,PTCD3,MRPL20,MRPS18A,MRPS10…
Ast6_R	GO:0046034	GO: ATP metabolic process	-0.518257	7.61314e-16	-7.83523	PARP1,ALDOA,ALDOC,NUDT2,APP,ARL2,ARNT,ATP1B1,ATP5F1A,ATP5F1B,ATP5F1C,ATP5F1D,ATP5F1E,ATP5PB,ATP5MC1,ATP5MC2,ATP5MC3,ATP5ME,ATP5PF,ATP6V1A,ATP6V1B2,ATP5PO,BAD,BPGM,TSPO,ENO1,ENO2,EP300,MTOR,GALK1,GAPDH,GPI,HK1,HSPA8,FOXK2,INSR,EIF6,LDHA,NDUFA1,NDUFA2,NDUFA3,NDUFA5,NDUFA6,NDUFA7,NDUFA8,NDUFA9,NDUFA10,NDUFAB1,NDUFB1,NDUFB2,NDUFB3,NDUFB4,NDUFB5,NDUFB6,NDUFB7,NDUFB8,NDUFB9,NDUFB10,NDUFC1,NDUFC2,NDUFS1…
Ast6_R	GO:0007155	GO: cell adhesion	0.301481	1.25398e-14	4.1911	ABL1,ABL2,ACTB,ACTG1,ACTN4,ACTL6A,ACTN1,ACTN2,ACVR1,ADAM10,JAG1,ALCAM,ANXA1,APBA1,APC,APLP1,APP,ARF6,RHOA,RHOB,ARHGAP5,ARL2,ASTN1,ZFHX3,ATM,ATP1B1,ATP1B2,ATP2A2,ATP5F1B,B2M,BAD,BCL2,BCR,BMP7,DST,BRAF,ZFP36L1,C1QBP,DDR1,CALR,CASP3,CBFB,CBLB,CD9,CD63,CD81,CD151,CDC42,CDH2,CDH4,CDK5,CDK6,CLIC1,CNN3,COL4A6,CRK,VCAN,NCAN,CTNNA1,CTNNA2,CTNNB1,CTNND1,CTNND2,DAB1,DAG1,DHPS,DLG1,DLG2,DOCK1,S1PR1,EFNB1,EFN…
Ast6_R	GO:0006457	GO: protein folding	-0.469564	3.24057e-11	-4.92543	ARL2,B2M,BAG1,CALR,CANX,CCT6A,TBCB,CLU,CRYAB,CSNK2A1,FKBP1A,FKBP2,FKBP4,GRN,PDIA3,DNAJB2,DNAJA1,HSPA4,HSPA5,HSPA8,HSPA9,HSPB1,HSP90AA1,HSP90AB1,HSPD1,HSPE1,DNAJB1,DNAJC4,LMAN1,NFYC,NKTR,P4HB,PFDN1,PFDN2,PFDN4,PFDN5,PPIA,PPIB,PPID,RANBP2,SDF2,SNRNP70,ST13,HSPA13,TBCA,TBCD,TCP1,HSP90B1,CCT3,TSC1,TTC1,DNAJC7,VBP1,WIPF1,MKKS,KHSRP,CDC123,AIP,PDCD5,PPIG,SELENOF,BAG5,PDIA4,DNAJB6,PDIA6,TRAP1,CWC27,DNAJ…
Ast6_R	GO:0003008	GO: system process	0.258367	1.48199e-10	2.53953	ABAT,ABL1,ACACB,ADD3,ADH5,PARP1,ADRA1A,ALDOA,AKR1B1,AMFR,ANK2,APBB1,APBB2,APOE,APP,AQP4,AR,ARF4,RHOA,ASCL1,ASPH,ATP1A1,ATP1B1,ATP1B2,ATP2A2,ATP2B1,ATP2B4,ALDH7A1,B2M,ADGRB3,BBS2,BBS4,BCL2,BCR,BMPR2,BRAF,TSPO,CACNA2D1,CACNB2,CALD1,CALM1,CALM2,CALM3,CAMK2D,CAMK2G,CASP3,CCND2,SCARB2,CDC42,CDK5,CDKN1B,CHM,TPP1,COL11A1,COMT,COPA,CREB1,CRY1,CRYAB,CTNNA2,CYBA,DAG1,DCTN1,DDIT3,CYB5R3,DIAPH1,DLG1,DMD,DMPK…
Ast6_R	GO:0043087	GO: regulation of GTPase activity	0.46376	2.98844e-10	4.41711	ABR,ARL2,BCR,CHN1,CRK,EPHA3,EPHA4,EPHA5,EZH2,F2R,RAPGEF1,GSK3B,HRAS,ITGA6,ITGB1,STMN1,LIMS1,MYO9A,NF1,NTRK2,NTRK3,PIN1,PRKG1,PTK2,RAP1GDS1,RDX,RGS7,RSU1,SFRP1,SOD1,CDKL5,GPR137B,TSC1,TSC2,VAV2,EVI5,PIP5K1A,BCAR3,PKP4,ASAP2,ARHGEF7,ITGB1BP1,MAP4K4,RGS6,RAPGEF2,USP6NL,SGSM2,RASGRP1,APC2,RACK1,VAV3,ARFGEF1,GNB5,RALBP1,TMED2,FERMT2,MAPRE2,RAB3GAP1,RRP1B,LRCH1,SNX13,SRGAP2,CORO1C,RABGAP1,RAB3GAP2,SIPA…
Ast6_R	GO:0099536	GO: synaptic signaling	0.302243	1.20688e-08	2.39326	ABAT,ABL1,ABR,ADRA1A,APBA1,APBA2,APOE,APP,ARF1,ATF4,ATP2A2,BCR,BRAF,CA2,CACNB2,CAMK2D,CAMK2G,CDK5,CNP,COMT,CTNNB1,DAG1,DBN1,NQO1,DLG1,DLG2,DMD,DNM1,DMPK,DTNA,DTNB,EGFR,EIF4E,EIF4EBP2,EPHA4,EPHB1,EPHB2,STX2,EXT1,EZH2,F2R,FABP5,FYN,GABBR1,GABRB1,GABRB2,GFAP,GLS,GNAI2,GNAO1,GNAQ,GNB1,GRIA1,GRIA2,GRIA3,GRID1,GRID2,GRIK3,GRIK5,GRIN2A,GRIN2B,NR3C1,GRM3,GSK3B,HIP1,HMGCR,NR4A1,HRAS,ITGB1,KCND3,KCNQ3,KIF5…
Ast6_R	GO:0098869	GO: cellular oxidant detoxification	-0.608952	1.43927e-07	-4.16636	APOE,BMP7,CAT,NQO1,GPX4,GSTP1,MGST1,MGST3,MT3,NFE2L2,PRDX1,SELENOW,SOD1,SOD2,PRDX2,TXN,TXNRD1,PXDN,SELENOF,GSTO1,PRDX6,CCS,PRDX4,PRDX3,PARK7,NNT,PRDX5,IPCEF1,SELENOT,KDM3B,SELENOS,NXN,TXNDC17,GSTK1
Ast6_R	GO:0050803	GO: regulation of synapse structure or activity	0.344895	3.68673e-07	2.21883	ABL1,ADAM10,APOE,APP,ARF4,ARF6,RHOA,RHOB,ADGRB3,CDC42,CDH2,CDK5,CFL1,CTNNA2,CTNNB1,DAB1,DAG1,DBN1,DCTN1,DMPK,DOCK1,EPHA4,EPHB1,EPHB2,GPC4,FGFR1,FYN,GPM6A,GRID1,GRID2,GRIN2B,HSPA8,ITGB1,KIF5B,LRP4,CAPRIN1,MAP1B,MARK1,MECP2,MEF2C,NEDD4,NEDD8,NEDD9,NF1,NRCAM,NTRK2,PAFAH1B1,PAK3,PPT1,PRNP,PSEN1,PTPN1,PTPN13,PTPRD,PTPRS,RAC3,ROBO2,ROCK1,SPARC,CDKL5,UBE3A,VCP,YWHAZ,TUBA1A,SPARCL1,OGT,PPFIA2,CAMK1,NRP2,…
Ast6_R	GO:0061844	GO: antimicrobial humoral immune response mediated by antimicrobial peptide	-0.760144	5.31843e-07	-4.76931	APP,B2M,FAU,GAPDH,HMGN2,LGALS3,NPY,RPL30,RPL39,RPS19,CCL2,CXCL12,CXCL14,ROMO1
Ast6_R	GO:0048511	GO: rhythmic process	0.349752	1.82241e-06	2.00735	A2M,PARP1,ZFHX3,ATF4,BMPR1B,CA12,CASP3,CDK1,CDK5,CREB1,CREBBP,CREM,CRY1,CSNK1D,CSNK1E,CSNK2A1,DDB1,DDX5,DHX9,DYRK1A,EGFR,EGR1,EP300,EZH2,FOXO3,MTOR,GABRB1,GFPT1,GNAQ,GSK3B,HDAC1,HDAC2,HNRNPD,HNRNPU,HSPA8,ID2,IGF1R,IMPDH2,MDK,KMT2A,NDUFA9,NONO,NOTCH1,NTRK2,PCNA,PPP1CA,PPP1CB,PPP1CC,PRKG1,MAPK8,MAPK10,PTEN,PTN,KDM5A,ROBO2,RORA,RORB,STAT5B,TOP1,TOP2A,TP53,UBE3A,USP7,FXR1,USP9X,CUL4A,OGT,NCOA1,HDAC3,…
Ast6_R	GO:0072655	GO: establishment of protein localization to mitochondrion	-0.464134	1.98388e-06	-2.64672	BAX,BID,BNIP3L,TSPO,DDIT3,HK1,DNAJA1,HSPA4,HSP90AA1,HSPD1,LMAN1,MAPT,MTX1,OXA1L,PRKN,MAPK8,SREBF2,UBE2L3,AP3B1,AIP,AIFM1,PMPCB,NPEPPS,TOMM20,SAE1,HUWE1,BCAP31,TIMM17B,ARIH2,TIMM17A,TOMM40,HAX1,TIMM44,MTX2,PMPCA,MTCH1,MTCH2,SAMM50,TIMM13,TIMM10,TIMM9,TIMM8B,FIS1,NDUFA13,SH3GLB1,TOMM7,LEPROT,FBXW7,PARL,MFF,TOMM22,UBL5,MOAP1,GRPEL1,IMMP2L,TMEM126A,TIMM50,ATP5IF1,UBE2J2,MTERF4,DNAJC19,ROMO1,TOMM5,TIM…
Ast6_R	GO:0071495	GO: cellular response to endogenous stimulus	0.204463	2.51456e-05	0.940433	ABL1,ACACA,ACTN4,ACTN2,ACVR1,ACVR2A,PARP1,AKT2,ANXA1,APC,XIAP,AR,ARF6,RHOA,ARNT,ATP1A1,ATP2B1,ATP2B4,ATP5F1A,BBS2,BBS4,BLVRB,BMP7,BMPR1A,BMPR1B,BMPR2,BRCA1,BRAF,ZFP36L1,ZFP36L2,LDLRAD4,CA2,CALR,CASP3,CAT,CBL,CD63,AP3S1,COL4A2,CREB1,ATF2,CREBBP,CRK,CRY1,CSNK1D,CSNK1E,CSNK2B,CTBP2,CTNNB1,CTSB,CTSD,CTSH,CTSL,DDX5,DMD,DYNC1LI2,DOCK3,DTYMK,EEF1A1,EGFR,EGR1,EIF4E,EIF4EBP2,EMD,EP300,ESR2,ESRRG,EXT1,EZH2…
Ast6_R	GO:0046688	GO: response to copper ion	-0.728549	4.53876e-05	-3.16413	ATP5F1D,CDK1,MT1F,MT1X,MT2A,MT3,NFE2L2,PRNP,TFRC,BECN1,PARK7,MAP1LC3A
Ast6_R	GO:0035036	GO: sperm-egg recognition	-0.75454	0.00013862	-2.91115	ALDOA,CD9,TCP1,CCT3,VDAC2,CCT7,CCT4,CCT2,CCT8,CCT5
Ast6_R	GO:0141061	GO: disruption of cell in another organism	-0.753659	0.000142667	-2.89833	GAPDH,HMGN2,LGALS3,NINJ1,RPL30,RPS19,CXCL12,CXCL14,TUSC2,ROMO1
Ast6_R	GO:0141060	GO: disruption of anatomical structure in another organism	-0.679056	0.000155385	-2.58625	CSNK2A1,CSNK2B,GAPDH,HMGN2,LGALS3,NINJ1,RPL30,RPS19,CXCL12,USP7,CXCL14,TUSC2,ROMO1
Ast6_R	GO:0090671	GO: telomerase RNA localization to Cajal body	-0.639684	0.000245406	-2.30933	CCT6A,DKC1,PARN,TCP1,CCT3,RUVBL1,CCT7,CCT4,CCT2,CCT8,RUVBL2,CCT5,NOP10,NHP2,DCP2
Ast6_R	GO:0048525	GO: negative regulation of viral process	-0.567976	0.000473074	-1.88856	BST2,CSNK2B,ILF3,PPIA,EIF2AK2,SRPK1,SRPK2,STAT1,ZFP36,SNX3,BANF1,VAPB,SETDB1,TRIM28,TRIM13,IFITM3,IFITM2,LARP7,MPHOSPH8
Ast6_R	GO:0022412	GO: cellular process involved in reproduction in multicellular organism	0.299675	0.000480232	0.994486	ACVR1,ATM,BAX,BBS2,BBS4,BCL2,BMPR1B,CD9,CTNNB1,DIAPH2,DLD,DNMT3A,ERCC1,ETV5,FER,FOXO3,MTOR,HEXB,HMGB2,AGFG1,MDK,MECP2,MSH2,NDN,PAFAH1B1,PDE3A,PIK3CA,PPP2R1A,PRKG1,PTN,NECTIN2,RAN,ARID4A,RFX2,RNF2,RPS6,SFRP1,SMARCA2,SRPK1,STAU1,TMF1,VDAC3,ZFX,KMT2D,FXR1,MKKS,DYNLL1,EIF4G3,RNF8,SELENOF,CDYL,QKI,TBPL1,CEP57,TRIM28,CIB1,DEAF1,CELF1,CTCF,FNDC3A,DZIP1,TTLL5,MAST2,PSME4,FBXW11,SLC9A8,TUT4,OSBP2,DCAF13,S…
Ast6_R	GO:0014855	GO: striated muscle cell proliferation	0.477911	0.000710958	1.50454	ABL1,BMPR1A,CDK1,EPHB1,FGFR1,FGFR2,FOS,NRG1,RBPJ,JARID2,KPNA1,SMAD1,MEF2C,NOTCH1,PRKAR1A,SKI,VGLL4,YAP1,SUGT1,ZFPM2,TENM4,NDRG4,AKIRIN1,MEGF10,PAXBP1,ARID2
Ast6_R	GO:0006882	GO: intracellular zinc ion homeostasis	-0.676727	0.000842772	-2.08045	MT1F,MT1X,MT2A,MT3,SLC39A7,AP3B1,SLC30A9,SLC39A6,SLC39A9,SLC39A10,SLC30A5
Ast6_R	GO:0006897	GO: endocytosis	0.212662	0.000944008	0.643307	ABCA1,ABL1,ABL2,ACTB,ACTG1,AP2A2,AP1G1,ANK2,ANXA1,APLP1,APOE,APP,ARF1,ARF6,B2M,BCR,BICD1,CALM1,CALM2,CALM3,CALR,CANX,CBL,CBLB,CD9,SCARB2,CD63,CD81,CD151,CDC42,CDK5,LYST,AP2M1,AP1S1,AP2S1,AP3S1,CLU,CLTA,CLTB,CLTC,CSNK1D,CSNK1E,CSNK1G3,CTSL,CYBA,DNM1,DNM2,DOCK1,DPYSL2,EFNB2,EPHA3,EPS15,FYN,GRK4,GRIA1,GTF2H2,NRG1,HIP1,HMGB1,HNRNPK,HRAS,HSPA8,IGF2R,INSR,ITGA2,ITGAV,ITGB1,KCNQ3,LGALS3,LRP1,LRP4,LRP6,L…
Ast6_R	GO:0086002	GO: cardiac muscle cell action potential involved in contraction	0.595166	0.00161595	1.66145	ANK2,ATP1A1,CACNA2D1,CACNB2,DLG1,GJA1,KCND3,SCN1A,SCN3A,SCN8A,NOS1AP,NEDD4L,CTNNA3
Ast6_R	GO:0045814	GO: negative regulation of gene expression, epigenetic	0.322807	0.00173749	0.890973	ATRX,BRCA1,DNMT3A,DYRK1A,EZH2,HDAC1,HDAC2,HELLS,HMGB1,HNRNPK,HNRNPU,JARID2,LMNA,MECP2,KMT2A,TRIM37,RB1,KDM5A,RLF,SMARCA1,SMARCA2,SMARCA4,TFAP2C,TPR,USP7,KMT2D,SMARCA5,HAT1,HDAC3,TRIP12,CDYL,HDAC9,HDAC4,SETDB1,TRIM28,PCGF3,CTCF,CBX1,BAZ1A,CBX3,MTF2,SCMH1,SPEN,KDM1A,UBR2,SMCHD1,RRP8,CBX5,SUZ12,SIN3A,UBR5,PPHLN1,POLE3,MPHOSPH8,RIF1,ATF7IP,LRIF1,SMARCAD1,CREBZF,EHMT1,EPC1,PCGF5,DOT1L,SAMD1,UHRF2,CENPV
Ast6_R	GO:0048246	GO: macrophage chemotaxis	-0.631047	0.00194715	-1.71052	DDT,EDNRB,LGALS3,MDK,MIF,MAPK1,PTK2,PTPRJ,CCL2,RPL13A,CKLF,AKIRIN1
Ast6_R	GO:0008361	GO: regulation of cell size	0.304157	0.0021533	0.811156	ABL1,APOE,AQP4,RHOA,ARHGAP5,BMPR2,CDH4,CDK5,CLNS1A,CREB1,DNM2,EIF4G2,MTOR,GDI1,GOLGA4,ARHGAP35,GSK3B,HSP90AA1,IFRD1,KCNMA1,MAP1B,MAP2,MAPT,MSN,MT3,NRCAM,PAFAH1B1,PRKD1,PTEN,PTPRS,RAC1,RDX,RYK,CXCL12,SPP1,CDKL5,MAP3K7,TSC1,VAV2,VEGFA,SEMA5A,MAP3K13,IST1,RB1CC1,OXSR1,AKT3,SEMA3A,VAV3,LAMTOR5,RUFY3,KDM1A,SPART,CLASP2,CYFIP1,PUM2,ADNP,MACF1,SIN3A,STK39,CDKL3,PRR16,GPRC5B,BCL11A,RTN4,SMURF1,RPTOR,DIP2…
Ast6_R	GO:0052547	GO: regulation of peptidase activity	-0.323605	0.00223395	-0.857853	A2M,BIRC2,XIAP,APLP2,APP,ASPH,BAD,CSNK2A1,CST3,CSTB,CTSD,CTSH,DAPK1,DDX3X,EPHA4,F2R,IFI6,GAPDH,GRN,HIP1,HMGB1,HSPD1,HSPE1,IGBP1,ANOS1,LRP1,MAPT,MAP3K5,NRDC,PEBP1,PAK2,PDCD2,SERPINB6,SERPINE2,PSMA3,PSMB8,PSME1,PSME2,RAF1,REST,ROBO1,RPS3,SOX2,STAT3,TFPI,TIMP1,TIMP3,VCP,VEGFA,CRADD,BCL10,AIFM1,EIF2AK3,CASP8AP2,TANK,PDCD6,DNAJB6,RACK1,ANP32B,LAMTOR5,ARL6IP5,MALT1,NLRP1,ARL6IP1,BCL2L13,MTCH1,FAM162A,C…
Ast6_R	GO:0035966	GO: response to topologically incorrect protein	-0.328187	0.0024282	-0.858115	AMFR,ATF3,ATF4,BAX,CLU,DDIT3,EIF2S1,DNAJB2,DNAJA1,HSPA4,HSPA5,HSPA8,HSPB1,HSP90AA1,HSP90AB1,HSPD1,HSPE1,DNAJB1,DNAJC4,DNAJB9,ATXN3,NCK1,NFE2L2,PRKN,PIK3R1,EIF2AK2,PTPN1,TMBIM6,UFD1,VCP,XBP1,MANF,CUL3,MBTPS1,VAPB,EIF2AK3,RNF7,HERPUD1,OPTN,STUB1,RACK1,CREB3,HSPH1,TMED2,COPS5,ATF6,ERP44,UBXN4,FAF2,UBR4,UFL1,TRAM1,PPP1R15A,SDF2L1,SERP1,ERLEC1,DERL2,BFAR,UBR5,JKAMP,TMBIM4,DNAJC10,QRICH1,AKIRIN2,TMEM33…
Ast6_R	GO:0015909	GO: long-chain fatty acid transport	-0.564765	0.00414621	-1.34547	PLIN2,AKT2,ANXA1,APOE,CPT1A,FABP5,ACSL3,MIF,NMB,ABCD3,ABCD4,IRS2,SLC27A5,PNPLA8
Ast6_R	GO:0023057	GO: negative regulation of signaling	0.172216	0.00444253	0.405115	ABL1,ABL2,ACVR1,ADAR,PARP1,AMFR,SLC25A4,SLC25A5,SLC25A6,APC,XIAP,APLP1,APOE,APP,AR,ARF1,RHOA,ATF3,ATF4,ATM,ATP2B4,BAX,BCL2,BICD1,BID,BLVRB,BMP7,BRCA1,TSPO,C1QBP,LDLRAD4,PTTG1IP,CALR,CBL,CBLB,CDH2,CLU,CRY1,CSNK1A1,CSNK1E,CSNK2A1,CTNNA1,CTNNB1,CTNND1,DAB1,DAG1,DDIT3,DDX3X,DLG1,RCAN1,DYRK1A,EGFR,EGR1,ELF1,EMD,ENO1,EPHA4,EPHB2,EYA4,EYA3,EZH2,FBN1,FKTN,FKBP1A,FOXO3,MTOR,FYN,IFI6,GABBR1,GJA1,GLG1,GLI3,…
Ast6_R	GO:0003006	GO: developmental process involved in reproduction	0.194436	0.00574386	0.435692	A2M,ACOX1,ACVR1,ACVR2A,PARP1,AR,ATM,ATP2B4,ATRX,BAX,BBS2,BBS4,BCL2,BMP7,BMPR1A,BMPR1B,BMPR2,BSG,CALR,CASP3,CBL,CDKN1B,CETN2,CREM,CTNNA1,CTNNB1,CTSB,DACH1,DDB1,DIAPH2,DLD,DLG1,DNMT3A,ATN1,ERCC1,ETV5,FER,FGFR2,FKBP4,FOXO3,MTOR,GAMT,GJA1,GPX4,MSH6,HADH,HEXB,HMGB2,AGFG1,HSD17B4,HSF2,DNAJA1,TNC,ID4,IGF2R,INPP5B,INSR,JUNB,MAK,MDFI,MDK,MEA1,MECP2,MAP3K4,MSH2,NUDT1,NDN,NOTCH1,PAFAH1B1,PAFAH1B2,PAFAH1B3,P…
Ast6_R	GO:0043066	GO: negative regulation of apoptotic process	-0.219143	0.00626584	-0.482776	ABL1,ACVR1,ADAR,AKR1B1,SLC25A4,SLC25A5,SLC25A6,ANXA1,ANXA5,APBB2,BIRC2,XIAP,AR,ARF4,RHOA,ARHGDIA,ASCL1,ATF4,BAD,BAG1,BARD1,BAX,BCL2,BID,BMP7,BNIP2,BNIP3,BNIP3L,BRCA1,BRAF,PTTG1IP,CAT,CBL,CCND2,CCNG1,CDK1,CDKN1A,CDKN1B,CFL1,CLU,CREB1,CRYAB,CSNK2A1,CTNNA1,CTNNB1,CTSH,DAD1,DAPK1,DDB1,DDX3X,NQO1,EDNRB,EGFR,ENO1,EPHA4,EYA4,EYA3,F2R,FGFR2,MTOR,FYN,IFI6,GBE1,GLI3,GLO1,GNAI2,GPI,GRK5,GRN,GRINA,GSK3B,GSTP…
Ast6_R	GO:0006805	GO: xenobiotic metabolic process	-0.5255	0.00716207	-1.12718	ACAA1,ALDH2,CBR1,NQO1,EPHX1,GSTA4,GSTM3,GSTP1,GUK1,POR,RORA,AIP,GSTO1,ABCC4,VKORC1,CMBL
Ast6_R	GO:0050821	GO: protein stabilization	-0.306788	0.00814317	-0.640943	AKT2,ANK2,ATP1B1,ATP1B2,BAG1,CALR,CAMLG,CCNH,CCT6A,CLU,CREB1,CRYAB,CSNK2A1,CTNND1,EP300,EPHA4,GAPDH,GNAQ,GRN,HIP1,HSP90AA1,HSP90AB1,HSPD1,LAMP1,LAMP2,MDM4,MT3,TRIM37,PRKN,PFDN2,PFN1,PFN2,PIK3R1,PIN1,POLR2E,PPIB,PTEN,RPL5,RPL11,RPS7,SOX4,STK3,TAF1,TAF9,TBL1X,TCP1,TP53,CCT3,TSC1,SUMO1,USP7,BAG6,USP9X,UXT,PRKRA,RUVBL1,PLPP3,URI1,PER3,RPL23,BAG5,STUB1,PFDN6,CCT7,CCT4,CCT2,CCT8,PTGES3,RUVBL2,PDCD10,PA…

## Sheet: D. DEGs - age
Supplementary Table S4D: Astroglia subset scRNA-seq top 50 DEGs in 16w and 25w (GRN R493X/R493X vs GRN+/+)
Age	Gene	p_val	avg_log2FC	pct.1	pct.2	p_val_adj
16w	FTH1	1.79254e-224	0.904218	0.946	0.902	5.27096e-220
16w	GRN	7.51687e-96	-2.28973	0.035	0.157	2.21033e-91
16w	BTF3	1.94638e-95	0.440714	0.833	0.808	5.72334e-91
16w	MT-CO2	1.13658e-92	0.390212	0.993	0.98	3.3421e-88
16w	HOPX	2.57398e-89	0.696634	0.716	0.635	7.56879e-85
16w	RHEB	5.55658e-86	0.607613	0.684	0.639	1.63391e-81
16w	TUBB2A	9.29864e-81	0.647255	0.802	0.751	2.73426e-76
16w	AKAP12	3.57314e-73	-1.22236	0.262	0.415	1.05068e-68
16w	MGST3	3.75268e-72	0.411452	0.822	0.802	1.10348e-67
16w	RPL13	2.82881e-70	0.308248	0.949	0.906	8.3181e-66
16w	DACH1	5.6454e-69	-0.758251	0.392	0.56	1.66003e-64
16w	CLTA	6.51236e-68	0.689853	0.61	0.531	1.91496e-63
16w	LTBP1	6.78333e-68	-0.734547	0.453	0.601	1.99464e-63
16w	SCAND1	7.19843e-67	0.925298	0.479	0.344	2.1167e-62
16w	MRPL41	3.60946e-66	0.944962	0.458	0.316	1.06136e-61
16w	COX5A	2.63569e-63	0.763578	0.557	0.437	7.75024e-59
16w	HINT1	2.23347e-62	0.313482	0.872	0.883	6.56751e-58
16w	RPL3	5.67476e-62	-0.300078	0.897	0.953	1.66866e-57
16w	NDUFC2	1.92159e-60	0.344697	0.794	0.8	5.65045e-56
16w	TCF4	4.99645e-60	-0.576427	0.491	0.648	1.4692e-55
16w	CST3	5.7283e-60	0.750989	0.601	0.511	1.68441e-55
16w	MIF	5.32035e-59	1.00219	0.451	0.337	1.56445e-54
16w	BTG1	5.34238e-59	-0.876781	0.261	0.411	1.57093e-54
16w	NDUFA4	5.17033e-58	0.313523	0.882	0.889	1.52034e-53
16w	YWHAQ	6.13627e-58	0.467548	0.705	0.675	1.80437e-53
16w	YBX1	8.22e-58	-0.578202	0.611	0.743	2.41709e-53
16w	GNG5	2.75463e-56	0.368044	0.794	0.799	8.09999e-52
16w	SLC35F1	5.56704e-56	-0.600741	0.457	0.612	1.63699e-51
16w	ZBTB20	7.08019e-56	-0.427836	0.587	0.737	2.08193e-51
16w	CHCHD2	8.15466e-56	-0.372209	0.567	0.725	2.39788e-51
16w	ROMO1	6.08883e-54	0.491739	0.666	0.658	1.79042e-49
16w	GCSH	1.00016e-52	0.769862	0.49	0.375	2.94097e-48
16w	DBI	1.26739e-52	0.349662	0.892	0.875	3.72677e-48
16w	MZT2B	3.91425e-52	0.518222	0.661	0.612	1.15098e-47
16w	GPC6	7.80419e-52	-0.576949	0.535	0.676	2.29482e-47
16w	MT-CYB	1.86112e-50	0.328476	0.957	0.941	5.47263e-46
16w	NRG3	5.02374e-50	-0.599635	0.442	0.588	1.47723e-45
16w	PCSK1N	1.30161e-49	-1.4901	0.045	0.132	3.82738e-45
16w	SELENOW	2.23025e-49	0.440137	0.753	0.724	6.55806e-45
16w	RTN1	7.68854e-49	0.562267	0.623	0.568	2.26082e-44
16w	NPAS3	1.26945e-48	-0.43267	0.525	0.675	3.73282e-44
16w	C4orf48	4.97082e-48	-0.925601	0.259	0.378	1.46167e-43
16w	CALM1	1.30356e-47	0.346535	0.847	0.834	3.83311e-43
16w	ITM2B	1.70551e-47	0.534369	0.609	0.54	5.01506e-43
16w	B2M	6.69535e-47	0.343367	0.735	0.739	1.96877e-42
16w	HDAC9	7.52267e-47	-0.648874	0.326	0.468	2.21204e-42
16w	NFIB	1.10859e-46	-0.353501	0.595	0.735	3.25982e-42
16w	GABARAPL2	3.6078e-46	0.384994	0.701	0.707	1.06087e-41
16w	SARAF	4.22581e-46	0.532546	0.62	0.562	1.2426e-41
16w	SNX3	3.20491e-45	0.468913	0.65	0.623	9.42405e-41
25w	C4orf48	0	-1.05025	0.559	0.89	0
25w	RCN2	0	-1.42504	0.374	0.705	0
25w	NRXN1	0	-2.19201	0.21	0.527	0
25w	CADM2	0	-1.38891	0.243	0.53	0
25w	CHCHD2	0	-0.6865	0.547	0.823	0
25w	ATP5F1D	0	-0.783718	0.555	0.812	0
25w	RAC1	0	-1.37458	0.339	0.587	0
25w	APOE	0	-1.49348	0.339	0.586	0
25w	SRSF9	0	-0.775798	0.473	0.708	0
25w	NTRK2	0	-5.02579	0.011	0.237	0
25w	CTNNA2	0	-2.02482	0.125	0.348	0
25w	NENF	0	-1.22269	0.248	0.471	0
25w	GAP43	0	1.01674	0.527	0.308	0
25w	TFPI	0	-1.56212	0.166	0.383	0
25w	HES4	0	-1.91337	0.097	0.309	0
25w	CDO1	0	-0.89282	0.428	0.638	0
25w	GJA1	0	-3.2308	0.048	0.255	0
25w	RGS6	0	-1.46626	0.216	0.42	0
25w	PSAT1	0	-0.816607	0.432	0.635	0
25w	ENHO	0	-1.19846	0.26	0.462	0
25w	DCLK1	0	-1.38201	0.324	0.524	0
25w	GLIS3	0	-1.79323	0.166	0.364	0
25w	ADGRV1	0	-0.875974	0.522	0.714	0
25w	MT3	0	-2.03353	0.132	0.323	0
25w	MGAT4C	0	-0.939102	0.375	0.561	0
25w	TTYH1	0	-0.843428	0.467	0.653	0
25w	SOX2	0	-0.867019	0.53	0.711	0
25w	NEGR1	0	-2.67673	0.038	0.205	0
25w	SPON1	0	-3.46387	0.022	0.184	0
25w	GPM6A	0	-0.822718	0.582	0.743	0
25w	IGFBP7	0	-2.19816	0.147	0.302	0
25w	LRFN5	0	-3.25178	0.018	0.16	0
25w	CST3	0	-1.15469	0.788	0.892	0
25w	CRYAB	0	1.24946	0.903	0.842	0
25w	CD63	0	0.660151	0.842	0.81	0
25w	FTL	0	0.655969	0.97	0.953	0
25w	GNG5	0	0.494576	0.93	0.914	0
25w	ROMO1	0	0.625828	0.819	0.81	0
25w	RPL34	0	-0.396635	0.982	0.99	0
25w	DBI	0	0.427205	0.959	0.957	0
25w	FTH1	0	0.830406	0.998	0.997	0
25w	SEZ6L	1.37091703163355e-312	1.67206	0.292	0.125	4.03118e-308
25w	WWTR1	1.17658e-304	-1.87507	0.081	0.225	3.45973e-300
25w	TSPAN3	3.85416e-304	-0.701257	0.561	0.703	1.13331e-299
25w	WLS	1.55155e-303	-1.58704	0.151	0.29	4.56233e-299
25w	SFRP1	3.59691e-297	-1.30833	0.227	0.396	1.05767e-292
25w	METRN	4.65219e-296	-0.976327	0.368	0.509	1.36798e-291
25w	PCDH10	5.04376e-296	-2.40976	0.035	0.153	1.48312e-291
25w	RPS26	2.49615e-294	0.380454	0.937	0.937	7.33993e-290
25w	LINC01896	1.25838e-293	-1.74845	0.077	0.222	3.70027e-289

## Sheet: E. DEG Pathways - age
Supplementary Table S4E: Astroglia subset scRNA-seq enriched pathways in 16w and 25w (GRN R493X/R493X vs GRN+/+)
Cluster	PathID	Pathway	Score	Pval	GScore	Genes
16w	GO:0006120	GO: mitochondrial electron transport, NADH to ubiquinone	0.738446	1e-10	7.38446	DLD,NDUFA1,NDUFA2,NDUFA3,NDUFA4,NDUFA5,NDUFA6,NDUFA7,NDUFA8,NDUFA9,NDUFA10,NDUFAB1,NDUFB1,NDUFB2,NDUFB3,NDUFB4,NDUFB5,NDUFB6,NDUFB7,NDUFB8,NDUFB9,NDUFB10,NDUFC1,NDUFC2,NDUFS1,NDUFS2,NDUFS3,NDUFV1,NDUFS4,NDUFS5,NDUFS6,NDUFS8,NDUFV2,NDUFV3,SNCA,PARK7,ISCU,COQ9,NDUFS7
16w	GO:1902600	GO: proton transmembrane transport	0.634277	1e-10	6.34277	ACTN4,SLC25A4,SLC25A5,ATP1A1,ATP1A2,ATP1B1,ATP5F1A,ATP5F1B,ATP5F1C,ATP5F1D,ATP5F1E,ATP5PB,ATP5MC1,ATP5MC2,ATP5MC3,ATP5ME,ATP5PF,ATP6V1A,ATP6V1B2,ATP6V1E1,ATP6V0B,ATP6V0A1,ATP6AP1,ATP5PO,CLCN3,COX4I1,COX5B,COX6B1,COX7B,COX8A,CYB5A,NDUFA1,NDUFA2,NDUFA3,NDUFA4,NDUFA5,NDUFA6,NDUFA7,NDUFA8,NDUFA9,NDUFA10,NDUFB1,NDUFB2,NDUFB3,NDUFB4,NDUFB5,NDUFB6,NDUFB7,NDUFB8,NDUFB9,NDUFB10,NDUFC1,NDUFC2,NDUFS1,NDUFS2…
16w	GO:0042776	GO: proton motive force-driven mitochondrial ATP synthesis	0.680634	1e-10	6.80634	ATP5F1A,ATP5F1B,ATP5F1C,ATP5F1D,ATP5F1E,ATP5PB,ATP5ME,ATP5PF,ATP5PO,NDUFA1,NDUFA2,NDUFA3,NDUFA5,NDUFA6,NDUFA7,NDUFA8,NDUFA9,NDUFA10,NDUFAB1,NDUFB1,NDUFB2,NDUFB3,NDUFB4,NDUFB5,NDUFB6,NDUFB7,NDUFB8,NDUFB9,NDUFB10,NDUFC1,NDUFC2,NDUFS1,NDUFS2,NDUFS3,NDUFV1,NDUFS4,NDUFS5,NDUFS6,NDUFS8,NDUFV2,NDUFV3,SDHA,SDHB,SDHC,SDHD,ATP5MF,ATP5PD,ATP5MG,STOML2,NDUFA13,NDUFB11,NDUFA12,ATP5IF1,NDUFA11,NDUFS7
16w	GO:0032981	GO: mitochondrial respiratory chain complex I assembly	0.637459	1e-10	6.37459	NDUFA1,NDUFA2,NDUFA3,NDUFA5,NDUFA6,NDUFA8,NDUFA9,NDUFA10,NDUFAB1,NDUFB1,NDUFB2,NDUFB3,NDUFB4,NDUFB5,NDUFB6,NDUFB7,NDUFB8,NDUFB9,NDUFB10,NDUFC1,NDUFC2,NDUFS1,NDUFS2,NDUFS3,NDUFS4,NDUFS5,NDUFS8,OXA1L,AIFM1,NDUFAF3,NDUFA13,ECSIT,NDUFB11,DMAC2,COA1,TMEM126B,NDUFA12,LYRM2,NUBPL,TMEM126A,DMAC1,NDUFAF2,NDUFA11,NDUFAF6,NDUFAF8,NDUFS7
16w	GO:0006325	GO: chromatin organization	-0.396256	3.24893e-10	-3.75978	ACTB,ACTL6A,AKT2,APBB1,APEX1,APP,ATM,RERE,ATR,ATRX,BRAF,CDK1,CDK5,CHD1,CHD2,CHD3,CHD4,ATF2,CREBBP,CSNK1A1,CSNK1D,CSNK1E,CSNK1G3,CSNK2A1,DAPK1,DAPK3,DDB1,DNMT3A,DYRK1A,EGR1,MARK2,EP300,FBL,EYA3,EZH2,BPTF,MTOR,GPX4,GSK3B,GTF2B,HDAC1,HDAC2,HDGF,HELLS,HMGB1,HMGB2,HMGN1,HMGN2,HMGA1,HNRNPC,HNRNPK,HNRNPU,PRMT2,PRMT1,IFI16,JARID2,LBR,MAK,MARK1,MARK3,MECP2,KMT2A,MLLT3,NAP1L1,NAP1L4,NASP,NBN,NDN,NEK1,NPM1,…
16w	GO:0045944	GO: positive regulation of transcription by RNA polymerase II	-0.390556	1.87048e-09	-3.40879	ABL1,ACTN4,ACVR1,ACVR2A,PARP1,APBB1,APBB2,APEX1,APP,ARF4,ARNT,ZFHX3,ATF1,ATF4,ATM,ATRX,BACH1,BCL9,BMP7,BMPR1A,BMPR1B,BMPR2,CBFB,CCNC,CCNT1,CCNT2,CD81,CDC5L,CDK7,CDK8,KLF6,CREB1,ATF2,CREBBP,ATF6B,CREM,MAPK14,CTBP2,CTNNB1,DDIT3,DDX3X,DHX9,DVL3,S1PR1,EEF1D,EGR1,EIF4A1,EIF5A,EP300,ERCC1,ESR2,ESRRG,ETV1,ETV5,BPTF,FGFR2,FOXO3,FOS,XRCC6,GABPB1,NR6A1,GLI2,GLI3,GTF2A2,GTF2F1,GTF2F2,GTF2I,HDAC1,HDAC2,HDGF,…
16w	GO:0009790	GO: embryo development	-0.366487	2.60197e-06	-2.04672	ABL1,ACTL6A,ACVR1,ACVR2A,ADAM10,APBA1,APBA2,ARNT,ATF4,ATM,BAX,BBS4,BMP7,BMPR1A,BMPR2,ZFP36L1,BTF3,CAPN2,CASP3,CDK1,CDC42,CFL1,COL4A2,COL11A1,ATF2,CREBBP,CTNNB1,DAD1,DBN1,DLD,DLG1,EFNB1,EP300,EPHB2,ERCC1,ERCC3,EXT1,BPTF,FBN2,FGFR1,FGFR2,FOXG1,FUT8,GLI2,GLI3,GPI,GRB2,ARHGAP35,GRSF1,HDAC1,HDAC2,HIF1A,PRMT1,HES1,HSBP1,ID2,ID3,RBPJ,INSR,ITGA2,ITGAV,ITGB1,ITGB5,AFF3,LRP4,LRP6,LRP5,MARCKS,SMAD1,SMAD2,SM…
16w	GO:0046034	GO: ATP metabolic process	0.331431	2.98046e-06	1.83139	PARP1,AK2,AK4,ALDOA,ALDOC,NUDT2,APP,ARL2,ARNT,ATP1A2,ATP1B1,ATP5F1A,ATP5F1B,ATP5F1C,ATP5F1D,ATP5F1E,ATP5PB,ATP5MC1,ATP5MC2,ATP5MC3,ATP5ME,ATP5PF,ATP6V1A,ATP6V1B2,ATP5PO,BAD,TSPO,COX11,ENO1,ENO2,EP300,MTOR,GALK1,GAPDH,GPI,HIF1A,HK1,HSPA1B,HSPA8,FOXK2,INSR,EIF6,LDHA,NDUFA1,NDUFA2,NDUFA3,NDUFA5,NDUFA6,NDUFA7,NDUFA8,NDUFA9,NDUFA10,NDUFAB1,NDUFB1,NDUFB2,NDUFB3,NDUFB4,NDUFB5,NDUFB6,NDUFB7,NDUFB8,NDUFB9…
16w	GO:0045814	GO: negative regulation of gene expression, epigenetic	-0.513394	5.66768e-06	-2.69357	ATRX,DNMT3A,DYRK1A,EZH2,HDAC1,HDAC2,HELLS,HMGB1,HNRNPK,HNRNPU,IFI16,JARID2,LBR,MECP2,KMT2A,RB1,KDM5A,RLF,SMARCA1,SMARCA2,SMARCA4,TFAP2C,TPR,USP7,HMGA2,SMARCA5,PPM1D,HAT1,HDAC3,TRIP12,LHX2,CDYL,CTR9,HDAC9,HDAC4,SETDB1,TRIM28,PCGF3,PRMT5,CTCF,EHMT2,CBX1,BAZ1A,CBX3,MTF2,SIRT2,SCMH1,SPEN,KDM1A,UBR2,SMCHD1,RRP8,CBX5,SUZ12,CIZ1,RLIM,UBR5,PPHLN1,MIS18A,POLE3,MPHOSPH8,NRDE2,RIF1,ATF7IP,LRIF1,SMARCAD1,CRE…
16w	GO:1990748	GO: cellular detoxification	0.522468	9.81669e-06	2.61654	ADH5,BMP7,CAT,DHFR,NQO1,ESD,GPX4,GSTM3,GSTP1,MGST1,MGST3,NFE2L2,PRDX1,SELENOW,SOD1,PRDX2,TXN,TXNRD1,PXDN,SELENOF,GSTO1,PRDX6,CCS,AKR1A1,PRDX4,PRDX3,PARK7,PRDX5,RDH11,SELENOT,KDM3B,SELENOS,NXN,SESN2,TXNDC17,GSTK1
16w	GO:0033559	GO: unsaturated fatty acid metabolic process	0.581321	1.17372e-05	2.86617	ACOX1,AKR1B1,CBR1,COMT,FABP5,GPX4,GSTP1,FADS1,MGST3,MIF,SCD,SCP2,DEGS1,AKR1C3,CES2,PLAA,FADS2,PIBF1,PTGES3,MGLL,PTGR1,PNPLA8,ELOVL2,ABHD6,ELOVL5,ELOVL6,SCD5
16w	GO:0007224	GO: smoothened signaling pathway	-0.497863	0.000195905	-1.84605	ARL3,CREBBP,CTNNA1,EXT1,FGFR2,GLI2,GLI3,HES1,PAX6,PDCL,SERPINE2,PRKACB,RB1,RFX4,RORA,SFRP1,TULP3,VCP,TUBA1A,BTRC,DLG5,KIAA0586,RACK1,TMED2,IFT27,DZIP1,CLUAP1,MGRN1,FKBP8,HERC4,TCTN3,IFT172,INTU,IFT81,HIPK2,CDON,WDPCP,IFT52,UBR5,UCHL5,IFT57,BBS7,WDR11,CC2D2A,WDR19,FBXL17,TTC23,TCTN1,DYNC2H1,TTC21B,ARMC9,EFCAB7,IFT20,TTBK2,KCTD6,ARL13B,TBC1D32,MOSMO
16w	GO:0007155	GO: cell adhesion	-0.335522	0.000212201	-1.23246	ABL1,ABL2,ACTB,ACTG1,ACTN4,ACTL6A,ACTN1,ACVR1,ADAM10,ADD2,ALCAM,ANXA1,APBA1,APC,APLP1,APP,ARF6,RHOA,RHOB,RND3,ARHGAP5,ARL2,ASTN1,ZFHX3,ATM,ATP1B1,ATP1B2,ATP2A2,ATP5F1B,AXL,B2M,BAD,BMP7,DST,BRAF,ZFP36L1,C1QBP,DDR1,CALR,CASP3,CAV1,CBFB,CBLB,CD9,CD47,CD63,CD81,CD151,CDC42,CDH2,CDH4,CDK5,CDK6,CLIC1,CNN3,COL4A6,MAPK14,VCAN,NCAN,CTNNA1,CTNNA2,CTNNB1,CTNND1,CTNND2,DAB1,DAPK3,DHPS,DLG1,DLG2,DOCK1,TOR1A,S…
16w	GO:0015909	GO: long-chain fatty acid transport	0.687653	0.000234733	2.49579	PLIN2,AKT2,ANXA1,CPT1A,FABP5,ACSL3,MIF,ABCD3,ABCD4,RPS6KB1,UCP2,SLC27A5,SLC27A4,PNPLA8
16w	GO:0032543	GO: mitochondrial translation	0.314658	0.000225358	1.1476	C1QBP,MRPL49,MRPL58,MTIF2,OXA1L,MRPL12,MRPS12,SHMT2,TUFM,DAP3,MRPL33,MRPL19,TSFM,LRPPRC,MRPS31,MRPL28,MRPL3,FASTKD2,MRPS27,LARS2,MTG2,MRPL46,TRUB2,COA3,MRPS18B,MRPL42,MRPL13,MRPL18,MRPL15,MRPL22,MRPS16,MRPS18C,YARS2,MRPL2,MRPL4,MRPS7,MRPL51,MRPL27,MRPL35,MRPS17,MRPL48,MRPS23,MRPS33,MRPL39,MRPS21,MRPL50,TRMT10C,MRPL16,AURKAIP1,RMND1,PTCD3,MRPL20,MRPS10,QRSL1,MRPS22,RARS2,MRPL47,MRPS35,MRPL17,MRPS1…
16w	GO:0060284	GO: regulation of cell development	-0.358674	0.000235862	-1.30103	ABL1,ACTB,ACTL6A,ACVR2A,ADD1,ANXA1,RHOA,ARNT,AXL,B2M,BAD,BMP7,BMPR1A,BMPR2,BRAF,ZFP36L1,ZFP36L2,TSPO,CBFB,CDH4,CDK5,CDK6,CLPTM1,CREB1,MAPK14,VCAN,NCAN,CTNNA1,CTNNB1,CUX1,DAB1,DBN1,EDNRB,EIF4G2,EP300,EPHA4,EPHB2,ETV5,EZH2,FOXG1,FOXO3,FOS,MTOR,XRCC6,GDI1,GLI2,GLI3,GOLGA4,GRN,GSK3B,HDAC1,HDAC2,HIF1A,HLA-B,HMGB1,HMGB2,PRMT1,HES1,HSF1,HSPA1B,HSPA9,ID2,ID4,IFRD1,IL6ST,IL7,ITGB1,EIF6,LGALS1,LRP4,LYN,CAP…
16w	GO:0022405	GO: hair cycle process	-0.58345	0.000251726	-2.09988	CTNNB1,EXT1,FGFR2,GLI2,GNAS,HDAC1,HDAC2,IGFBP5,RBPJ,LRP4,SMAD4,MSX2,NF1,NOTCH1,NUMA1,SOS1,SOX9,FZD3,LDB2,LHX2,FARP2,ZMPSTE24,PUM2,LRIG1,TRPC4AP,INTU,TNFRSF19,MYSM1,ZDHHC21
16w	GO:0044282	GO: small molecule catabolic process	0.280741	0.000262947	1.00509	ACADM,ACAT1,ACOX1,ADH5,AKT2,ALDH2,ATP2B4,AUH,BAD,BCKDHB,CDO1,CNR1,CPT1A,ECI1,DECR1,DLD,DLST,ECH1,ECHS1,ENO1,ENO2,ESD,ETFA,ETFB,ETFDH,FUT8,GALK1,GCDH,GCSH,GLB1,GLUD1,GLUL,GOT1,HSD17B10,HAGH,HADHA,HADHB,HADH,HEXA,HK1,HMGCL,HNMT,HSD17B4,IDS,FOXK2,LRP5,ALDH6A1,MPI,MPST,NUDT1,NQO2,OAT,OXCT1,PCCA,PCCB,PEX13,PFKL,PFKP,PGAM1,PGD,PGK1,PGM1,PHYH,PKM,PMM2,ABCD3,ABCD4,PEX2,QDPR,SCP2,SLC16A1,TP53,TPI1,AKR1C3,…
16w	GO:0006879	GO: intracellular iron ion homeostasis	0.493282	0.000358403	1.69967	ABCB7,ATP6V1A,ATP6AP1,B2M,FTH1,FTL,HIF1A,IREB2,SMAD4,NUBP1,NEO1,SOD1,SRI,TFRC,NCOA4,PICALM,ATP6V0D1,ATP6V1G1,GLRX3,ISCU,FBXL5,MECR,SLC22A17,EGLN1,CISD1,BDH2,NDFIP1,CCDC115,TMEM199,BOLA3
16w	GO:0061844	GO: antimicrobial humoral immune response mediated by antimicrobial peptide	0.716517	0.000503822	2.36287	APP,B2M,FAU,GAPDH,HMGN2,LGALS3,RPL30,RPL39,RPS19,CXCL14,ROMO1
16w	GO:0001666	GO: response to hypoxia	-0.433701	0.000502952	-1.43055	AK4,BIRC2,ARNT,ATF4,ATM,BAD,BMP7,BNIP3L,ZFP36L1,CAPN2,CASP3,CAT,CAV1,CBL,CDKN1B,COMT,CPT1A,ATF2,CREBBP,CRYAB,DNMT3A,EGR1,ENO1,EP300,EPHA4,ERCC3,FGFR2,FOXO3,FOS,MTOR,HIF1A,HSF1,ITGA2,SMAD4,MDM2,MDM4,MECP2,NF1,NFE2L2,NOTCH1,P4HB,PDK3,PGK1,PIK3CB,PIN1,PLAT,PLOD2,PRKCE,RAD21,REST,RORA,SDHD,SFRP1,SOX4,ADAM17,MAP3K7,TMBIM6,TFAM,TFRC,TGFB1,TP53,HSP90B1,UCP2,VCAM1,VEGFA,VEGFB,CXCR4,BECN1,LIMD1,AIFM1,LONP…
16w	GO:0051726	GO: regulation of cell cycle	-0.319471	0.000673178	-1.01332	ABL1,ACTB,ACTL6A,ACVR1,AKT2,ANXA1,APBB1,APBB2,APC,BIRC2,XIAP,APP,ARF6,RHOA,RHOB,ASNS,ATM,ATP2B4,ATR,ATRX,BARD1,BAX,BBS4,BID,BMP7,ZFP36L1,ZFP36L2,CALM1,CALM2,CALM3,CALR,CASP3,CCND2,CCNG1,CCNG2,CCNH,CCNT1,CCNT2,CDK1,CDK11B,CDC5L,CDC27,CDC42,CDK4,CDK5,CDK6,CDK7,CDK8,CDKN1B,CDKN3,CENPF,CETN2,RCC1,FOXN3,CKS1B,CKS2,CLTC,ATF2,CRY1,MAPK14,CSNK2A1,CTBP1,CTNNB1,DACH1,DAPK3,DCTN1,DDB1,DDIT3,DDX3X,DLG1,DYNC1…
16w	GO:0048661	GO: positive regulation of smooth muscle cell proliferation	-0.595041	0.000683776	-1.88336	BMPR1A,S1PR1,FGFR2,GNAI2,HDAC1,ID2,IGF1R,IGFBP5,ITGA2,JUN,MDM2,MAP3K5,MNAT1,NF1,NOTCH3,PIK3CA,RPS6KB1,STAT1,MAP3K7,TGFB1,XBP1,ZNF143,FRS2,FOXP1,PDGFD
16w	GO:0098727	GO: maintenance of cell number	-0.422024	0.000760812	-1.31618	ACTB,ACTL6A,BCL9,BMP7,BMPR1A,BRAF,ZFP36L2,CDH2,CTNNB1,DDX6,EIF4E,ELAVL1,EZH2,FOXO3,HDAC1,HDAC2,HES1,RBPJ,LRP5,NFIB,CNOT2,NOTCH1,PCM1,PTN,RAF1,ARID4A,RBBP4,RBBP7,DPF2,REST,SFRP1,SKI,SMARCA2,SMARCA4,SMARCB1,SMARCC1,SMARCD1,SMARCE1,SOX2,SOX4,SOX9,SS18,STAT3,VPS72,NR2E1,HMGA2,NCOA3,SMC1A,ARID1A,CUL4A,OGT,LDB2,SMC3,BCL7C,MED14,MED21,MED27,MED7,CTR9,MED6,YAP1,YME1L1,MTF2,ZHX2,CNOT1,KDM4C,ZC3H13,SMC5,WD…
16w	GO:0006805	GO: xenobiotic metabolic process	0.578697	0.000918079	1.75757	ALDH2,CBR1,NQO1,GSTA4,GSTM3,GSTP1,GUK1,POR,RORA,CES2,AIP,GSTO1,ABCC4,VKORC1,CYB5B,CYP2R1,CMBL
16w	GO:0002275	GO: myeloid cell activation involved in immune response	-0.671942	0.000923775	-2.03897	CBL,DNASE1,FER,GRN,LYN,PLCG2,PRKCE,STXBP1,STXBP3,VAMP2,SNX4,SNAP23,GAB2,RASGRP1,IL33
16w	GO:0040007	GO: growth	-0.337304	0.00128579	-0.975087	ABL1,ADAM10,ALCAM,ANXA1,APBA1,APBA2,APP,ATM,ATRX,BBS2,BBS4,BCL9,BMPR1A,BMPR1B,BMPR2,ZFP36L1,BTG1,DDR1,CAMK2D,CD9,CD81,CDK1,CDK11B,CDC42,CDH4,CDK5,CDKN1B,COMT,CREB1,ATF2,CRYAB,MAPK14,CSNK2A1,CTNNB1,DDX3X,DNM2,ATN1,S1PR1,EIF4G1,EIF4G2,CTTN,ENO1,EP300,ERCC1,ESR2,EXT1,EZH2,FGFR1,FGFR2,FHL1,FOXO3,MTOR,GAMT,GAP43,GDI1,GLI2,GLI3,GNAS,GOLGA4,GPX4,GSK3B,NRG1,HIF1A,PRMT2,DNAJB2,HSPA1B,TNC,IFRD1,IGFBP5,RBPJ…
16w	GO:0071260	GO: cellular response to mechanical stimulus	-0.610824	0.00135129	-1.75261	ATP1A2,BAD,CNN2,IGF1R,ITGA2,MAPK3,MAPK8,MAP2K4,SOX9,TGFB1,CRADD,TNFRSF10B,BCL10,MAP3K14,CASP8AP2,MAP3K2,TMEM87A,SLC38A2,IL33,MTPN
16w	GO:0061351	GO: neural precursor cell proliferation	-0.433122	0.00135662	-1.24199	RHOA,RERE,CDH2,VCAN,NCAN,CTNNA1,CTNNB1,DBN1,EML1,EMX2,EPHB1,FGFR1,FGFR2,FOXG1,FOXO3,GLI3,GNAI2,GNG5,HIF1A,ID2,ID4,ILK,ITGB1,LYN,MDK,NAP1L1,NBN,NDUFS2,NF1,NFIA,NFIB,NOTCH1,PAFAH1B1,PAX6,PCM1,PDE9A,POU3F2,POU3F3,PTN,PTPRZ1,RORA,RRM1,RYK,SLC16A2,SOX5,TGFB1,NR2E1,TP53,VEGFA,BTG2,FZD3,SHOC2,PSMG1,NUMB,HDAC3,ARHGEF2,ADGRG1,LHX2,TOX,NES,FRS2,RAB10,ATF5,KIFAP3,SIRT2,KDM1A,ORC3,PLXNB2,CDON,HEATR1,PTBP2,BC…
16w	GO:0140719	GO: constitutive heterochromatin formation	-0.596683	0.00142851	-1.69763	ATRX,DNMT3A,DYRK1A,EZH2,HDAC1,HELLS,KMT2A,SMARCA5,PPM1D,HAT1,SETDB1,TRIM28,CTCF,EHMT2,SIRT2,KDM1A,PPHLN1,MPHOSPH8,RIF1,ATF7IP,EHMT1,SAMD1,CENPV
16w	GO:0002532	GO: production of molecular mediator involved in inflammatory response	-0.623457	0.00149801	-1.76095	MAPK14,EPHB2,EZH2,GRN,HIF1A,IRF3,LYN,RPS19,STAT3,PRDX2,SNX4,SNAP23,FADS2,KPNA6,PLD3,APPL1,PDCD4,CHID1,CUEDC2
16w	GO:0051591	GO: response to cAMP	-0.590006	0.0018493	-1.61248	BIRC2,BCKDHB,BRAF,ZFP36L1,BSG,CDO1,FDX1,FOS,RAPGEF1,IGFBP5,NDUFS4,PDE4D,PKD2,RAP1A,RAP1B,STAT1,EZR,AKAP6,RAPGEF2,AKAP9,KDM1A,CRTC3,PNPT1
16w	GO:0097401	GO: synaptic vesicle lumen acidification	0.658096	0.00207468	1.7657	ATP6V1A,ATP6V1B2,ATP6V1E1,ATP6V0A1,ATP6AP1,CLCN3,ATP6V0D1,ATP6V1F,ATP6V1G1,ATP6AP2,ATP6V1D,ATP6V1H
16w	GO:0051094	GO: positive regulation of developmental process	-0.315459	0.00209041	-0.845356	ABL1,ACTB,ACTL6A,ACVR1,ACVR2A,ADD1,PARP1,ANXA1,APP,RHOA,RHOB,ARNT,ZFHX3,ATF4,ATP2B1,AXL,BAD,ADGRB3,BAX,BBS2,BBS4,BMP7,BMPR1A,BMPR1B,BMPR2,BRAF,ZFP36L1,BTG1,TSPO,C1QBP,CAPN2,CBFB,CDK1,CDH4,CFL1,CLIC1,CREB1,MAPK14,VCAN,NCAN,CTNNB1,CTSH,CUX1,DAB1,DBN1,DMD,DVL3,EFNB2,EIF4G1,EIF4G2,EP300,EPHA4,EPHB1,EPHB2,ETV5,EZH2,F3,FBN2,FGFR1,FGFR2,FKBP1B,FOXG1,FOXO3,FOS,MTOR,XRCC6,GAB1,GDI1,GLI2,GLI3,GOLGA4,GPC1,G…
25w	GO:0032543	GO: mitochondrial translation	0.66806	1e-10	6.6806	C1QBP,MRPL58,OXA1L,MRPL23,MRPL12,MRPS12,SHMT2,TUFM,MRPL33,TSFM,LRPPRC,MRPS31,MRPL28,MRPS30,MRPL3,MRPL46,COA3,MRPL42,MRPL13,MRPL18,MRPL15,MRPL22,MRPS16,MRPS18C,MRPL4,MRPS7,MRPS2,MRPL37,MRPL51,MRPL27,MRPL48,MRPS23,MRPS33,CDK5RAP1,MRPL39,MRPS21,MTRF1L,MRPL50,AURKAIP1,MRPL20,MRPS18A,MRPS10,MRPS22,MRPL47,MRPS35,MRPL17,MRPS14,MRPS25,MRPL14,MRPS15,MRPS11,MRPS6,MRPL41,MRPL40,MRPL36,MRPL34,MRPL32,MRPL11,M…
25w	GO:0140053	GO: mitochondrial gene expression	0.544561	1e-10	5.44561	C1QBP,FOXO3,HSD17B10,MRPL58,OXA1L,MRPL23,MRPL12,MRPS12,SHMT2,TFAM,TUFM,MRPL33,TSFM,LRPPRC,MRPS31,MRPL28,MRPS30,MRPL3,MRPL46,COA3,MRPL42,MRPL13,MRPL18,MRPL15,MRPL22,MRPS16,MRPS18C,MRPL4,MRPS7,TRNT1,MRPS2,MRPL37,MRPL51,MRPL27,MRPL48,MRPS23,MRPS33,CDK5RAP1,MRPL39,MRPS21,MTRF1L,MRPL50,AURKAIP1,MRPL20,MRPS18A,MRPS10,MRPS22,MRPL47,MRPS35,MRPL17,MRPS14,MRPS25,MRPL14,MRPS15,MRPS11,MRPS6,MRPL41,MRPL40,MRP…
25w	GO:0042254	GO: ribosome biogenesis	0.442146	1e-10	4.42146	C1QBP,DDX3X,DDX10,EIF1AX,EIF5,FAU,GLUL,GTF3A,EIF6,SNU13,NPM1,NVL,PIN4,PRKDC,RAN,RPL5,RPL7,RPL7A,RPL11,RPL24,RPL26,RPL27,RPL35A,RPL38,RPS3A,RPS4X,RPS5,RPS6,RPS7,RPS8,RPS9,RPS11,RPS12,RPS13,RPS14,RPS15,RPS15A,RPS16,RPS17,RPS19,RPS21,RPS23,RPS24,RPS25,RPS27,RPS27A,RPS28,SURF6,XPO1,XRCC5,CUL4A,RIOK3,KAT2B,RPL14,DDX21,WDR46,ZNHIT3,EIF4A3,BMS1,MPHOSPH10,POP7,NPM3,EMG1,DDX17,NOP56,RPP30,USP16,POP4,EBNA1…
25w	GO:0016072	GO: rRNA metabolic process	0.428789	3.98149e-09	3.60181	DDX10,GTF3A,EIF6,MAPT,NCL,SNU13,NVL,PIN4,POLR2E,PRKDC,RPL5,RPL7,RPL7A,RPL11,RPL26,RPL27,RPL35A,RPS6,RPS7,RPS8,RPS14,RPS15,RPS16,RPS17,RPS19,RPS21,RPS24,RPS25,RPS27,RPS28,SMARCA4,SMARCB1,RIOK3,KAT2B,TAF1B,RPL14,DDX21,WDR46,ZNHIT3,EIF4A3,BMS1,MPHOSPH10,POP7,NPM3,EMG1,DDX17,NOP56,RPP30,POP4,SPIN1,EBNA1BP2,PWP1,LSM6,RPL35,EXOSC8,XRN2,DIS3,PDCD11,RRP1B,WDR43,RRS1,MTREX,DCAF13,NOL11,DIMT1,RRP7A,METTL5,…
25w	GO:0019646	GO: aerobic electron transport chain	0.549966	6.64841e-09	4.49723	COX4I1,COX5B,COX6A1,COX6B1,COX6C,COX7A2,COX7B,COX7C,COX8A,CYC1,DLD,NDUFA1,NDUFA2,NDUFA3,NDUFA4,NDUFA5,NDUFA6,NDUFA7,NDUFA8,NDUFA9,NDUFA10,NDUFAB1,NDUFB1,NDUFB2,NDUFB3,NDUFB4,NDUFB5,NDUFB6,NDUFB7,NDUFB8,NDUFB9,NDUFB10,NDUFC1,NDUFC2,NDUFS2,NDUFS3,NDUFS5,NDUFS6,NDUFS8,NDUFV2,SDHA,SDHB,SDHC,SDHD,UQCRB,UQCRC1,UQCRC2,UQCRH,COX7A2L,COX5A,UQCR11,PARK7,ISCU,UQCRQ,UQCR10,CYCS,COQ9,NDUFS7,UQCC3
25w	GO:0007155	GO: cell adhesion	-0.438532	7.06051e-09	-3.57455	ABL1,ABL2,ACTB,ACTG1,ACTN4,ACTL6A,ACTN1,ACTN2,ADAM10,JAG1,ALCAM,ANXA1,APBA1,APC,APLP1,APP,ARF6,RHOA,RND3,ARHGAP5,ARL2,ASTN1,ZFHX3,ATM,ATP1B1,ATP1B2,ATP2A2,B2M,BCL6,BMP7,DST,BRAF,ZFP36L1,C1QBP,DDR1,CALR,CASP3,CAV1,CBFB,CD9,CD44,CD47,CD58,CD63,CD81,CD151,CDC42,CDH2,CDH4,CDK5,CLIC1,CNN3,COL4A6,COL6A1,MAP3K8,CRK,VCAN,NCAN,CTNNA1,CTNNA2,CTNNB1,CTNND1,CTNND2,DAB1,DAG1,DHPS,DLG1,DLG2,DOCK1,S1PR1,EFNB2,E…
25w	GO:0009887	GO: animal organ morphogenesis	-0.474149	1.05901e-08	-3.78139	JAG1,AGT,APC,APLP1,AR,RHOA,ATF4,BAX,BBS2,BMP7,BMPR1A,BMPR1B,BMPR2,BRAF,BSG,VPS51,DDR1,CAV1,CDC42,CDH2,FOXN3,COL6A1,COL11A1,CPE,ATF2,CTNNA1,CTNNA2,CTNNB1,CTSH,DAG1,DLG1,S1PR1,EFNB2,MEGF8,EGFR,EMX2,EP300,EPHB1,EPHB2,STX2,EXT1,FAT1,FGFR1,FGFR2,FHL1,FKBP1A,FOXG1,FOXO3,FLNA,FZD2,GAMT,GJA1,GLG1,GLI2,GLI3,GNG5,NR3C1,GSK3A,HDAC1,HDAC2,NRG1,HIF1A,HMGN1,HRAS,HES1,TNC,ID2,ID3,ID4,IGFBP5,RBPJ,ILK,INSIG1,INSR…
25w	GO:0032981	GO: mitochondrial respiratory chain complex I assembly	0.555606	3.03843e-07	3.62108	NDUFA1,NDUFA2,NDUFA3,NDUFA5,NDUFA6,NDUFA8,NDUFA9,NDUFA10,NDUFAB1,NDUFB1,NDUFB2,NDUFB3,NDUFB4,NDUFB5,NDUFB6,NDUFB7,NDUFB8,NDUFB9,NDUFB10,NDUFC1,NDUFC2,NDUFS2,NDUFS3,NDUFS5,NDUFS8,OXA1L,NDUFAF3,NDUFAF4,NDUFA13,ECSIT,NDUFB11,COA1,TMEM126B,NDUFA12,LYRM2,NUBPL,TMEM126A,DMAC1,NDUFAF2,NDUFA11,NDUFAF8,NDUFS7
25w	GO:0034330	GO: cell junction organization	-0.441113	4.31701e-07	-2.8076	ABL1,ACTB,ACTG1,ACTN1,ACTN2,ADAM10,ADD1,AGT,ANK2,APBB2,APC,APOE,APP,ARF1,ARF4,ARF6,RHOA,RHOC,ARL2,KIF1A,ADGRB3,DST,CAPZA1,CAST,CAV1,CD9,CDC42,CDH2,CDH4,CDK5,CFL1,CHD4,COL4A5,CRK,CTNNA1,CTNNA2,CTNNB1,CTNND2,DAB1,DAG1,DCTN1,DLG1,DOCK1,EFNB2,CTTN,EPHB1,EPHB2,EXT1,F2R,FER,FGF13,FGFR1,FLNA,FNTA,FYN,GAP43,GJA1,GPM6A,GPM6B,RAPGEF1,GRIA1,GRID2,HSPA8,TNC,IGF1R,INSR,ITGA6,ITGA3,KIF5B,LRP4,MAP1B,MAPT,MARK1,…
25w	GO:0007267	GO: cell-cell signaling	-0.423144	6.10603e-07	-2.62952	ABAT,ABCA1,ABL1,ABR,ADAM10,ADRA1A,AGT,ANK2,ANXA1,APBA1,APBA2,APOE,APP,AR,ARF1,ATF4,ATP1A2,ATP2A2,BRAF,TSPO,CA2,CACNA2D1,CACNB2,CAMK2D,CAMK2G,CDK5,CLCN3,COMT,CPE,CPT1A,CREB1,CTNNB1,DAG1,NQO1,DLG1,DLG2,DMD,DNM1,DTNA,EDNRB,EFNB2,EGFR,EIF4EBP2,ENSA,EPHA5,EPHB1,EPHB2,STX2,ESR2,EXT1,EZH2,F2R,FABP5,FAT1,FGF13,FGFR1,FGFR2,FKBP1B,FLNA,FYN,FZD2,GABBR1,GFAP,GJA1,GLUD1,GNAI2,GNAO1,GNAQ,GNAS,GNB1,GRIA1,GRIA2,…
25w	GO:0009719	GO: response to endogenous stimulus	-0.394881	5.8323e-07	-2.46175	A2M,ABCA1,ABL1,ACACA,ACTN4,ACTN2,PARP1,ADRA1A,AGL,AGT,ANXA1,APC,XIAP,APOE,APP,AR,ARF6,RHOA,ASCL1,ZFHX3,ATP1A1,ATP1A2,ATP2B1,ATP2B4,BBS2,BCKDHB,BLVRB,BMP7,BMPR1A,BMPR1B,BMPR2,BRAF,ZFP36L1,ZFP36L2,BSG,TSPO,LDLRAD4,CA2,CALR,CASP3,CAT,CAV1,CBL,CD9,CD44,CD63,CD81,CDC34,CDKN1A,CDKN1B,CDO1,AP3S1,COL4A2,COL6A1,COMT,CREB1,ATF2,CREBBP,CRK,CSNK1D,CSNK1E,CSNK2B,CTBP2,CTNNA1,CTNNB1,CTSB,CTSD,CTSH,CTSL,CYC1,DA…
25w	GO:1902600	GO: proton transmembrane transport	0.419012	7.71181e-07	2.56135	ACTN4,SLC25A4,SLC25A5,ATP1A1,ATP1A2,ATP1B1,ATP5F1C,ATP5F1D,ATP5F1E,ATP5PB,ATP5MC1,ATP5MC2,ATP5MC3,ATP5ME,ATP5PF,ATP6V1B2,ATP6V1E1,ATP6V0B,ATP6V0A1,ATP5PO,CLCN3,COX4I1,COX5B,COX6B1,COX7B,COX8A,CYB5A,CYC1,NDUFA1,NDUFA2,NDUFA3,NDUFA4,NDUFA5,NDUFA6,NDUFA7,NDUFA8,NDUFA9,NDUFA10,NDUFB1,NDUFB2,NDUFB3,NDUFB4,NDUFB5,NDUFB6,NDUFB7,NDUFB8,NDUFB9,NDUFB10,NDUFC1,NDUFC2,NDUFS2,NDUFS3,NDUFS5,NDUFS6,NDUFS8,NDUFV…
25w	GO:0015986	GO: proton motive force-driven ATP synthesis	0.508413	8.66233e-07	3.08218	ATP5F1C,ATP5F1D,ATP5F1E,ATP5PB,ATP5MC1,ATP5MC2,ATP5MC3,ATP5ME,ATP5PF,ATP5PO,NDUFA1,NDUFA2,NDUFA3,NDUFA5,NDUFA6,NDUFA7,NDUFA8,NDUFA9,NDUFA10,NDUFAB1,NDUFB1,NDUFB2,NDUFB3,NDUFB4,NDUFB5,NDUFB6,NDUFB7,NDUFB8,NDUFB9,NDUFB10,NDUFC1,NDUFC2,NDUFS2,NDUFS3,NDUFS5,NDUFS6,NDUFS8,NDUFV2,SDHA,SDHB,SDHC,SDHD,ATP5MF,ATP5PD,ATP5MG,STOML2,NDUFA13,NDUFB11,NDUFA12,ATP5IF1,NDUFA11,NDUFS7
25w	GO:0061844	GO: antimicrobial humoral immune response mediated by antimicrobial peptide	0.827413	1.45579e-06	4.82953	APP,B2M,FAU,GAPDH,HMGN2,LGALS3,NPY,RPS19,CCL2,CXCL12,CXCL14,ROMO1
25w	GO:0003008	GO: system process	-0.395135	1.53311e-06	-2.29748	ABAT,ABL1,ACO1,ADD3,PARP1,ADRA1A,AGT,ALDOA,AKR1B1,AMFR,ANK2,ANXA6,APBB1,APBB2,APOE,APP,AQP4,AR,ARF4,RHOA,ASCL1,ASPH,ATP1A1,ATP1A2,ATP1B1,ATP1B2,ATP2A2,ATP2B1,ATP2B4,ALDH7A1,B2M,ADGRB3,BBS2,BMPR2,BRAF,TSPO,CACNA2D1,CACNB2,CALD1,CALM1,CALM2,CALM3,CAMK2D,CAMK2G,CASP3,CAV1,CCND2,SCARB2,CDC42,CDK5,CDKN1B,CHM,CLN5,COL6A1,COL11A1,COMT,CREB1,CRYAB,CTNNA2,CYBA,DAG1,DCTN1,DDIT3,CYB5R3,DLG1,DMD,RCAN1,DTNA,S…
25w	GO:0000387	GO: spliceosomal snRNP assembly	0.686236	2.62112e-05	3.144	SNRPB,SNRPC,SNRPD1,SNRPD2,SNRPD3,SNRPE,SNRPF,SNRPG,COIL,GEMIN2,CD2BP2,SRSF10,STRAP,LSM4,LSM2,WDR77,GEMIN6,TGS1
25w	GO:0042391	GO: regulation of membrane potential	-0.488528	3.33787e-05	-2.18691	ABAT,ABL1,ACTN2,PARP1,ADRA1A,AGT,ANK2,APP,ATP1A1,ATP1A2,ATP1B1,ATP1B2,ATP1B3,ATP2A2,B2M,BAX,BCL2L1,BID,BNIP3,BNIP3L,TSPO,CACNA2D1,CACNB2,CALM1,CALM3,CAMK2D,CAV1,CDK5,CLIC1,COL6A1,DLD,DLG1,DMD,FGF13,FHL1,FKBP1B,FLNA,IFI6,GABBR1,GJA1,GCLM,GLRX,GNAQ,GRIA1,GRIA2,GRIA3,GRID2,GRIK3,GRIN2A,GSK3A,KCND3,KCNG1,KCNMA1,KCNQ2,KIF5B,MAPT,MECP2,KMT2A,NDP,NEDD4,NRCAM,NTRK2,PRKN,PPP3CA,PRKAR1B,PSEN1,PTEN,SCN1A,SC…
25w	GO:0040011	GO: locomotion	-0.387756	4.59724e-05	-1.68189	ABL1,ABL2,ACTG1,ACTN4,ADAM10,JAG1,AGT,ANXA1,APC,APOE,APP,ARF6,RHOA,RHOC,ARHGAP5,ATM,ATP1A2,ATP1B2,ATP2B4,BBS2,BCL6,BMP7,BMPR1A,BMPR2,BRAF,BSG,BST2,C1QBP,LDLRAD4,CALR,CAV1,CD9,CD47,CD81,CD151,CDC42,CDK5,CDKN1B,COL6A1,CRK,CSNK2B,CTNNA1,CTNNA2,CTSH,DACH1,DAG1,GADD45A,DDT,DOCK1,DPYSL3,RCAN1,S1PR1,EDNRB,EFNB2,MEGF8,EGFR,EP300,EPHB1,EPHB2,EZH2,F2R,F3,FAT1,FER,FGFR1,FOXO3,FLNA,GAB1,GJA1,GLUL,GNA12,GNAI2…
25w	GO:0051336	GO: regulation of hydrolase activity	-0.428818	0.000203467	-1.58298	A2M,ABR,XIAP,APLP2,APP,RHOA,RHOC,ARL2,ASPH,CALM1,CALM2,CALM3,CAST,SCARB2,CD44,CHN1,CRK,CST3,CSTB,CTSD,CTSH,DAPK1,DDX3X,DVL3,EPHA5,EZH2,F2R,F3,FGFR1,FGFR2,FNTA,IFI6,GAPDH,RAPGEF1,GRN,HIP1,HMGB1,HRAS,HSPD1,HSPE1,IFI16,IGBP1,ITGA6,ANOS1,STMN1,LRP1,MAPT,MAP3K5,MYO9A,NF1,NPM1,NTRK2,PEBP1,PAK2,PDCD2,PDE3A,SERPINB6,SERPINE2,PIN1,PRKG1,PSAP,PSMA3,PSMB8,PSMB9,PSME1,PSME2,PTK2,RAF1,RAP1GDS1,RDX,REST,RGS7,R…
25w	GO:0090671	GO: telomerase RNA localization to Cajal body	0.696755	0.000391367	2.37413	CCT6A,TCP1,CCT3,RUVBL1,CCT7,CCT4,CCT2,CCT8,RUVBL2,CCT5,NOP10,NHP2,DCP2
25w	GO:0048511	GO: rhythmic process	-0.468736	0.000461027	-1.56383	A2M,PARP1,ZFHX3,ATF4,BMPR1B,CASP3,CDK1,CDK5,COL6A1,CREB1,CREBBP,CREM,CSNK1D,CSNK1E,DBP,DDB1,DDX5,DHX9,DYRK1A,EGFR,EGR1,EP300,EZH2,FOXO3,GFPT1,GNAQ,HDAC1,HDAC2,HNRNPD,HNRNPU,HSPA8,ID2,IGF1R,IMPDH2,MDK,KMT2A,NDUFA9,NOTCH1,NTRK2,PDGFRA,PPP1CA,PPP1CB,PPP1CC,PRKDC,PRKG1,MAPK8,MAPK10,PTEN,PTN,KDM5A,ROBO2,RORA,RORB,SFPQ,STAT5B,TGFB2,TOP1,TOP2A,UBE3A,FXR1,NRIP1,USP9X,CUL4A,NCOA1,HDAC3,KAT2B,PER3,BTRC,ROC…
25w	GO:0042982	GO: amyloid precursor protein metabolic process	-0.604073	0.000491707	-1.99845	ADAM10,APOE,APP,CASP3,CLU,CSNK1E,DLG1,DYRK1A,FKBP1A,GSK3A,IFNGR1,NTRK2,PAWR,PIN1,PRNP,PSEN1,ROCK1,RTN1,SORL1,PICALM,ADAM9,ITM2B,ROCK2,RANBP9,RTN3,SPON1,BACE1,AGO2,APH1A,PSENEN,RTN4,ITM2C,LRRTM3
25w	GO:0048585	GO: negative regulation of response to stimulus	-0.3484	0.00059134	-1.12469	A2M,ABL1,ABL2,ADAR,PARP1,AGT,AMFR,SLC25A4,SLC25A5,SLC25A6,ANXA1,APC,XIAP,APLP1,APOE,APP,AR,RHOA,ATF3,ATF4,ATM,ATP2B4,BAX,BBS2,BCL2L1,BCL6,BICD1,BID,BLVRB,BMP7,C1QBP,LDLRAD4,PTTG1IP,CALR,CAV1,CBL,CD9,CD44,CD59,CDH2,CLU,CRK,CSNK1A1,CSNK1E,CTNNA1,CTNNA2,CTNNB1,CTNND1,DAB1,DAG1,DDIT3,DDT,DDX3X,DLG1,RCAN1,DYRK1A,MEGF8,EGFR,EGR1,ELF1,CTTN,ENO1,EPHB2,ERCC1,EYA4,EXTL3,EYA3,EZH2,FER,FKBP1A,FKBP1B,FOXO3,FY…
25w	GO:0009064	GO: glutamine family amino acid metabolic process	-0.774368	0.000627358	-2.4799	ATP2B4,GFPT1,GCLM,GLUD1,GLUL,MECP2,OAT,DDAH1,SLC7A11,PHGDH,NIT2,RIMKLB,ASRGL1
25w	GO:0015800	GO: acidic amino acid transport	-0.694858	0.000622672	-2.22754	ABAT,APBA1,ATP1A2,GABBR1,GJA1,NF1,NTRK2,PRKG1,PSEN1,SLC1A2,SLC1A3,SLC25A12,SLC25A13,ARL6IP5,RAB3GAP1,ARL6IP1,SLC7A11,VPS54,SLC38A2,TTYH1,SLC25A18
25w	GO:1901700	GO: response to oxygen-containing compound	-0.351357	0.000921384	-1.06657	A2M,ABAT,ABCA1,ABL1,ABL2,ACACA,ACTB,ACTN2,ADCY2,PARP1,JAG1,AGT,APC,XIAP,APLP1,APOE,APP,AR,RHOA,ASCL1,ASPH,ATM,ATP1A1,ATP1A2,ATP2B1,ATP2B4,B2M,BCKDHB,BCL2L1,BLVRB,BMP7,BNIP3,BRAF,ZFP36L1,BSG,TSPO,CA2,CACNA2D1,CALR,CAPN2,CASP3,CAT,CAV1,CBL,CDK1,CDK4,CDK5,CDKN1A,CDKN1B,CDO1,AP3S1,COL6A1,COMT,CPT1A,CREB1,CRK,CRYAB,CTNNA1,CTNNB1,CTSD,CTSH,CYC1,DAG1,DAPK1,NQO1,DNMT1,DNMT3A,EDNRB,EGFR,EGR1,EIF2S1,EIF2B1…
25w	GO:0033002	GO: muscle cell proliferation	-0.500294	0.000961081	-1.50951	ABL1,APOE,BMPR1A,BMPR2,CDK1,CDKN1A,CDKN1B,CTNNB1,DDIT3,DNMT1,S1PR1,EGFR,EPHB1,FGFR1,FGFR2,FOS,XRCC6,GJA1,GNA12,GNAI2,HDAC1,NRG1,ID2,IGF1R,IGFBP5,RBPJ,JARID2,JUN,KPNA1,SMAD1,MAP3K5,MNAT1,NF1,NOTCH1,NOTCH3,PIK3CA,PIK3R1,PRKAR1A,PRKDC,PRKG1,PTEN,SKI,SOD2,MAP3K7,TCF7L2,TGFB2,TPM1,XBP1,XRCC5,SF1,VGLL4,YAP1,GNA13,FRS2,ZFPM2,TENM4,POLDIP2,FOXP1,PDCD4,CTNNBIP1,NDRG2,NAA35,NDRG4,AKIRIN1,PDGFD,MEGF10,PAXBP…
25w	GO:0071456	GO: cellular response to hypoxia	-0.53162	0.0011711	-1.55839	ATF4,BMP7,BNIP3,BNIP3L,ZFP36L1,CBL,CDKN1B,ATF2,DNMT3A,ENO1,FGFR2,FOXO3,FOS,HIF1A,LMNA,MDM4,MT3,NDP,NFE2L2,NOTCH1,P4HB,PGK1,PIK3CB,PRKCE,RORA,SDHD,SFRP1,MAP3K7,TMBIM6,VEGFA,ROCK2,NPEPPS,STUB1,ACAA2,PHB2,SIRT2,DDAH1,FAM162A,RGCC,HIPK2,HILPDA,UBQLN1,NOP53,HP1BP3,CHCHD2,EGLN1,FMN2,TIGAR,RTN4,RPTOR,MLST8,EGLN3,MALAT1
25w	GO:0141060	GO: disruption of anatomical structure in another organism	0.729393	0.0016793	2.02397	CSNK2B,GAPDH,HMGN2,LGALS3,NINJ1,RPS19,CXCL12,CXCL14,TUSC2,ROMO1
25w	GO:0170039	GO: proteinogenic amino acid metabolic process	-0.550592	0.00271593	-1.41287	ATF4,ATP2B4,CDO1,GCSH,GFPT1,GCLM,GLUD1,GLUL,HNMT,IVD,MECP2,MPST,MSRA,MTR,NDP,OAT,PCBD1,PLOD2,PSPH,SHMT2,SMS,RIDA,SERINC3,SEPHS2,DDAH1,SLC7A11,PHGDH,PSAT1,ADI1,MCCC1,NIT2,RIMKLB,ENOPH1,AASDHPPT,SRR,ASRGL1,GPT2,SERINC5,MTHFD2L
25w	GO:0048609	GO: multicellular organismal reproductive process	-0.372936	0.00307384	-0.936934	A2M,ABAT,ACOX1,PARP1,APP,AR,ATM,ATP2B4,ATRX,BAX,BBS2,BCL2L1,BCL6,BMPR1B,BMPR2,BSG,CALR,CASP3,CD9,CETN2,CREM,CTNNB1,CTSB,DDB1,DDX3X,DIAPH2,DLD,DNMT3A,EDNRB,PHC2,EGFR,EGR1,ERCC1,ETV5,ETV6,FER,FOXO3,GAMT,GJA1,GPX4,NR3C1,GSK3A,HADH,HDAC2,HEXB,HMGB2,AGFG1,HSF2,HSPA8,IGF1R,ING2,ITGA3,JUNB,SMAD1,SMAD4,SMAD5,MDK,MEA1,MECP2,NDN,NDP,NOTCH1,PAFAH1B1,PAFAH1B2,PAFAH1B3,CDK16,PDE3A,PDGFRA,PGM3,SERPINE2,PIK3CA,…
25w	GO:0006584	GO: catecholamine metabolic process	-0.717379	0.00337857	-1.77284	ABAT,ALDH2,COMT,GRIN2A,PRKN,TGFB2,SNCAIP,PARK7,PNKD,MOXD1,VPS35,MTPN
25w	GO:0003341	GO: cilium movement	-0.543857	0.00344979	-1.33909	AQP4,ATP2B4,BBS2,ING2,PLTP,RFX3,TMF1,VDAC3,TUBA1A,MKKS,NME5,LRRC23,TUBB4B,SPACA9,TTLL5,DPCD,IFT81,CFAP20,NME7,KIF27,ASH1L,CFAP298,KIF9,SPAG16,DYNC2H1,SLIRP,CEP78,IQCG,CCDC65,EFHC1,SLC9B2,PACRG,DNAAF4,ENKUR,FSIP2
25w	GO:0170033	GO: L-amino acid metabolic process	-0.52542	0.00353657	-1.28802	ATF4,ATP2B4,CDO1,GCSH,GFPT1,GCLM,GLUD1,GLUL,HNMT,IVD,MECP2,MPST,MSRA,MTR,NDP,OAT,P4HB,PCBD1,PLOD2,PSPH,SHMT2,SMS,RIDA,SERINC3,PARK7,SEPHS2,DDAH1,SLC7A11,PHGDH,PSAT1,ADI1,KYAT3,MCCC1,NIT2,RIMKLB,ENOPH1,AASDHPPT,SRR,ASRGL1,GPT2,SERINC5,MTHFD2L
25w	GO:0043113	GO: receptor clustering	-0.613937	0.00386271	-1.4815	APOE,CD81,CDH2,CDK5,CRK,DLG1,DLG2,FLNA,FNTA,LRP4,PTN,SSNA1,ITGB1BP1,NRXN1,NRXN2,MAGI2,FARP1,GPHN,RER1,NLGN1,MESD,SLC7A11,ZDHHC2,NLGN2,CHRDL1
25w	GO:0017145	GO: stem cell division	-0.657516	0.00389717	-1.58412	ZFP36L2,ETV5,EXT1,ING2,MLLT3,NOTCH1,PAFAH1B1,SFRP2,TGFB2,NCOA3,CUL3,CDK2AP2,FUT9,YME1L1,WWTR1,GNL3,THOC2
25w	GO:0035592	GO: establishment of protein localization to extracellular region	-0.435636	0.00400326	-1.04448	ABAT,ABCA1,AP1B1,APBB1,APOE,ARL4D,ARF6,BSG,CAMK2G,CANX,AP1S1,COMT,CPT1A,EDNRB,EGFR,ENSA,EPHA5,F2R,FKBP1B,GLUD1,GNAO1,GNAS,HADH,HIF1A,HMGCR,LTBP1,M6PR,SMAD2,MIA2,MYH10,NEO1,NNAT,PAFAH1B1,PRKN,PCSK5,CDK16,PFKL,PFKM,PPIA,PPP3CA,PPP3CB,PRKAR1A,PRKCA,PRKCE,PTPN11,RAF1,RAP1GDS1,REST,RFX3,SFRP1,SLC16A1,SOX4,SRI,STX4,STXBP3,TCF7L2,TGFB2,VSNL1,SCG2,KLF7,DYNLL1,IRS2,ADAM9,CLOCK,PDIA4,RAB11FIP3,DNM1L,ERP29,…
25w	GO:0071277	GO: cellular response to calcium ion	-0.615061	0.00407006	-1.47024	ADD1,ASPH,BRAF,CAMK2D,FOS,FOSB,JUNB,JUND,MEF2A,PKD2,SYT1,TUBA1A,AKR1C3,IQGAP1,CPNE3,CPNE1,NRXN1,ABCC9,RASGRP2,NLGN1,CLIC4,SLC25A23,ADGRV1

## Sheet: F. DEGs - cluster
Supplementary Table S4F: Astroglia subset scRNA-seq top 50 DEGs in each cluster (GRN R493X/R493X vs GRN+/+)
Cluster	Gene	p_val	avg_log2FC	pct.1	pct.2	p_val_adj
Ast0_R	C4orf48	0	-1.39812	0.426	0.812	0
Ast0_R	ATP5F1D	0	-1.16666	0.43	0.763	0
Ast0_R	RCN2	0	-1.31825	0.394	0.723	0
Ast0_R	APOE	0	-2.15326	0.21	0.498	0
Ast0_R	NRXN1	0	-2.04444	0.28	0.549	0
Ast0_R	BTF3	2.55229890889876e-311	0.599817	0.926	0.875	7.50503e-307
Ast0_R	MT3	5.97202e-297	-2.14038	0.203	0.408	1.75607e-292
Ast0_R	ENHO	1.63248e-274	-1.26585	0.274	0.505	4.80029e-270
Ast0_R	SRSF9	1.32305e-269	-0.820528	0.406	0.661	3.89042e-265
Ast0_R	HES4	1.02173e-258	-1.70208	0.132	0.347	3.00441e-254
Ast0_R	NENF	1.96096e-245	-1.31567	0.199	0.425	5.7662e-241
Ast0_R	SFRP1	1.03756e-220	-0.998517	0.438	0.644	3.05096e-216
Ast0_R	SOX2	2.13884e-217	-0.625266	0.651	0.821	6.28925e-213
Ast0_R	RAC1	2.66555e-211	-1.05146	0.368	0.56	7.83806e-207
Ast0_R	CST3	1.4985e-208	-1.08484	0.757	0.854	4.40634e-204
Ast0_R	CHCHD2	6.17934e-201	-0.552483	0.598	0.796	1.81704e-196
Ast0_R	FTL	2.54372e-198	0.568458	0.975	0.967	7.4798e-194
Ast0_R	ID3	2.41407e-181	1.07564	0.587	0.432	7.09858e-177
Ast0_R	SPON1	6.82492e-175	-2.76882	0.025	0.137	2.00687e-170
Ast0_R	NEGR1	4.29694e-172	-1.80135	0.081	0.227	1.26352e-167
Ast0_R	TSPAN3	3.06569e-167	-0.637244	0.597	0.752	9.01467e-163
Ast0_R	LRFN5	5.4343e-167	-2.07665	0.046	0.174	1.59796e-162
Ast0_R	RPL34	9.09674e-162	-0.300782	0.993	0.998	2.6749e-157
Ast0_R	METRN	4.71456e-160	-1.04257	0.304	0.46	1.38632e-155
Ast0_R	TTYH1	5.23591e-158	-0.523909	0.649	0.809	1.53962e-153
Ast0_R	GPR137B	1.95564e-154	-1.13967	0.206	0.369	5.75055e-150
Ast0_R	CADM2	6.30847e-154	-0.771177	0.435	0.614	1.85501e-149
Ast0_R	CDO1	8.72621e-153	-0.624471	0.542	0.714	2.56594e-148
Ast0_R	GPM6A	4.51834e-152	-0.486045	0.742	0.865	1.32862e-147
Ast0_R	GLIS3	8.44534e-152	-1.52382	0.121	0.269	2.48335e-147
Ast0_R	NTRK2	3.44759e-150	-3.74971	0.015	0.102	1.01376e-145
Ast0_R	CPE	3.68321e-144	-0.890963	0.303	0.475	1.08305e-139
Ast0_R	MARCKSL1	5.26171e-144	-0.393252	0.754	0.879	1.5472e-139
Ast0_R	KTN1	1.96123e-143	-0.567653	0.562	0.731	5.767e-139
Ast0_R	PEA15	8.82011e-142	-0.551317	0.668	0.796	2.59355e-137
Ast0_R	GJA1	1.10379e-141	-2.68367	0.022	0.116	3.2457e-137
Ast0_R	YBX1	1.32526e-141	-0.499132	0.648	0.789	3.89691e-137
Ast0_R	PSIP1	1.37076e-140	-0.713997	0.354	0.536	4.03073e-136
Ast0_R	ADGRV1	4.21305e-140	-0.39446	0.734	0.871	1.23885e-135
Ast0_R	CHCHD10	8.89956e-137	-1.64843	0.09	0.208	2.61692e-132
Ast0_R	GRN	2.23937e-136	-1.83638	0.036	0.142	6.58486e-132
Ast0_R	CTNNA2	3.37697e-136	-1.30687	0.163	0.314	9.92998e-132
Ast0_R	KRT10	3.41011e-136	-0.508136	0.456	0.642	1.00274e-131
Ast0_R	JPT1	1.08491e-135	0.466573	0.883	0.856	3.19018e-131
Ast0_R	AKR7A2	6.94083e-135	-0.906212	0.234	0.403	2.04095e-130
Ast0_R	CROCC	1.25158e-134	-0.896473	0.298	0.467	3.68027e-130
Ast0_R	KCNIP4	5.17282e-134	1.63605	0.265	0.137	1.52107e-129
Ast0_R	BTG1	7.32507e-130	-0.757026	0.318	0.492	2.15394e-125
Ast0_R	TAF10	8.31189e-130	-1.2277	0.131	0.274	2.44411e-125
Ast0_R	SEZ6L	6.16006e-128	1.03882	0.414	0.258	1.81137e-123
Ast1_R	CHCHD2	0	-1.15046	0.492	0.891	0
Ast1_R	RAC1	0	-1.72113	0.322	0.593	0
Ast1_R	DBI	0	0.752088	0.961	0.919	0
Ast1_R	ROMO1	2.0531e-245	0.642337	0.915	0.851	6.03714e-241
Ast1_R	LINC01965	8.51979e-236	1.159	0.656	0.346	2.50524e-231
Ast1_R	DYNLRB1	4.55652e-233	0.837587	0.815	0.653	1.33984e-228
Ast1_R	C1orf61	9.05905e-217	0.778888	0.876	0.75	2.66381e-212
Ast1_R	BRI3	7.67048e-207	-1.33485	0.368	0.56	2.2555e-202
Ast1_R	GLRX5	6.17048e-203	-2.29827	0.081	0.288	1.81443e-198
Ast1_R	HOPX	3.94114e-196	0.704858	0.83	0.639	1.15889e-191
Ast1_R	S100B	2.41577e-195	1.13866	0.714	0.496	7.10358e-191
Ast1_R	RPL28	1.19198e-192	0.434595	0.976	0.957	3.50501e-188
Ast1_R	WWTR1	1.48263e-187	-1.82269	0.13	0.347	4.35969e-183
Ast1_R	MAP3K13	1.42026e-183	-1.20448	0.306	0.545	4.17628e-179
Ast1_R	LMO4	3.78274e-176	-0.870993	0.617	0.766	1.11232e-171
Ast1_R	FABP7	2.75178e-173	0.698275	0.817	0.665	8.09161e-169
Ast1_R	GCLM	1.75933e-163	-1.83431	0.141	0.335	5.1733e-159
Ast1_R	KRT10	3.66279e-159	-0.596721	0.816	0.864	1.07704e-154
Ast1_R	MGST1	8.43948e-157	-1.85632	0.132	0.311	2.48163e-152
Ast1_R	GJA1	1.84699e-155	-2.12124	0.069	0.239	5.43107e-151
Ast1_R	HNRNPAB	9.77769e-155	-0.979498	0.394	0.61	2.87513e-150
Ast1_R	SRSF9	3.83418e-151	-0.814643	0.517	0.706	1.12744e-146
Ast1_R	PLCG2	5.38705e-150	-1.98356	0.092	0.279	1.58406e-145
Ast1_R	PDGFRA	1.41829e-149	-2.84952	0.024	0.156	4.17048e-145
Ast1_R	NTRK2	4.80554e-148	-3.86887	0.007	0.108	1.41307e-143
Ast1_R	APOE	5.90497e-147	-1.04279	0.372	0.584	1.73636e-142
Ast1_R	MAP1LC3B	3.98358e-143	-0.8857	0.735	0.819	1.17137e-138
Ast1_R	SELENOS	5.96023e-139	-0.888059	0.634	0.736	1.7526e-134
Ast1_R	SLC7A11	1.09158e-138	-2.3259	0.051	0.199	3.20978e-134
Ast1_R	IGFBP7	3.18322e-138	-1.39084	0.21	0.38	9.36027e-134
Ast1_R	CYTOR	1.19626e-136	-1.10706	0.365	0.541	3.51761e-132
Ast1_R	BASP1	1.81981e-134	-0.933116	0.429	0.625	5.35114e-130
Ast1_R	DIO1	9.61632e-133	-3.44258	0.026	0.149	2.82768e-128
Ast1_R	SERP1	4.11235e-131	-0.874445	0.603	0.717	1.20924e-126
Ast1_R	FTH1	1.03796e-126	0.416421	0.995	0.987	3.05213e-122
Ast1_R	UQCC2	7.01682e-126	0.726383	0.728	0.556	2.06329e-121
Ast1_R	ARHGAP29	1.90768e-124	-2.16002	0.062	0.196	5.60954e-120
Ast1_R	MIR4435-2HG	2.50079e-124	-1.07159	0.32	0.486	7.35357e-120
Ast1_R	PTPRZ1	2.3303e-123	0.414265	0.871	0.744	6.85226e-119
Ast1_R	SNHG7	3.13929e-123	-0.837951	0.537	0.673	9.23109e-119
Ast1_R	TXNRD1	1.01869e-122	-1.0893	0.338	0.498	2.99545e-118
Ast1_R	RAB32	1.29225e-122	-1.91881	0.077	0.223	3.79987e-118
Ast1_R	C19orf70	1.10651e-121	0.75522	0.699	0.522	3.25371e-117
Ast1_R	H2AFZ	4.21659e-121	-0.621023	0.942	0.946	1.23989e-116
Ast1_R	RPS28	1.61528e-120	0.324259	0.994	0.988	4.74972e-116
Ast1_R	GSTP1	1.42986e-119	0.4187	0.937	0.897	4.20449e-115
Ast1_R	HERPUD1	2.61019e-118	-1.59582	0.266	0.386	7.67527e-114
Ast1_R	CADM2	3.43139e-117	-1.40694	0.149	0.318	1.009e-112
Ast1_R	SH3BGRL3	1.92407e-115	0.621702	0.827	0.69	5.65773e-111
Ast1_R	WLS	1.89229e-114	-1.30871	0.198	0.337	5.56429e-110
Ast2_R	C4orf48	1.72834e-63	-0.96242	0.351	0.562	5.08218e-59
Ast2_R	ATP5F1D	5.80206e-47	-0.944666	0.304	0.488	1.7061e-42
Ast2_R	BTF3	7.46157e-37	0.418646	0.781	0.708	2.19408e-32
Ast2_R	APOE	4.73778e-34	-1.12615	0.196	0.337	1.39314e-29
Ast2_R	RCN2	1.09807e-33	-1.07408	0.188	0.324	3.22889e-29
Ast2_R	ODC1	1.67562e-31	-1.46714	0.102	0.216	4.92717e-27
Ast2_R	FTH1	6.34922e-31	0.343886	0.976	0.948	1.86699e-26
Ast2_R	YBX1	7.09273e-28	-0.531381	0.546	0.666	2.08562e-23
Ast2_R	NTRK2	1.34661e-27	-1.58582	0.051	0.139	3.95969e-23
Ast2_R	HES4	1.38318e-25	-1.5471	0.052	0.137	4.06723e-21
Ast2_R	HOPX	6.78227e-25	0.387626	0.703	0.591	1.99433e-20
Ast2_R	NENF	4.5269e-23	-1.23749	0.1	0.198	1.33113e-18
Ast2_R	SRSF9	6.0443e-22	-0.743444	0.248	0.37	1.77733e-17
Ast2_R	HILPDA	1.63879e-21	-1.38342	0.099	0.186	4.81885e-17
Ast2_R	AGT	2.9885e-21	-1.85421	0.038	0.103	8.78768e-17
Ast2_R	CHCHD2	2.56052e-20	-0.334564	0.565	0.692	7.5292e-16
Ast2_R	RAC1	4.34202e-20	-0.994725	0.162	0.258	1.27677e-15
Ast2_R	VIM	2.06878e-19	0.233119	0.944	0.922	6.08324e-15
Ast2_R	BTG1	2.9978e-19	-0.871059	0.14	0.24	8.81504e-15
Ast2_R	DBI	5.25311e-19	0.295155	0.9	0.865	1.54468e-14
Ast2_R	KHDRBS1	5.13813e-18	-0.736352	0.17	0.272	1.51087e-13
Ast2_R	RPS27	1.6789e-17	-0.212762	0.944	0.967	4.93681e-13
Ast2_R	WLS	1.68948e-16	-1.21118	0.062	0.13	4.96792e-12
Ast2_R	LAPTM4B	1.87363e-16	-0.794903	0.148	0.241	5.50941e-12
Ast2_R	HMGN3	2.43201e-16	0.332653	0.721	0.676	7.15134e-12
Ast2_R	MGST1	4.79134e-16	-0.335931	0.09	0.157	1.40889e-11
Ast2_R	RPL13	5.26458e-16	0.204759	0.931	0.91	1.54805e-11
Ast2_R	FABP7	1.74594e-15	0.23709	0.893	0.832	5.13394e-11
Ast2_R	PSIP1	2.02793e-15	-0.800957	0.171	0.26	5.96314e-11
Ast2_R	NPDC1	2.04096e-15	-1.01019	0.069	0.137	6.00143e-11
Ast2_R	PTMS	5.07104e-15	-0.542947	0.343	0.444	1.49114e-10
Ast2_R	MT3	7.98419e-15	-0.840747	0.243	0.333	2.34775e-10
Ast2_R	FAM162A	8.62179e-15	-0.696043	0.408	0.471	2.53524e-10
Ast2_R	HINT1	1.97322e-14	0.206119	0.859	0.849	5.80227e-10
Ast2_R	P4HA1	2.09948e-14	-0.798451	0.189	0.276	6.17353e-10
Ast2_R	H1FX	2.23777e-14	-0.723577	0.094	0.168	6.58017e-10
Ast2_R	PTPRA	4.1497e-14	-0.975928	0.111	0.184	1.22022e-09
Ast2_R	TMSB4X	5.32307e-14	0.192776	0.948	0.922	1.56525e-09
Ast2_R	CENPV	6.67562e-14	-0.856264	0.092	0.164	1.96297e-09
Ast2_R	B2M	9.28541e-14	0.270654	0.72	0.71	2.73038e-09
Ast2_R	KRT10	1.59813e-13	-0.463939	0.291	0.391	4.69931e-09
Ast2_R	TUBB2A	1.63849e-13	0.338503	0.693	0.636	4.81799e-09
Ast2_R	GNG5	2.07848e-13	0.24882	0.762	0.723	6.11178e-09
Ast2_R	JUN	5.0026e-13	-0.762033	0.145	0.223	1.47102e-08
Ast2_R	HEBP2	6.29538e-13	-0.874745	0.089	0.157	1.85116e-08
Ast2_R	COMT	6.37273e-13	0.601207	0.312	0.228	1.8739e-08
Ast2_R	NDUFC2	7.09901e-13	0.262218	0.721	0.687	2.08747e-08
Ast2_R	CTNNA2	7.7022e-13	-1.43177	0.056	0.11	2.26483e-08
Ast2_R	GLUD1	8.95953e-13	-0.965004	0.065	0.124	2.63455e-08
Ast2_R	CHCHD10	1.11e-12	-1.24687	0.051	0.105	3.26394e-08
Ast3_R	NTRK2	4.82976e-111	-3.06965	0.203	0.876	1.42019e-106
Ast3_R	C4orf48	2.98707e-105	-1.45249	0.64	0.972	8.78347e-101
Ast3_R	TMSB10	4.04979e-105	-1.05859	0.992	0.999	1.19084e-100
Ast3_R	TMEM132B	1.64475e-86	4.35063	0.521	0.035	4.8364e-82
Ast3_R	GJA1	1.547e-76	-3.18336	0.225	0.751	4.54897e-72
Ast3_R	RPL39	5.70958e-67	-0.658883	1	1	1.6789e-62
Ast3_R	PCDH11X	4.17681e-66	4.06354	0.436	0.035	1.22819e-61
Ast3_R	FTL	1.47826e-65	1.32351	0.992	0.918	4.34683e-61
Ast3_R	PTN	4.17942e-65	1.77176	0.919	0.745	1.22896e-60
Ast3_R	MT-ND3	5.29536e-62	-0.661081	0.992	1	1.5571e-57
Ast3_R	HOPX	6.17608e-62	1.51873	0.949	0.594	1.81608e-57
Ast3_R	LINC01965	7.66335e-62	2.84326	0.581	0.103	2.25341e-57
Ast3_R	RPL34	7.23967e-61	-0.683134	1	0.997	2.12883e-56
Ast3_R	MT-ND4	5.22527e-58	-0.580959	0.987	1	1.53649e-53
Ast3_R	MT-ND2	5.1149e-57	-0.7651	0.97	0.998	1.50404e-52
Ast3_R	FABP7	6.47287e-54	1.35454	0.979	0.913	1.90335e-49
Ast3_R	CHSY3	1.83542e-52	4.46264	0.309	0.015	5.39705e-48
Ast3_R	DCLK1	9.05921e-48	-1.38592	0.708	0.885	2.66386e-43
Ast3_R	RPS8	6.96811e-46	-0.615973	1	0.998	2.04897e-41
Ast3_R	RCN2	3.93842e-45	-1.28228	0.623	0.865	1.15809e-40
Ast3_R	RPL30	4.41348e-44	-0.552931	0.996	0.999	1.29778e-39
Ast3_R	AL589740.1	1.63087e-43	1.96111	0.695	0.29	4.79557e-39
Ast3_R	IGFBP7	6.92415e-43	-2.34957	0.432	0.65	2.03605e-38
Ast3_R	RPL41	7.69703e-43	-0.416393	1	1	2.26331e-38
Ast3_R	CA2	4.79246e-42	1.94556	0.653	0.229	1.40922e-37
Ast3_R	RPL22L1	1.92832e-40	-1.78018	0.534	0.679	5.67021e-36
Ast3_R	SYNE2	1.01646e-39	1.93289	0.644	0.231	2.98891e-35
Ast3_R	HMGN3	1.95856e-39	0.906728	0.962	0.851	5.75915e-35
Ast3_R	FABP5	2.13754e-39	2.18941	0.648	0.271	6.28542e-35
Ast3_R	RPL37	3.70359e-39	-0.622181	0.975	0.995	1.08904e-34
Ast3_R	RPS21	6.89219e-39	-0.498842	0.983	0.991	2.02665e-34
Ast3_R	SPON1	1.14439e-38	-2.34852	0.157	0.571	3.36507e-34
Ast3_R	TFAP2C	3.08005e-38	3.63165	0.292	0.028	9.05689e-34
Ast3_R	PHLDA1	4.28109e-38	2.15033	0.407	0.077	1.25886e-33
Ast3_R	GLIS3	6.83639e-38	-1.64122	0.441	0.752	2.01024e-33
Ast3_R	MAP1B	8.52561e-38	1.05628	0.924	0.673	2.50696e-33
Ast3_R	CTNNA2	3.88782e-37	-1.49003	0.5	0.807	1.14321e-32
Ast3_R	SLC1A2	5.97054e-37	2.05415	0.517	0.136	1.75564e-32
Ast3_R	ANO4	2.27845e-34	3.74518	0.229	0.015	6.69978e-30
Ast3_R	TMSB4X	2.48781e-33	0.805719	0.987	0.942	7.31542e-29
Ast3_R	RPL36A	4.43491e-33	-0.912298	0.805	0.895	1.30408e-28
Ast3_R	GABRA2	4.49416e-33	4.64948	0.195	0.009	1.32151e-28
Ast3_R	RPLP1	5.53195e-33	-0.397835	1	0.999	1.62667e-28
Ast3_R	CADM2	4.63828e-32	-1.4429	0.47	0.727	1.36389e-27
Ast3_R	WLS	9.29928e-32	-1.70211	0.432	0.629	2.73445e-27
Ast3_R	METRN	1.18466e-31	-1.33816	0.547	0.7	3.4835e-27
Ast3_R	CD99	1.3502e-31	-0.864418	0.86	0.912	3.97026e-27
Ast3_R	AKR1C3	1.52465e-31	2.95468	0.322	0.053	4.48323e-27
Ast3_R	UBB	4.87488e-31	1.05751	0.864	0.648	1.43346e-26
Ast3_R	NEAT1	1.80416e-30	2.54099	0.373	0.083	5.30513e-26
Ast4_R	NRXN3	1.53387e-49	-3.25427	0.173	0.531	4.51034e-45
Ast4_R	C4orf48	2.26252e-43	-1.23958	0.361	0.765	6.65294e-39
Ast4_R	TUBB2A	8.09393e-41	1.35683	0.844	0.709	2.38002e-36
Ast4_R	TUBA1A	1.94849e-37	0.815584	0.982	0.983	5.72953e-33
Ast4_R	DLX6-AS1	3.0571e-36	-2.66908	0.028	0.265	8.9894e-32
Ast4_R	STMN1	4.59256e-36	1.03257	0.92	0.86	1.35044e-31
Ast4_R	GJA1	6.8038e-32	-3.75126	0.01	0.197	2.00066e-27
Ast4_R	ATP5F1D	8.81886e-31	-1.03843	0.26	0.602	2.59318e-26
Ast4_R	APOE	1.79771e-30	-2.18078	0.138	0.419	5.28616e-26
Ast4_R	BTF3	2.54611e-30	0.797954	0.748	0.723	7.48685e-26
Ast4_R	IGFBP7	1.02443e-27	-3.53509	0.025	0.22	3.01235e-23
Ast4_R	ERBB4	1.40043e-25	-2.35534	0.052	0.27	4.11795e-21
Ast4_R	JPT1	7.61918e-24	0.677395	0.874	0.839	2.24042e-19
Ast4_R	NTRK2	7.91297e-24	-1.95232	0.071	0.296	2.32681e-19
Ast4_R	NACA	1.13706e-23	0.556401	0.931	0.929	3.34353e-19
Ast4_R	RCN2	3.74256e-23	-1.22635	0.222	0.507	1.1005e-18
Ast4_R	METRN	1.52269e-22	-1.79795	0.11	0.351	4.47748e-18
Ast4_R	ADARB2	7.60253e-22	-3.10929	0.019	0.175	2.23553e-17
Ast4_R	DCLK2	1.55969e-21	-1.19655	0.252	0.526	4.58627e-17
Ast4_R	GLIS3	1.70923e-21	-2.32347	0.07	0.273	5.02598e-17
Ast4_R	PCSK1N	2.58181e-21	-0.698041	0.197	0.453	7.59181e-17
Ast4_R	SRSF9	3.54424e-21	-1.14822	0.244	0.519	1.04218e-16
Ast4_R	STMN2	4.8588e-21	0.706466	0.845	0.751	1.42873e-16
Ast4_R	H1FX	1.02638e-20	-1.38067	0.144	0.389	3.01807e-16
Ast4_R	NFIA	1.69905e-20	-0.718856	0.496	0.765	4.99607e-16
Ast4_R	TMSB10	1.22381e-19	0.450812	0.983	1	3.59861e-15
Ast4_R	SLC4A4	1.43246e-19	-1.62629	0.098	0.313	4.21214e-15
Ast4_R	HES4	2.24674e-19	-1.70394	0.072	0.27	6.60655e-15
Ast4_R	DCLK1	3.28191e-19	-1.01011	0.389	0.647	9.65045e-15
Ast4_R	NAV3	3.86649e-19	-0.715776	0.577	0.822	1.13694e-14
Ast4_R	KTN1	1.28575e-18	-0.92488	0.298	0.564	3.78073e-14
Ast4_R	SMOC1	1.4254e-18	-2.39558	0.023	0.166	4.19137e-14
Ast4_R	KLF12	1.44385e-18	-1.12128	0.174	0.415	4.24564e-14
Ast4_R	PEBP1	2.19945e-18	0.533797	0.789	0.801	6.46747e-14
Ast4_R	RPS5	4.64735e-18	0.531667	0.853	0.853	1.36655e-13
Ast4_R	FTL	8.31645e-18	0.539973	0.915	0.915	2.44545e-13
Ast4_R	COPS9	2.45028e-17	-0.679737	0.471	0.725	7.20504e-13
Ast4_R	RTN1	4.30102e-17	0.652628	0.733	0.735	1.26472e-12
Ast4_R	HIST1H4C	6.75569e-17	-1.25848	0.254	0.5	1.98651e-12
Ast4_R	NRG3	7.99347e-17	-0.672463	0.49	0.739	2.35048e-12
Ast4_R	BAALC	1.00854e-16	-0.952794	0.145	0.36	2.9656e-12
Ast4_R	RPL29	2.24426e-16	0.450185	0.928	0.953	6.59926e-12
Ast4_R	RAC1	4.96929e-16	-1.17157	0.229	0.455	1.46122e-11
Ast4_R	IL1RAPL2	1.72775e-15	-3.39054	0.017	0.133	5.08045e-11
Ast4_R	SOX2	1.87023e-15	-0.678331	0.271	0.507	5.4994e-11
Ast4_R	PDZRN3	2.09221e-15	-1.04038	0.213	0.434	6.15214e-11
Ast4_R	KCNH8	2.26804e-15	-2.39782	0.028	0.159	6.66918e-11
Ast4_R	DLGAP1	2.62487e-15	-0.176636	0.611	0.808	7.71844e-11
Ast4_R	RPS4X	2.93824e-15	0.439383	0.921	0.934	8.63989e-11
Ast4_R	QKI	3.3376e-15	-0.843272	0.421	0.656	9.81421e-11
Ast5_R	RPS27	6.56141e-35	-0.720234	0.959	0.986	1.92938e-30
Ast5_R	C4orf48	5.60556e-30	-1.50065	0.305	0.67	1.64832e-25
Ast5_R	RPS28	5.43914e-28	-0.702663	0.979	0.993	1.59938e-23
Ast5_R	YBX1	1.39288e-26	-1.02345	0.609	0.807	4.09576e-22
Ast5_R	RPL39	7.66844e-24	-0.614644	0.991	0.997	2.2549e-19
Ast5_R	ATP5F1D	3.08443e-22	-1.21792	0.317	0.627	9.06976e-18
Ast5_R	RPL37	8.54658e-22	-0.575374	0.967	0.986	2.51312e-17
Ast5_R	SRSF9	6.36838e-21	-1.20188	0.358	0.654	1.87262e-16
Ast5_R	RPL34	1.01262e-19	-0.570193	0.97	0.989	2.97762e-15
Ast5_R	RPS19	2.13507e-18	-0.446641	0.982	0.992	6.27818e-14
Ast5_R	RPS29	8.48727e-18	-0.605365	0.864	0.949	2.49568e-13
Ast5_R	KRT10	8.55939e-17	-1.06906	0.382	0.648	2.51689e-12
Ast5_R	RPL41	1.17887e-16	-0.434193	0.997	0.999	3.46645e-12
Ast5_R	RPL37A	3.10976e-16	-0.565513	0.941	0.971	9.14425e-12
Ast5_R	RPS8	4.16809e-16	-0.475519	0.985	0.989	1.22563e-11
Ast5_R	RPL36	8.52274e-16	-0.455327	0.964	0.988	2.50611e-11
Ast5_R	FAM162A	1.39625e-15	-0.539425	0.932	0.978	4.10567e-11
Ast5_R	RPL35A	3.5534e-15	-0.462997	0.956	0.976	1.04488e-10
Ast5_R	MARCKSL1	1.07619e-14	-0.655129	0.642	0.834	3.16454e-10
Ast5_R	RPS15A	1.6759e-14	-0.415534	0.976	0.992	4.92798e-10
Ast5_R	RPS21	1.81481e-14	-0.486387	0.932	0.972	5.33644e-10
Ast5_R	GAPDH	5.87264e-14	-0.665209	1	1	1.72685e-09
Ast5_R	NENF	9.03614e-14	-1.73461	0.098	0.298	2.65708e-09
Ast5_R	RPS12	1.88412e-13	-0.377982	0.976	0.996	5.54025e-09
Ast5_R	RPL38	2.25718e-13	-0.563515	0.828	0.925	6.63723e-09
Ast5_R	NRXN1	9.72998e-13	-1.52121	0.396	0.539	2.8611e-08
Ast5_R	CKB	1.89652e-12	-0.625361	0.873	0.916	5.57673e-08
Ast5_R	APOE	3.63667e-12	-2.06462	0.112	0.28	1.06936e-07
Ast5_R	RPL32	5.94663e-12	-0.349372	0.982	0.992	1.74861e-07
Ast5_R	RPL21	1.00065e-11	-0.431625	0.956	0.968	2.9424e-07
Ast5_R	RPS15	1.11878e-11	-0.354194	0.973	0.981	3.28977e-07
Ast5_R	RPL10	1.31664e-11	-0.282845	0.988	0.997	3.87157e-07
Ast5_R	RPS24	2.80267e-11	-0.332013	0.994	0.993	8.24126e-07
Ast5_R	RPS2	2.87402e-11	-0.450553	0.888	0.922	8.45104e-07
Ast5_R	ODC1	3.34527e-11	-1.26247	0.213	0.409	9.83675e-07
Ast5_R	RPL13	3.81727e-11	-0.338003	0.944	0.978	1.12247e-06
Ast5_R	ENO1	3.91289e-11	-0.294186	0.976	0.979	1.15058e-06
Ast5_R	PLOD2	1.30992e-10	-1.05056	0.325	0.511	3.85181e-06
Ast5_R	HMGN3	1.3278e-10	0.571522	0.888	0.802	3.90439e-06
Ast5_R	RPL30	1.48256e-10	-0.374702	0.991	0.996	4.35948e-06
Ast5_R	RPS25	1.50615e-10	-0.434182	0.944	0.963	4.42884e-06
Ast5_R	BTF3	2.70831e-10	0.520113	0.899	0.823	7.96378e-06
Ast5_R	CST3	2.92727e-10	-1.43124	0.556	0.706	8.60763e-06
Ast5_R	MT-ND5	4.20726e-10	-0.732017	0.749	0.784	1.23715e-05
Ast5_R	RPL22	4.52111e-10	-0.383911	0.911	0.957	1.32943e-05
Ast5_R	RPS3A	5.60219e-10	-0.24362	0.997	0.985	1.64732e-05
Ast5_R	RPL28	9.07326e-10	-0.338285	0.964	0.982	2.66799e-05
Ast5_R	RCN2	9.30925e-10	-0.919662	0.308	0.503	2.73739e-05
Ast5_R	RPLP2	1.65745e-09	-0.355319	0.932	0.974	4.87374e-05
Ast5_R	HILPDA	1.83947e-09	-0.470003	0.683	0.841	5.40896e-05
Ast6_R	GPC6	2.9404e-07	-0.592895	0.918	0.887	0.00864625
Ast6_R	RPL14	4.47199e-06	0.961638	0.536	0.277	0.131499
Ast6_R	SYNE2	8.89283e-06	0.2093	0.794	0.579	0.261494
Ast6_R	SLC8A1	9.17291e-06	0.622593	0.546	0.302	0.269729
Ast6_R	CRYAB	4.13968e-05	1.87151	0.485	0.264	1
Ast6_R	CHKA	4.86264e-05	0.763495	0.34	0.151	1
Ast6_R	AC099792.1	7.42401e-05	0.858466	0.402	0.195	1
Ast6_R	TRIM2	0.000111923	-0.659792	0.613	0.648	1
Ast6_R	ATP10B	0.000132985	1.66682	0.216	0.063	1
Ast6_R	CDH4	0.000182341	0.507655	0.809	0.61	1
Ast6_R	MPPED2	0.000186644	-0.221073	0.686	0.591	1
Ast6_R	PFKFB4	0.000215266	-2.84835	0.036	0.157	1
Ast6_R	PVT1	0.000224051	-1.45819	0.17	0.327	1
Ast6_R	PARD3B	0.000231385	-0.45762	0.753	0.704	1
Ast6_R	DLG1	0.000234181	-0.326818	0.572	0.484	1
Ast6_R	ACTG1	0.0002462	0.582856	0.5	0.296	1
Ast6_R	NFIC	0.000262593	1.1642	0.284	0.113	1
Ast6_R	TBCK	0.00026634	-1.23471	0.263	0.346	1
Ast6_R	NDUFS2	0.000281178	1.52394	0.134	0.025	1
Ast6_R	TUBA1A	0.000283734	-0.193111	0.696	0.585	1
Ast6_R	CARMIL1	0.000334464	0.637413	0.552	0.34	1
Ast6_R	PMP2	0.000357819	1.18442	0.289	0.119	1
Ast6_R	POLR2L	0.000375437	1.7565	0.16	0.038	1
Ast6_R	RBM8A	0.000465831	1.82163	0.16	0.038	1
Ast6_R	DACH1	0.00050843	-0.42582	0.644	0.579	1
Ast6_R	SLC27A1	0.00051787	1.10766	0.149	0.038	1
Ast6_R	FTX	0.000583498	0.167034	0.768	0.604	1
Ast6_R	FTH1	0.000595873	0.372458	0.84	0.667	1
Ast6_R	LAMTOR1	0.000668847	1.22	0.124	0.025	1
Ast6_R	COMMD1	0.000822434	0.621296	0.304	0.151	1
Ast6_R	SGCD	0.000850603	1.1484	0.211	0.075	1
Ast6_R	ARL6IP1	0.000867728	2.70179	0.129	0.025	1
Ast6_R	KIF3B	0.000999123	2.17386	0.113	0.019	1
Ast6_R	AZIN1	0.00101018	1.99713	0.139	0.031	1
Ast6_R	RALGAPA2	0.00101798	-0.112025	0.515	0.403	1
Ast6_R	HTT	0.00111271	0.684984	0.247	0.107	1
Ast6_R	RALGPS1	0.00116086	1.01576	0.196	0.069	1
Ast6_R	BMT2	0.00119084	1.86159	0.191	0.063	1
Ast6_R	MAPT	0.0012263	0.523933	0.32	0.17	1
Ast6_R	LINC01876	0.00149749	1.2164	0.216	0.082	1
Ast6_R	TCF7L2	0.00152629	0.121274	0.418	0.277	1
Ast6_R	GLIS3	0.00157922	-1.50782	0.18	0.277	1
Ast6_R	PCED1A	0.00161089	1.87113	0.134	0.031	1
Ast6_R	ARHGAP35	0.00165627	0.935887	0.211	0.082	1
Ast6_R	SUMO2	0.00166805	1.05403	0.366	0.195	1
Ast6_R	MYCBP2	0.00170679	-0.224939	0.371	0.289	1
Ast6_R	SNTG1	0.0017137	0.286195	0.773	0.597	1
Ast6_R	PFKFB3	0.00171847	-1.52074	0.144	0.258	1
Ast6_R	RPS2	0.0017669	-0.476071	0.448	0.346	1
Ast6_R	DAAM2	0.00181089	1.14086	0.294	0.138	1

## Sheet: G. DEG Pathways - cluster
Supplementary Table S4G: Astroglia subset scRNA-seq enriched pathways in each cluster (GRN R493X/R493X vs GRN+/+)
Cluster	PathID	Pathway	Score	Pval	GScore	Genes
Ast0_R	GO:0032543	GO: mitochondrial translation	0.57118	1e-10	5.7118	C1QBP,MRPL58,OXA1L,MRPL23,MRPL12,MRPS12,SHMT2,TUFM,DAP3,MRPL33,MRPL19,TSFM,LRPPRC,MRPS31,MRPL28,MRPL3,MRPS27,MRPL46,TRUB2,COA3,MRPS18B,MRPL42,MRPL13,MRPL18,MRPL15,MRPL22,MRPS16,MRPS18C,MRPL4,MRPS7,MRPS2,TACO1,MRPL37,MRPL51,MRPL27,MRPL35,MRPS17,MRPL48,MRPS23,MRPS33,CDK5RAP1,MRPS21,MRPL50,TRMT10C,MRPL16,AURKAIP1,PTCD3,MRPL20,MRPS10,IARS2,MRPS22,MRPL47,MRPS35,MRPL17,MRPS14,MRPS25,MRPL14,MRPS26,MRPS1…
Ast0_R	GO:0042254	GO: ribosome biogenesis	0.471304	1e-10	4.71304	C1QBP,DDX3X,DKC1,EIF1AX,EIF5,FBL,FAU,FRG1,GLUL,GTF3A,EIF6,RPSA,SNU13,NPM1,NUP88,NVL,PA2G4,PIN4,PRKDC,RAN,RPL5,RPL7,RPL7A,RPL11,RPL24,RPL26,RPL27,RPL35A,RPL38,RPS3A,RPS4X,RPS5,RPS6,RPS7,RPS8,RPS9,RPS11,RPS12,RPS13,RPS14,RPS15,RPS15A,RPS16,RPS17,RPS19,RPS21,RPS23,RPS24,RPS25,RPS27,RPS27A,RPS28,SURF6,XPO1,XRCC5,RBM10,CUL4A,KAT2B,DDX18,RPL14,DDX21,ZNHIT3,EIF5B,EIF4A3,BMS1,MPHOSPH10,MPHOSPH6,POP7,NSA2…
Ast0_R	GO:0016072	GO: rRNA metabolic process	0.469798	1.63036e-09	4.12845	DKC1,FBL,MTOR,FRG1,GTF3A,GTF3C1,EIF6,MAPT,NCL,SNU13,NVL,PA2G4,PIN4,POLR2E,PRKDC,RPL5,RPL7,RPL7A,RPL11,RPL26,RPL27,RPL35A,RPS6,RPS7,RPS8,RPS14,RPS15,RPS16,RPS17,RPS19,RPS21,RPS24,RPS25,RPS27,RPS28,SMARCA4,SMARCB1,TP53,KAT2B,DDX18,TAF1B,RPL14,DDX21,ZNHIT3,EIF4A3,BMS1,MPHOSPH10,MPHOSPH6,POP7,NSA2,C1D,DDX17,NOP56,RPP30,RPP38,POP4,SPIN1,EBNA1BP2,DDX52,KRR1,PWP1,LSM6,RPL35,EXOSC8,XRN2,EXOSC7,WDR43,RRS1…
Ast0_R	GO:0140053	GO: mitochondrial gene expression	0.459074	2.39406e-07	3.03947	C1QBP,FOXO3,HSD17B10,MRPL58,OXA1L,MRPL23,MRPL12,MRPS12,SHMT2,TFAM,TUFM,DAP3,MRPL33,MRPL19,TSFM,LRPPRC,MRPS31,MRPL28,FASTK,MRPL3,MRPS27,MRPL46,TRUB2,COA3,MRPS18B,MRPL42,MRPL13,MRPL18,MRPL15,MRPL22,MRPS16,MRPS18C,MRPL4,MRPS7,MRPS2,TACO1,MRPL37,MRPL51,MRPL27,MRPL35,MRPS17,MRPL48,MRPS23,MRPS33,CDK5RAP1,MRPS21,MRPL50,TRMT10C,MRPL16,AURKAIP1,TRMT61B,PTCD3,MRPL20,MRPS10,IARS2,MRPS22,MRPL47,MRPS35,MRPL17…
Ast0_R	GO:0009887	GO: animal organ morphogenesis	-0.472353	8.40091e-07	-2.86986	ACVR2A,APC,APLP1,AR,RHOA,BAX,BBS2,BBS4,BMP7,BMPR1A,BMPR1B,BMPR2,BRAF,BSG,VPS51,DDR1,CDC42,CDH2,FOXN3,COL5A2,COL6A1,COL11A1,CPE,ATF2,CTNNA1,CTNNA2,CTNNB1,CTSH,DAG1,DLG1,S1PR1,EFNB2,MEGF8,EGFR,EMX2,EPHB1,EPHB2,STX2,EXT1,FAT1,FGFR1,FGFR2,FHL1,FKBP1A,FOXG1,FOXO3,FLNA,MTOR,FZD2,GAMT,GJA1,GLG1,GLI2,GLI3,GNG5,NR3C1,HDAC1,HDAC2,HIF1A,HMGN1,HRAS,HES1,TNC,ID2,ID3,ID4,IGFBP5,RBPJ,IL7,ILK,INSIG1,INSR,ITGA6,I…
Ast0_R	GO:0007155	GO: cell adhesion	-0.426921	1.23094e-06	-2.523	ABL1,ABL2,ACTB,ACTG1,ACTN4,ACTL6A,ACTN1,ACTN2,ADAM10,ADD2,ALCAM,ANXA1,APBA1,APC,APLP1,APP,ARF6,RHOA,RHOB,RND3,ARHGAP5,ARL2,ASTN1,ZFHX3,ATM,ATP1B1,ATP1B2,ATP2A2,ATP5F1B,AXL,B2M,BAD,BCL6,BMP7,DST,BRAF,ZFP36L1,C1QBP,DDR1,CALR,CASP3,CBFB,CBLB,CD9,CD47,CD63,CD81,CD151,CDC42,CDH2,CDH4,CDK5,CDK6,CLIC1,CNN3,COL4A6,COL6A1,MAP3K8,CRK,HAPLN1,VCAN,NCAN,CTNNA1,CTNNA2,CTNNB1,CTNND1,CTNND2,DAG1,DHPS,DLG1,DLG2,D…
Ast0_R	GO:0034330	GO: cell junction organization	-0.450833	2.43171e-06	-2.53102	ABL1,ACTB,ACTG1,ACTN1,ACTN2,ADAM10,ADD1,ADD2,ANK2,APBB2,APC,APOE,APP,ARF1,ARF4,ARF6,RHOA,RHOB,RHOC,ARL2,KIF1A,ADGRB3,DST,CAPZA1,CAST,CD9,CDC42,CDH2,CDH4,CDK5,CFL1,CHD4,COL4A5,CRK,CTNNA1,CTNNA2,CTNNB1,CTNND2,DAG1,DBN1,DLG1,DOCK1,EFNB2,EIF4G1,CTTN,EPHB1,EPHB2,EXT1,F2R,GPC4,FER,FGFR1,FLNA,FNTA,FYN,GABRB2,GAP43,GJA1,GPM6A,GPM6B,RAPGEF1,GRID2,HSPA8,TNC,IGF1R,INSR,ITGA6,ITGA2,ITGB1,KIF5B,LAMC1,LIMS1,LR…
Ast0_R	GO:0016055	GO: Wnt signaling pathway	-0.487838	6.67183e-06	-2.52493	ABL1,AMFR,APC,XIAP,APOE,APP,RHOA,BBS4,BCL9,CDC42,CDH2,COL6A1,CPE,CSNK1A1,CSNK1D,CSNK1G3,CSNK2A1,CSNK2B,CTNNB1,CTNND1,CTNND2,DDB1,DDX3X,DVL3,EDNRB,EGFR,EGR1,EMD,MARK2,EXT1,GPC4,FGFR2,FOXO3,FZD2,GLI3,GNAQ,GRB10,GSK3B,HDAC1,IGFBP4,RBPJ,ILK,KPNA1,LRP1,LRP4,LRP6,LRP5,MARK1,MDFI,MDK,MLLT3,CITED1,NDP,PRKN,PFDN5,CDK14,PIN1,PKD1,PKD2,PPM1A,PPM1B,PPP1CA,PPP2R3A,PSEN1,PTEN,RAB5A,RAC1,RAC3,RPS12,SALL1,SFRP1,…
Ast0_R	GO:0046903	GO: secretion	-0.454656	6.7501e-06	-2.35089	ABAT,ABCA1,ANXA1,APBA1,APBB1,APOE,ARL4D,ARF6,ATP2A2,AXL,BAD,BRAF,BSG,TSPO,CA2,DDR1,CAMK2G,CANX,CBL,CDK5,CDO1,AP1S1,COMT,COPA,CPE,CPT1A,CREB1,CRY1,CYBA,EDNRB,EGFR,ENSA,EPHA5,STX2,F2R,ACSL3,FGFR1,FKBP1B,GABBR1,GJA1,GLUD1,GNAI2,GNAO1,GNAS,GRIK5,HADH,HIF1A,HMGCR,NR4A1,JAK2,KCNQ3,KPNA4,LAMP1,LRP5,LYN,M6PR,SMAD2,MECP2,MEF2C,RAB8A,MIF,MYH10,MYO6,NEO1,NF1,NNAT,NMB,NME1,NTRK2,PAFAH1B1,PAK1,PRKN,PCSK5,CDK1…
Ast0_R	GO:0050804	GO: modulation of chemical synaptic transmission	-0.496903	7.80094e-06	-2.53811	ABL1,ABR,ADRA1A,APBA1,APBA2,APOE,APP,ARF1,ATP1A2,ATP2A2,BCHE,BRAF,CA2,CAMK2D,CAMK2G,CDK5,DAG1,DBN1,DNM1,EGFR,EIF4E,EIF4EBP2,EPHB1,EPHB2,F2R,FYN,GABBR1,GFAP,GNAI2,GNAO1,GRIA2,GRIA3,GRID2,GRIK3,GRIK5,GRM3,GSK3B,HIP1,HMGCR,HRAS,ITGB1,JAK2,KCNJ10,KCNQ3,KIF5B,KRAS,MAP1B,MAPT,MECP2,MEF2C,RAB8A,NEO1,NF1,NTRK2,OPHN1,PAFAH1B1,PRKN,PDE9A,PFN1,PFN2,SERPINE2,PLAT,PLCG1,PPP3CA,PPP3CB,PRKAR1B,PRKCE,MAPK1,PRNP,…
Ast0_R	GO:0003008	GO: system process	-0.411093	1.27896e-05	-2.01154	ABAT,ABL1,ADD3,ADH5,PARP1,ADRA1A,AKR1B1,AMFR,ANK2,ANXA6,APBB1,APBB2,APOE,APP,AQP4,AR,ARF4,RHOA,ASCL1,ASPH,ATP1A1,ATP1A2,ATP1B1,ATP1B2,ATP2A2,ATP2B2,ATP2B4,ALDH7A1,B2M,ADGRB3,BBS2,BBS4,BCHE,BMPR2,BRAF,TSPO,CACNA2D1,CACNB2,CALD1,CALM1,CALM2,CALM3,CAMK2D,CAMK2G,CASP3,CCND2,SCARB2,CDC42,CDK5,CHM,CNGA3,COL6A1,COL11A1,COMT,COPA,CREB1,CRY1,CRYAB,CTNNA2,CYBA,DAG1,CYB5R3,DLG1,DMD,DTNA,S1PR1,EDNRB,EGFR,EIF…
Ast0_R	GO:0034205	GO: amyloid-beta formation	-0.763711	3.23123e-05	-3.42955	APOE,CASP3,CLU,DYRK1A,NTRK2,PIN1,PRNP,PSEN1,RTN1,SORL1,PICALM,ROCK2,RTN3,SPON1,TMED10,NCSTN,BACE1,APH1A,PSENEN,RTN4,LRRTM3
Ast0_R	GO:0016477	GO: cell migration	-0.391781	3.18068e-05	-1.76203	AAMP,ABL1,ABL2,ACTG1,ACTN4,ADAM10,ADD2,AKT2,ANXA1,APBB2,APC,APOE,APP,ARF4,ARF6,RHOA,RHOB,RHOC,RND3,ARHGAP5,ASCL1,ASTN1,ATM,RERE,ATP1B2,ATP2B4,ATP5F1A,ATP5F1B,AXL,BAX,BBS4,BMP7,BMPR1A,BMPR2,BRAF,BSG,BST2,BTG1,TSPO,C1QBP,LDLRAD4,DDR1,CALR,KRIT1,CD9,CD47,CD63,CD81,CD151,CDK1,CDC42,CDH2,CDH4,CDK5,LYST,CNN2,CRK,CSNK2B,VCAN,CTNNA1,CTNNA2,CTNNB1,CTSH,DACH1,DAG1,DCX,GADD45A,DDT,DOCK1,DPYSL3,ATN1,S1PR1,ED…
Ast0_R	GO:0071495	GO: cellular response to endogenous stimulus	-0.39563	4.54083e-05	-1.71817	ABL1,ACACA,ACTN4,ACTN2,ACVR2A,PARP1,AKT2,ANXA1,APC,XIAP,AR,ARF6,RHOA,ARNT,ATP1A1,ATP1A2,ATP2B4,ATP5F1A,BBS2,BBS4,BLVRB,BMP7,BMPR1A,BMPR1B,BMPR2,BRAF,ZFP36L1,ZFP36L2,LDLRAD4,CA2,CALR,CASP3,CAT,CBL,CD63,AP3S1,COL4A2,COL6A1,CREB1,ATF2,CREBBP,CRK,CRY1,CSNK1D,CSNK2B,CTBP2,CTNNB1,CTSB,CTSD,CTSH,CTSL,DDX5,DMD,DYNC1LI2,DOCK3,DTYMK,EEF1A1,MEGF8,EGFR,EGR1,EIF4E,EIF4EBP2,EMD,ESR2,EXT1,EZH2,BPTF,FAT1,FER,FGF…
Ast0_R	GO:0061844	GO: antimicrobial humoral immune response mediated by antimicrobial peptide	0.781697	5.11119e-05	3.35463	APP,B2M,FAU,GAPDH,HMGN2,LGALS3,NPY,RPL30,RPL39,RPS19,CCL2,CXCL14,ROMO1
Ast0_R	GO:0050790	GO: regulation of catalytic activity	-0.403103	6.73895e-05	-1.68151	A2M,ABL1,ABL2,ABR,ACTB,ADAR,PARP1,APC,BIRC2,XIAP,APLP2,APOE,APP,RHOA,RHOC,ARL2,ASPH,ATP2B4,BAD,CALM1,CALM2,CALM3,CAST,CCND2,CCNG1,CCNT2,SCARB2,CHN1,CRK,CSNK2A1,CST3,CSTB,CTSB,CTSD,CTSH,DAP,DAPK1,DBI,GADD45A,DDX3X,DHX9,DHFR,DVL3,EDNRB,EGFR,EIF4A2,MARK2,EPHA5,EPHB2,EZH2,F2R,F3,FGFR1,FGFR2,FNTA,IFI6,XRCC6,GAPDH,GNAI2,GNAI3,GNAQ,GNAS,RAPGEF1,GRN,GRM3,GSK3B,GSTP1,MSH6,GTF2H1,HTT,HIF1A,HIP1,HMGB1,HNRNP…
Ast0_R	GO:0071456	GO: cellular response to hypoxia	-0.600624	0.000103094	-2.39455	AK4,BAD,BMP7,BNIP3,BNIP3L,ZFP36L1,CBL,ATF2,DNMT3A,FGFR2,FOXO3,FOS,MTOR,HIF1A,LMNA,MDM4,MT3,NDP,NFE2L2,P4HB,PGK1,PIK3CB,PRKCE,RORA,SDHD,SFRP1,TMBIM6,TGFB1,TP53,VEGFA,ROCK2,NPEPPS,STUB1,CITED2,ACAA2,PHB2,SIRT2,DDAH1,FAM162A,RGCC,HIPK2,HILPDA,UBQLN1,NOP53,HP1BP3,CHCHD2,EGLN1,FMN2,TIGAR,RTN4,RPTOR,MLST8,PINK1,EGLN3,MALAT1
Ast0_R	GO:0006629	GO: lipid metabolic process	-0.401877	0.000136956	-1.55262	ABCA1,ACAA1,ACACA,ACADM,ACADVL,ACAT1,ACAT2,ACLY,ADH5,AKT2,AKR1B1,APOE,APP,ASAH1,ATM,ATP1A1,ATP5F1A,ATP5F1B,AUH,BAX,BBS4,BCKDHB,TSPO,CAPN2,CAT,CBR1,SCARB2,CDK8,CHKA,CLU,COMT,CPT1A,CREB1,ATF2,CREM,CRK,DGKB,DBI,ECI1,DECR1,CYB5R3,ECH1,ECHS1,EDNRB,EGFR,EGR1,EPHX1,ETFA,ETFB,ETFDH,FABP5,ACSL3,FDFT1,FDPS,FDX1,FGFR1,MTOR,KDSR,GPX4,NR3C1,GSTP1,HSD17B10,HADHA,HADHB,HADH,HDLBP,HEXA,HMGCL,HMGCR,HMGCS1,HSD17B4…
Ast0_R	GO:0061564	GO: axon development	-0.443526	0.000150749	-1.69504	ABL1,ACTB,ACTG1,ALCAM,APBB1,APBB2,APLP1,APLP2,APOE,APP,BMP7,BMPR1B,BMPR2,BRAF,TSPO,DDR1,CASP3,CDH4,CDK5,CHN1,CNP,CREB1,CTNNA1,CTNNA2,DAG1,DHFR,DNM2,EFNB2,MEGF8,EIF4G2,MARK2,CTTN,EPHA5,EPHB1,EPHB2,ETV1,EXT1,FGFR2,FKBP1B,FOXG1,FLNA,FYN,GAP43,GDI1,GLI2,GLI3,GOLGA4,GPM6B,GRN,ARHGAP35,GSK3B,TNC,IFRD1,IGF1R,ITGB1,JAK2,ANOS1,KIF5A,KIF5B,KIF5C,STMN1,LRP4,MAP1B,MAP2,MAP6,MAPT,RAB8A,MT3,MTR,NCAM1,NCAM2,NDN…
Ast0_R	GO:0032870	GO: cellular response to hormone stimulus	-0.43468	0.00018348	-1.62414	ACACA,ACTN4,ACTN2,PARP1,AKT2,ANXA1,APC,AR,RHOA,ATP1A1,ATP1A2,ATP5F1A,BBS2,BBS4,BLVRB,ZFP36L1,ZFP36L2,CA2,CALR,AP3S1,COL6A1,CRK,CRY1,CSNK2B,CTBP2,CTSB,CTSD,CTSH,CTSL,DDX5,EGFR,EIF4E,EIF4EBP2,ESR2,EZH2,FAT1,FER,FKBP4,FOXO3,FOS,FOSB,MTOR,GAB1,GNAI2,GNAS,GNB1,GRB2,GRB10,GRB14,NR3C1,GSK3B,GTF2H1,HDAC1,NR4A1,HNRNPU,HRAS,PRMT2,HSF1,DNAJA1,HSPA8,TNC,IDE,IGF1R,IGFBP7,INSIG1,INSR,JAK1,JAK2,LYN,MAP1B,MEF2C,…
Ast0_R	GO:0015800	GO: acidic amino acid transport	-0.676205	0.000401584	-2.29654	ABAT,APBA1,ATP1A2,GABBR1,GJA1,ITGB1,KCNJ10,NF1,NTRK2,PRKG1,PSEN1,SLC1A2,SLC1A3,SLC6A1,EPM2A,SLC25A12,SLC25A13,ARL6IP5,GIPC1,PRAF2,RAB3GAP1,ARL6IP1,SLC38A2,TTYH1,TTYH3,SLC25A18
Ast0_R	GO:0045937	GO: positive regulation of phosphate metabolic process	-0.449326	0.00039907	-1.52724	ABL1,ACVR2A,APP,AR,RHOA,ARNT,BRAF,CALM1,CALM2,CALM3,CAPN2,CCND2,CSNK1D,DDX3X,DVL3,EGFR,EIF4G1,MARK2,EZH2,ACSL3,FGFR1,MTOR,FYN,XRCC6,GRB10,HIF1A,UBE2K,HRAS,HES1,HSP90AA1,INSR,ITGA6,JAK2,KRAS,LRP4,LYN,MAPT,MEF2C,MAP3K4,MAP3K5,MIF,MNAT1,MT3,NEDD9,NTRK2,NTRK3,PAK1,PAK2,PDGFRB,PFN2,PIN1,PPIA,PPP2CA,PRKAG1,MAPK1,MAP2K1,PRNP,PSEN1,PTK2,PTPN11,PTPRJ,RAC1,RAP1A,RAP2A,ROBO1,RPS3,SDCBP,SFRP2,STK4,ADAM17,TFR…
Ast0_R	GO:0033002	GO: muscle cell proliferation	-0.542184	0.000446939	-1.81618	ABL1,APOE,BMPR1A,BMPR2,CDK1,CTNNB1,DNMT1,S1PR1,EGFR,EPHB1,FGFR1,FGFR2,FOS,XRCC6,GJA1,GNAI2,HDAC1,ID2,IGF1R,IGFBP5,RBPJ,ITGA2,JAK2,JARID2,JUN,KPNA1,SMAD1,MEF2C,MAP3K5,MNAT1,NF1,NOTCH3,PDGFRB,PIK3CA,PIK3R1,PRKAR1A,PRKDC,PRKG1,PTEN,SKI,STAT1,TCF7L2,TGFB1,TGFB2,TPM1,XBP1,XRCC5,SF1,ZNF143,RBM10,VGLL4,CITED2,YAP1,GNA13,FRS2,SUGT1,ZFPM2,TENM4,FOXP1,PDCD4,EFEMP2,CTNNBIP1,NDRG2,NAA35,NDRG4,AKIRIN1,PDGFD,P…
Ast0_R	GO:0050803	GO: regulation of synapse structure or activity	-0.469886	0.00058873	-1.51777	ABL1,ADAM10,APOE,APP,ARF4,ARF6,RHOA,RHOB,KIF1A,ADGRB3,CDC42,CDH2,CDK5,CFL1,CHD4,CTNNA2,CTNNB1,DAG1,DBN1,DOCK1,EIF4G1,EPHB1,EPHB2,GPC4,FGFR1,FYN,GPM6A,GRID2,HSPA8,ITGB1,KIF5B,LRP4,CAPRIN1,MAP1B,MARK1,MECP2,MEF2C,NEDD8,NEDD9,NF1,NRCAM,NTRK2,PAFAH1B1,PAK3,PPT1,PRNP,PSEN1,PTPN13,PTPRD,PTPRS,RAC3,RAP2A,ROBO2,SPARC,CDKL5,UBE3A,VCP,YWHAZ,TUBA1A,SPARCL1,PPFIA2,SYNGAP1,CDK5R1,NAE1,WASL,LATS1,DCLK1,DLG5,NR…
Ast0_R	GO:0006873	GO: intracellular monoatomic ion homeostasis	-0.440802	0.0006402	-1.40778	ABCB7,ABL1,ANK2,ANXA6,APOE,APP,ARF1,ASPH,ATOX1,ATP1A1,ATP1A2,ATP1B1,ATP1B2,ATP1B3,ATP2A2,ATP2B2,ATP2B4,ATP5F1B,ATP6V1A,ATP6V1B2,ATP6V0B,ATP6V0A1,B2M,BAX,BNIP3,CA2,CACNB2,CALM1,CALM2,CALM3,CALR,CAMK2D,CLCN3,COX11,CYBA,DMXL1,DMD,F2R,FKBP1A,FKBP1B,FLNA,FTH1,FTL,GRN,GRINA,HTT,HIF1A,ITPR2,LAMP1,LAMP2,LYN,MT1E,MT1F,MT1X,MT2A,MT3,NUBP1,NEO1,PDE4D,PIK3CB,PKD2,PLCB4,PLCG1,PPT1,PRKCE,PRKD1,MAPK1,PRNP,PSEN1…
Ast0_R	GO:0046777	GO: protein autophosphorylation	-0.549037	0.00113053	-1.61786	ABL1,ATM,ATR,DDR1,CALM1,CALM2,CALM3,CAMK2D,DAPK1,DDX3X,DYRK1A,EGFR,MARK2,EPHB1,FER,FGFR1,FGFR2,MTOR,GSK3B,IGF1R,INSR,JAK2,LYN,MARK3,NTRK2,PAK1,PAK2,PDGFRB,PRKD1,EIF2AK2,PTK2,RAP2A,STK4,CDKL5,TAF1,VEGFA,VRK1,MAPKAPK5,STK16,MAP3K13,TOM1L1,NEK6,CHP1,TNIK,SMG1,SIK2,EIF2AK1,STK39,TAOK3,CDK12,TRPM7,RIOK2,TAOK1,PINK1,WNK3,WNK2,STK33,PEAK1
Ast0_R	GO:0042407	GO: cristae formation	-0.801888	0.00117486	-2.34954	MICU1,AFG3L2,IMMT,SAMM50,CHCHD3,PINK1,CHCHD6,SLC25A46,APOOL,CHCHD10,UQCC3
Ast0_R	GO:0044706	GO: multi-multicellular organism process	-0.584092	0.00147926	-1.65295	ACVR2A,PARP1,AR,BMPR2,BSG,C1QBP,DDR1,CALR,CAPN2,CTSB,FKBP4,FOS,FOSB,GJA1,GNAS,IGFBP5,IGFBP7,ITGA2,JUNB,NDP,PCSK5,SERPINE2,PTN,RPL29,SOD1,STAT5B,TGFB1,TIMP1,VEGFA,PARP2,TRIM28,CITED2,MAGED2,PRDX3,TMED2,KPNA6,LDOC1,DCAF13,AGO2,SLC38A2,ASH1L,STOX2,PITHD1,SMURF2,VMP1,YTHDF3
Ast0_R	GO:0050680	GO: negative regulation of epithelial cell proliferation	-0.559216	0.00168678	-1.55067	APOE,AR,ATP5F1A,B2M,KRIT1,CDK6,DLG1,EFNB2,FGFR2,MEF2C,NF1,NFIB,PAX6,PTPRK,PTPRM,PEX2,RB1,ROBO1,CCL2,SFRP1,SFRP2,SOX2,SOX9,SPARC,STAT1,STK3,STK4,ZEB1,TGFB1,TGFB2,CASK,TRIM24,AIMP1,MAGED1,MTSS1,PDCD10,PHB2,TINF2,INTU,RGCC,IFT52,IFT57,FBXW7,WDR13,CDC73,IFT74,ATP5IF1,DAB2IP
Ast0_R	GO:0090287	GO: regulation of cellular response to growth factor stimulus	-0.454936	0.00180194	-1.24846	ABL1,XIAP,ARNT,ATP2B4,LDLRAD4,CD63,CREBBP,CTNNB1,DMD,FKBP1A,GLG1,GPC1,GRB10,HDAC1,HDAC2,HIF1A,PRMT1,HES1,HSPA5,HSP90AB1,RBPJ,ILK,ING2,ITGB1,LTBP1,SMAD2,CITED1,MSX2,MT3,NEO1,NOTCH2,NUMA1,PIK3CB,PIN1,PPM1A,HTRA1,ARID4A,RBBP4,RBBP7,ROBO1,SDCBP,SFRP1,SFRP2,SKI,SKIL,SORL1,SOX11,ADAM17,ZEB1,TP53,UBE2D1,UBE2D3,VEGFA,VEGFB,XBP1,CASK,TSC22D1,WASF1,LATS1,ADGRG1,NREP,NRXN1,ADAMTS3,ZEB2,USP15,PDCD6,TOB1,SPRY…
Ast0_R	GO:0090671	GO: telomerase RNA localization to Cajal body	0.679797	0.00191504	1.84757	CCT6A,DKC1,PARN,TCP1,CCT3,RUVBL1,CCT7,CCT4,CCT2,CCT8,RUVBL2,CCT5,NOP10,NHP2
Ast0_R	GO:0048871	GO: multicellular organismal-level homeostasis	-0.398033	0.0023863	-1.04375	ABAT,ABL1,ACACA,ACADVL,ACTB,ACTG1,ACVR2A,ADAR,AKR1B1,SLC25A5,ANXA1,APBB2,APC,XIAP,APOE,AQP4,ARNT,ATP1B2,AXL,B2M,BARD1,BAX,BBS2,BBS4,BCL6,ZFP36L1,BSG,CAMLG,CASP3,CDH2,CDK6,CLCN3,COL6A1,CTNNB1,CTSH,DECR1,DIO2,DMD,DNASE2,DYNC1H1,S1PR1,EDNRB,EGFR,EGR1,EIF4G1,EXT1,EZH2,F2R,FABP5,FH,FOXO3,GJA1,GNAS,GPI,GRB10,HADH,HIF1A,HMGB1,HMGB2,PRMT1,HSF1,HSPA9,ID1,ID2,IGF1R,RBPJ,IL7,ITGB1,JAK2,KRAS,LAMC1,LTBP3,LYN,…
Ast0_R	GO:0150076	GO: neuroinflammatory response	-0.694585	0.00301864	-1.75049	APP,ATM,CLU,EGFR,GRN,NR3C1,IFNGR2,ITGB1,JAK2,LDLR,LRP1,LYN,MAPT,PSEN1,SPHK1,LARGE1,ZEB2,SYT11,IL33
Ast0_R	GO:0043524	GO: negative regulation of neuron apoptotic process	-0.525945	0.00306734	-1.32183	RHOA,AXL,BAX,BRAF,CLU,CNTFR,CTNNB1,F2R,GPI,GRN,GRINA,HIF1A,HRAS,JAK2,KRAS,MDK,MECP2,MEF2C,CITED1,MSH2,MT3,NONO,NTRK2,PRKN,PIK3CA,PPT1,PRKCI,PSEN1,PTPRZ1,RAD21,RASA1,CCL2,MAP2K4,SET,SOD1,UCP2,VEGFB,BTG2,SYNGAP1,CHL1,NES,PARK7,ADNP,CD2AP,FBXO7,TOX3,HIPK2,TMBIM4,RETREG1,OXR1,AMBRA1,SNX6,PINK1,CPEB4,DNAJC5,KDM2B,UNC5B,NRBP2
Ast0_R	GO:0032526	GO: response to retinoic acid	-0.622284	0.00311117	-1.56011	ABCA1,ABL2,ASCL1,ATM,CREB1,CTSH,FGFR2,GSK3B,HDAC2,TNC,IGFBP7,LYN,RORB,SOX9,TFRC,YES1,TEAD2,NCOA1,YAP1,PHB2,SNW1,NDUFA13,GDAP1,DNAAF2,ASXL1,BRINP3
Ast0_R	GO:0071402	GO: cellular response to lipoprotein particle stimulus	-0.755198	0.00317981	-1.88618	ABCA1,APOE,APP,CD9,CD81,ITGB1,LDLR,NPC1,SREBF2,ADAM17,TGFB1,TXNIP,MIA3
Ast0_R	GO:0040011	GO: locomotion	-0.364638	0.00326014	-0.906769	AAMP,ABL1,ABL2,ACTG1,ACTN4,ADAM10,AKT2,ANXA1,APC,APOE,APP,ARF6,RHOA,RHOB,RHOC,ARHGAP5,ATM,ATP1A2,ATP1B2,ATP2B4,ATP5F1A,ATP5F1B,BBS2,BBS4,BCL6,BMP7,BMPR1A,BMPR2,BRAF,BSG,BST2,C1QBP,LDLRAD4,CALR,KRIT1,CD9,CD47,CD81,CD151,CDC42,CDK5,CDK6,LYST,CNN2,COL6A1,CRK,CSNK2B,CTNNA1,CTNNA2,CTSH,DACH1,DAG1,GADD45A,DDT,DOCK1,DPYSL3,S1PR1,EDNRB,EFNB2,MEGF8,EGFR,EPHB1,EPHB2,EZH2,F2R,F3,FAT1,FER,FGFR1,FOXO3,FLNA,MT…
Ast0_R	GO:0006614	GO: SRP-dependent cotranslational protein targeting to membrane	0.709169	0.00335287	1.7549	SRP9,SRP14,SRP19,SRP54,SRP68,SRP72,SSR3,SEC61B,SEC63,SEC61A1,SRPRB
Ast1_R	GO:0042776	GO: proton motive force-driven mitochondrial ATP synthesis	0.558324	3.25403e-09	4.73882	ATP5F1A,ATP5F1B,ATP5F1C,ATP5F1D,ATP5F1E,ATP5PB,ATP5PF,ATP5PO,NDUFA1,NDUFA3,NDUFA5,NDUFA6,NDUFA7,NDUFA8,NDUFAB1,NDUFB1,NDUFB2,NDUFB3,NDUFB5,NDUFB7,NDUFB8,NDUFB9,NDUFB10,NDUFC1,NDUFC2,NDUFS2,NDUFS3,NDUFV1,NDUFS4,NDUFS5,NDUFS6,NDUFS8,NDUFV2,NDUFV3,SDHA,SDHC,SDHD,ATP5MF,ATP5PD,STOML2,NDUFA13,NDUFB11,NDUFA12,ATP5IF1,NDUFA11,NDUFS7
Ast1_R	GO:0006986	GO: response to unfolded protein	-0.607503	3.38783e-09	-5.1456	AMFR,ATF3,ATF4,BAX,CCND1,SERPINH1,DAXX,DDIT3,EIF2S1,HSF1,DNAJB2,DNAJA1,HSPA4,HSPA5,HSPA8,HSPB1,HSP90AA1,HSP90AB1,HSPD1,HSPE1,DNAJB1,DNAJC4,DNAJB9,NCK1,NFE2L2,PRKN,DNAJC3,PTPN2,TMBIM6,VCP,XBP1,MANF,MBTPS1,VAPB,EIF2AK3,BAG3,RNF7,HERPUD1,STUB1,HSPH1,OS9,TMED2,DNAJB4,HSPA4L,ATF6,ERP44,UBXN4,FAF2,TRAM1,PPP1R15A,SERP1,ERLEC1,ERO1A,DERL2,BFAR,TMBIM4,DNAJC10,QRICH1,TMEM33,SELENOS,CREBZF,DERL1,PPP1R15B,UB…
Ast1_R	GO:0019646	GO: aerobic electron transport chain	0.506273	1.07145e-08	4.03501	COX4I1,COX5B,COX6A1,COX6B1,COX6C,COX7A2,COX7B,COX7C,COX8A,CYC1,NDUFA1,NDUFA3,NDUFA4,NDUFA5,NDUFA6,NDUFA7,NDUFA8,NDUFAB1,NDUFB1,NDUFB2,NDUFB3,NDUFB5,NDUFB7,NDUFB8,NDUFB9,NDUFB10,NDUFC1,NDUFC2,NDUFS2,NDUFS3,NDUFV1,NDUFS4,NDUFS5,NDUFS6,NDUFS8,NDUFV2,NDUFV3,SDHA,SDHC,SDHD,UQCRB,UQCRC1,UQCRFS1,UQCRH,COX7A2L,COX5A,PARK7,ISCU,UQCRQ,UQCR10,CYCS,COQ9,NDUFS7,UQCC3
Ast1_R	GO:0048585	GO: negative regulation of response to stimulus	-0.375239	1.93401e-08	-2.89443	ABL1,ABL2,ADAR,ADM,PARP1,AMFR,SLC25A4,SLC25A5,SLC25A6,ANXA1,APLP1,APOE,APP,AR,RHOA,ATF3,ATF4,ATP2B4,BAX,BCL2L1,BCL6,BID,BLVRB,BMP7,C1QBP,LDLRAD4,PTTG1IP,CALR,CAV1,CBL,CCNC,CD9,CD44,CD59,CDH2,CLU,CRK,CRY1,CSNK1A1,CSNK1E,CSNK2A1,CSNK2A2,CTNNA1,CTNNA2,CTNND1,DAB1,DAG1,DDIT3,DDT,DDX3X,DLG1,RCAN1,DYRK1A,EGR1,ELF1,EMD,CTTN,ENO1,EPHB2,ERCC1,EYA3,EZH2,FBN2,FER,FHL2,FKBP1A,FKBP1B,FOXO3,FXN,FYN,IFI6,GCLM,G…
Ast1_R	GO:0043069	GO: negative regulation of programmed cell death	-0.400652	4.93063e-08	-2.9276	ABL1,ADAR,AKR1B1,SLC25A4,SLC25A5,SLC25A6,ANXA1,ANXA5,APBB2,BIRC2,AR,ARF4,RHOA,ARHGDIA,ASCL1,ASNS,ATF4,BAG1,BAX,CCND1,BCL2L1,BCL6,BID,BMP7,BNIP1,BNIP2,BNIP3,BNIP3L,BRAF,PTTG1IP,CAT,CAV1,CBL,CCND2,CCNG1,CD44,CDKN1A,CDKN1B,CEBPB,CFL1,CLU,CRYAB,CSNK2A1,CSNK2A2,CTNNA1,CTSH,DAD1,DDB1,DDX3X,DFFA,NQO1,EDNRB,CTTN,ENO1,EYA3,FHL2,FLNA,FXN,FTH1,FYN,IFI6,GBE1,GCLM,GLI3,GNAI2,GPI,GRK5,GPX4,GRN,GRINA,GSK3B,GSTP…
Ast1_R	GO:0006468	GO: protein phosphorylation	-0.381754	3.28308e-07	-2.47519	ABL1,ABL2,ACTB,ADAR,AKT2,APOE,APP,RHOA,CCND1,BMPR1B,BMPR2,BRAF,DDR1,CALM1,CALM2,CALM3,CAV1,CCND2,CCNG1,CCNT2,CDK11B,CDK5,CDK7,CDK8,CDKN1A,CDKN1B,CDKN3,CLK1,ATF2,CRKL,CSNK1A1,CSNK1D,CSNK1E,CSNK1G3,CSNK2A1,CSNK2A2,CSNK2B,CTBP1,DAPK3,DAXX,GADD45A,DDX3X,DMD,HBEGF,DVL3,DYRK1A,EIF4G1,MARK2,EPHB1,EPHB2,EZH2,FER,FGFR1,FYN,XRCC6,GAK,GMFB,GNAQ,GRK5,MKNK2,GSK3A,GSK3B,GSTP1,GTF2H1,NRG1,UBE2K,HRAS,HES1,DNAJA1…
Ast1_R	GO:0006338	GO: chromatin remodeling	-0.378028	2.15181e-06	-2.14236	ACTB,ACTL6A,AKT2,APEX1,APP,RERE,ATRX,BCL6,BRAF,CDK5,CHD1,CHD2,CHD4,ATF2,CREBBP,CSNK1A1,CSNK1D,CSNK1E,CSNK1G3,CSNK2A1,CSNK2A2,DAPK3,DAXX,DDB1,DYRK1A,EGR1,MARK2,EP300,FBL,EYA3,EZH2,GAK,MKNK2,GSK3A,GSK3B,GTF2B,HDAC1,HDAC2,HDGF,HMGB1,HMGB2,HMGA1,HNRNPC,HNRNPK,HNRNPU,PRMT2,IFI16,ING2,LBR,LMNA,MAK,MARK1,MECP2,KMT2A,MYC,NASP,NBN,NDN,NPM1,OGG1,PAK1,PAK2,PAK3,PAX6,PDPK1,PHF1,PIK3CA,PKM,PKN1,PRKDC,RAF1,RB1…
Ast1_R	GO:0023057	GO: negative regulation of signaling	-0.352753	2.28723e-06	-1.98977	ABL1,ABL2,ADAR,ADM,PARP1,AMFR,SLC25A4,SLC25A5,SLC25A6,APLP1,APOE,APP,AR,ARF1,RHOA,ATF3,ATF4,ATP2B4,BAX,BCL2L1,BCL6,BID,BLVRB,BMP7,C1QBP,LDLRAD4,PTTG1IP,CALR,CAV1,CBL,CCNC,CD44,CDH2,CLU,CRY1,CSNK1A1,CSNK1E,CSNK2A1,CSNK2A2,CTNNA1,CTNND1,DAB1,DAG1,DDIT3,DDX3X,DLG1,RCAN1,DYRK1A,EGR1,ELF1,EMD,CTTN,ENO1,EPHB2,EYA3,EZH2,FBN2,FHL2,FKBP1A,FKBP1B,FOXO3,FXN,FYN,IFI6,GABBR1,GJA1,GCLM,GLG1,GLI3,GNAI2,GNAO1,GP…
Ast1_R	GO:0006865	GO: amino acid transport	-0.633772	4.49389e-06	-3.38902	ABAT,GABBR1,GFAP,GJA1,ITGB1,NF1,NTRK2,PRKG1,PSEN1,SLC1A2,SLC1A3,SLC1A5,SLC3A2,SLC6A8,SLC12A2,SLC16A2,SLC7A5,SLC25A12,SLC25A13,ARL6IP5,RAB3GAP1,ARL6IP1,SLC7A11,SLC17A5,SLC38A2,SLC25A38,LRRC8A,TTYH1,TTYH3,SLC38A1,SFXN1,SFXN5,SLC25A29,SLC38A6,SERINC5
Ast1_R	GO:0010628	GO: positive regulation of gene expression	-0.365518	6.60835e-06	-1.89335	ABCF1,ABL1,ACTG1,ADAR,AKT2,ANK2,ANXA1,APEX1,APP,AR,ATF3,ATF4,B2M,BMP7,BMPR1B,BMPR2,POLR3D,BRAF,BSG,C1QBP,CALR,CAV1,CD58,CD81,CEBPB,CEBPG,CIRBP,CLU,CLNS1A,ATF2,CSF1,CTSH,CYBA,DDIT3,DDT,DDX1,DDX3X,DHX9,DYRK1A,EEF2,EGR1,EIF4G1,EIF4G2,EIF5A,ELAVL1,ENO1,EP300,EPHB2,F3,FUS,GAPDH,GJA1,GPI,GSK3A,GSK3B,HDAC1,HDAC2,HK1,HLA-A,HLA-E,HMGB1,HMGB2,HMOX1,HNRNPAB,HNRNPC,HNRNPD,HNRNPU,HRAS,HES1,HSF1,HSPA1B,HSPA8,H…
Ast1_R	GO:0170033	GO: L-amino acid metabolic process	-0.581937	7.38363e-06	-2.98634	ASNS,ATF4,ATP2B4,CDO1,DLST,GCSH,GFPT1,GCLM,GLUD1,GLUL,GOT1,IVD,MECP2,OAT,P4HB,PCBD1,PLOD2,PPAT,PSPH,PYCR1,QDPR,SHMT2,SMS,RIDA,PARK7,SEPHS2,DDAH1,SLC7A11,PHGDH,BLOC1S6,PSAT1,APIP,THAP4,ASNSD1,ADI1,KYAT3,MCCC1,NIT2,RIMKLB,ENOPH1,SRR,SLC38A1,GPT2,SERINC5
Ast1_R	GO:0016071	GO: mRNA metabolic process	-0.353951	1.18912e-05	-1.74313	ADAR,APEX1,APLP1,APP,ATF4,ZFP36L1,ZFP36L2,C1QBP,CDK11B,CDC5L,CEBPG,CIRBP,CLNS1A,ATF2,DDX1,DDX5,DHX9,DHX15,DKC1,DYRK1A,ELAVL1,ETF1,FLNA,FRG1,FUS,GRSF1,GSPT1,HNRNPA1,HNRNPA2B1,HNRNPAB,HNRNPC,HNRNPD,HNRNPF,HNRNPH1,HNRNPH3,HNRNPK,HNRNPL,HNRNPU,HSF1,HSPA1B,HSPA8,IK,ILF3,EIF3E,IREB2,IRF3,LGALS3,CAPRIN1,MAGOH,MBNL1,MFAP1,HNRNPM,NCL,SNU13,CNOT4,NOVA1,NPM1,YBX1,NUP98,PCBP2,PLRG1,PNN,POLR2G,MED1,PPP1R8,PTB…
Ast1_R	GO:0009607	GO: response to biotic stimulus	-0.355231	1.30038e-05	-1.73563	ABCA1,ABL1,ACTG1,ADAR,ADH5,ADM,PARP1,AP1G1,ANXA1,BIRC2,APOE,APP,AQP4,ARF1,RHOA,ATP1B1,AUP1,B2M,BAX,BCL2L1,POLR3D,BNIP3,BNIP3L,BPGM,BST2,C1QBP,CALM1,CALR,CAPN2,CASP3,CASP6,CAV1,CD47,CD58,CDC42,CEBPB,CEBPG,CFL1,LYST,AP1S1,CLU,CNP,CNR1,ATF2,CREBBP,CRK,CSF1,CSNK1A1,CXADR,CYBA,DAPK3,DDIT3,DDX1,DDX3X,DHX9,DHX15,NQO1,EDNRB,EIF5A,ENO1,EP300,EPHB2,EXT1,FAU,FER,FOS,FOSL2,FUCA2,FYN,IFI6,XRCC6,GAPDH,GPM6A,GP…
Ast1_R	GO:0001775	GO: cell activation	-0.379191	1.52957e-05	-1.82597	ABL1,ABL2,ACTB,ACTG1,ACTL6A,AP1G1,SLC25A5,ANXA1,APOE,APP,RHOA,B2M,BAX,BCL6,BID,BRAF,ZFP36L1,ZFP36L2,BST2,CASP3,CAV1,CBFB,CBL,CD9,CD44,CD47,CD81,CD151,CDKN1A,CEBPB,CEBPG,CLU,CLIC1,CLPTM1,CNR1,KLF6,ATF2,CSF1,CXADR,DGKB,DDOST,DHPS,DLG1,EFNB1,EFNB2,EGR1,EP300,EPHB1,EPHB2,ERCC1,EZH2,FER,FKBP1A,FKBP1B,FOXO3,FLNA,FOSL2,FYN,XRCC6,GJA1,GLA,GCLM,GLI3,GNAQ,GNAS,GPS2,GRB2,GRN,PDIA3,MSH6,HLA-A,HLA-E,HMGB1,HES…
Ast1_R	GO:1901605	GO: alpha-amino acid metabolic process	-0.570533	1.60133e-05	-2.736	ACAT1,ASNS,ATF4,ATP2B4,CDO1,DLST,GCSH,GFPT1,GCLM,GLUD1,GLUL,GOT1,HSD17B10,IVD,MECP2,OAT,ODC1,P4HB,PCBD1,PLOD2,PPAT,PSPH,PYCR1,QDPR,SHMT2,SMS,RIDA,PARK7,SEPHS2,DDAH1,SLC7A11,PHGDH,BLOC1S6,HIBCH,PSAT1,APIP,THAP4,AZIN1,ASNSD1,ADI1,KYAT3,MCCC1,NIT2,RIMKLB,ENOPH1,SRR,SLC38A1,GPT2,SERINC5
Ast1_R	GO:0170039	GO: proteinogenic amino acid metabolic process	-0.591021	2.20682e-05	-2.75193	ASNS,ATF4,ATP2B4,CDO1,DLST,GCSH,GFPT1,GCLM,GLUD1,GLUL,GOT1,IVD,MECP2,OAT,PCBD1,PLOD2,PPAT,PSPH,PYCR1,QDPR,SHMT2,SMS,RIDA,SEPHS2,DDAH1,SLC7A11,PHGDH,BLOC1S6,PSAT1,APIP,THAP4,ASNSD1,ADI1,MCCC1,NIT2,RIMKLB,ENOPH1,SRR,SLC38A1,GPT2,SERINC5
Ast1_R	GO:0009611	GO: response to wounding	-0.415935	3.22593e-05	-1.86811	ACTB,ACTG1,ANXA1,ANXA5,APOE,RHOA,RHOC,BAX,BNIP3,DST,BRAF,ZFP36L1,ZFP36L2,DDR1,CASP3,CAV1,CD9,CD44,CD59,CD151,CDKN1A,CLIC1,COMT,CRK,CTNNA1,DAG1,DGKB,DDIT3,DPYSL3,HBEGF,EPHB2,EXT1,F3,FKBP1B,FLNA,GAP43,GGCX,GLA,GNAQ,GNAS,GRN,GRIN2A,ARHGAP35,PDIA3,NRG1,HMOX1,HRAS,HSPB1,TNC,IGF1R,ILK,ITGA2,ITGB1,MAP1B,MDK,NACA,NF1,NFIA,NFE2L2,NFIB,NOTCH2,SERPINE1,PAK1,PAX6,CHMP1A,PDGFRA,SERPINE2,PIK3CA,PIK3CB,PLAT,PLC…
Ast1_R	GO:0000028	GO: ribosomal small subunit assembly	0.720124	4.09575e-05	3.15967	FAU,RPSA,PRKDC,RPS5,RPS14,RPS15,RPS19,RPS27,RPS28,XRCC5,RRP7A,RPS27L,MRPS7
Ast1_R	GO:0044419	GO: biological process involved in interspecies interaction between organisms	-0.336144	6.148e-05	-1.41559	ABCA1,ABL1,ACTG1,ADAR,ADH5,ADM,PARP1,AP1G1,ANXA1,BIRC2,APOE,APP,AQP4,ARF1,RHOA,ATP1B1,AUP1,B2M,BAX,BCL2L1,POLR3D,BNIP3,BNIP3L,BPGM,BSG,BST2,C1QBP,CALM1,CALR,CAPN2,CASP3,CASP6,CAV1,CBL,CCNT2,SCARB2,CD47,CD58,CD81,CDC42,CEBPB,CEBPG,CFL1,CHD1,LYST,AP1S1,CLU,CNP,CNR1,ATF2,CREBBP,CRK,CSF1,CSNK1A1,CSNK2A1,CSNK2B,CTSB,CXADR,CYBA,DAG1,DAPK3,DDB1,DDX1,DDX3X,DHX9,DHX15,NQO1,EDNRB,EEF1A1,EFNB2,EIF5A,ENO1,EP…
Ast1_R	GO:0097250	GO: mitochondrial respirasome assembly	0.364228	6.97384e-05	1.51392	ATP5F1D,COX7A2,FXN,NDUFA1,NDUFA3,NDUFA5,NDUFA6,NDUFA8,NDUFAB1,NDUFB1,NDUFB2,NDUFB3,NDUFB5,NDUFB7,NDUFB8,NDUFB9,NDUFB10,NDUFC1,NDUFC2,NDUFS2,NDUFS3,NDUFS4,NDUFS5,NDUFS8,SCO1,SURF1,UQCRFS1,AIFM1,COX7A2L,COX17,NDUFAF3,HIGD1A,COA3,NDUFAF4,TIMM21,NDUFA13,COX16,COA4,NDUFB11,TMEM70,UQCC1,COA1,NDUFA12,RAB5IF,SDHAF3,LYRM2,ATPAF1,TMEM223,NDUFAF5,UQCC2,COX14,LYRM7,COX19,DMAC1,NDUFAF2,COX20,NDUFA11,HIGD2A,ND…
Ast1_R	GO:0007565	GO: female pregnancy	-0.534366	7.33164e-05	-2.2095	ADM,PARP1,AR,BMPR2,BSG,C1QBP,DDR1,CALR,CAPN2,CNR1,CTSB,FBN2,FKBP4,FOS,GJA1,GNAS,IGFBP2,IGFBP5,IGFBP7,ITGA2,ITGA3,JUNB,PCSK5,MED1,PTN,RARA,RPL29,SPP1,NR2F2,TGFB1,TIMP1,VEGFA,FOSL1,TRIM28,MAGED2,PRDX3,TMED2,KPNA6,DCAF13,DAZAP1,AGO2,EPN1,SLC38A2,UBE2Q1,ASH1L,STOX2,SMURF2,SLC38A1,VMP1,YTHDF3
Ast1_R	GO:0098609	GO: cell-cell adhesion	-0.372677	0.000109625	-1.47583	ABL1,ABL2,ACTB,ACTG1,ACTL6A,JAG1,ANXA1,RHOA,ATP1B2,B2M,BCL6,BMP7,ZFP36L1,CASP3,CAV1,CBFB,CD9,CD44,CD47,CD58,CD81,CDH2,CDH4,CDH6,CEBPB,CLIC1,CNN3,CTNNA1,CTNNA2,CTNND1,CXADR,DAB1,DHPS,DLG1,DLG2,EFNB1,EFNB2,CELSR2,EP300,EXT1,FAT1,FER,FOXO3,FLNA,FYN,GLA,GLI3,GNAS,GRID2,PDIA3,HLA-A,HLA-E,HMGB1,HES1,HSPB1,HSPD1,IGFBP2,ILK,ITGA2,ITGA3,ITGAE,ITGB1,ITGB8,JAK1,KIFC3,LGALS1,LGALS3,LPP,LRP6,CD46,MDK,KITLG,CD…
Ast1_R	GO:0042149	GO: cellular response to glucose starvation	-0.653024	0.000114705	-2.57319	PLIN2,ASNS,ATF4,CHKA,FOXO3,HNRNPA1,HSPA5,IFI16,NFE2L2,PIK3C3,TP53,UPP1,XBP1,YWHAG,YWHAZ,SLC7A5,EIF2AK3,SH3GLB1,PRKAG2,CPEB4,SESN2,SESN3
Ast1_R	GO:0170041	GO: non-proteinogenic amino acid metabolic process	-0.71855	0.00014024	-2.76866	ABAT,ATP2B4,DPYD,ODC1,P4HB,PLOD2,SLC1A3,PARK7,DDAH1,PHGDH,AZIN1,KYAT3,SRR,SLC38A1,AASDH
Ast1_R	GO:0048732	GO: gland development	-0.416252	0.000220713	-1.52189	ABL1,ACAT1,ACO2,AKT2,AR,ARF6,ARHGAP5,ASCL1,BAX,CCND1,BMP7,BRAF,DDR1,CAPN1,CAV1,CDC42,CDKN1B,CDO1,CEBPB,CEBPG,ATF2,CRKL,CSF1,CSNK2A2,DAG1,EXT1,EZH2,FASN,FGFR1,FKBP4,GJA1,GLI3,NR3C1,ARHGAP35,NRG1,HNRNPD,HES1,TNC,ID2,ID4,IGF2R,IGFBP5,RBPJ,ITGA2,SMAD2,MAN2A1,MDK,MSN,MTX1,NF1,NFIB,NME1,NOTCH1,NOTCH2,NPC1,PAX6,PBX1,PCNA,PDGFRA,SERPINE2,PIK3CA,PKD2,MED1,PRKCSH,MAPK1,MAP2K1,MAP2K2,PSAP,PSEN1,PTN,RAF1,RAR…
Ast1_R	GO:0050810	GO: regulation of steroid biosynthetic process	-0.67745	0.000226398	-2.46939	ADM,APOE,ASAH1,ATP1A1,EGR1,GNAI1,NR3C1,IGF1R,IGFBP7,INSIG1,PRKG1,MAPK1,SREBF2,SF1,AKR1C3,MBTPS1,QKI,DKK3,C7orf50
Ast1_R	GO:0045944	GO: positive regulation of transcription by RNA polymerase II	-0.333348	0.000257726	-1.19633	ABL1,ACTN4,PARP1,JAG1,APBB2,APEX1,APP,AR,ARF4,ASCL1,ZFHX3,ATF1,ATF3,ATF4,ATRX,BACH1,BMP7,BMPR1B,BMPR2,CBFB,CCNC,CCNT2,CD81,CDC5L,CDK7,CDK8,CEBPB,CEBPD,CEBPG,KLF6,ATF2,CREBBP,CREM,CTBP2,DDIT3,DDX3X,DHX9,DVL3,E2F4,EEF1D,EGR1,EIF4A1,EIF5A,ELF1,EP300,ERCC1,ESR2,ETV1,ETV5,FOXO3,FOS,FOSL2,XRCC6,GABPB1,NR6A1,GLI3,GPS2,NR3C1,GSK3A,GTF2A2,GTF2F1,GTF2F2,GTF2I,HDAC1,HDAC2,HDGF,HMGB1,HMGB2,HMGA1,HNRNPD,HNRNP…
Ast1_R	GO:0006584	GO: catecholamine metabolic process	0.733542	0.000325397	2.55829	ABAT,ALDH2,COMT,GRIN2A,PRKN,PARK7,PNKD,MOXD1,MTPN,RNF180
Ast1_R	GO:0036503	GO: ERAD pathway	-0.503806	0.000320234	-1.76057	AMFR,AUP1,CALR,CANX,CAV1,DNAJB2,HSPA5,MAN1A1,DNAJB9,NFE2L2,PRKN,RNF5,SEL1L,SGTA,HSP90B1,UFD1,VCP,XBP1,UBXN8,USP14,UBE4A,HERPUD1,BCAP31,STUB1,UBE4B,MAN1A2,SEC61B,OS9,FAF1,RNF139,ATF6,UBXN4,FAF2,ECPAS,SDF2L1,ERLEC1,UBQLN1,DERL2,UBXN1,RNFT1,UBE2J1,DNAJC10,NPLOC4,UGGT2,SELENOS,UGGT1,CCDC47,DERL1,FOXRED2,HM13,TMEM259,RNF185,UBE2J2,UBXN2A,STT3B,UBAC2
Ast1_R	GO:0045444	GO: fat cell differentiation	-0.463703	0.000443545	-1.55482	JAG1,AKT2,CCND1,BMP7,BNIP3,ZFP36L1,ZFP36L2,CEBPB,CEBPD,ATF2,CTBP1,CTBP2,DDIT3,EP300,FOSL2,GRK5,GPS2,HNRNPU,HES1,ID2,ID4,INSIG1,PDGFRA,MED1,PSMB8,RORA,SORT1,SFRP1,SFRP2,SOD2,TFE3,TGFB1,TGFB1I1,TRIO,VEGFA,XBP1,ZFP36,HMGA2,PIAS1,YAP1,FERMT2,CCDC85B,ATF5,SIRT2,PLCB1,ZFPM2,CBY1,NIPBL,WWTR1,DHRS7B,BBS9,AAMDC,ERO1A,SDF4,ZBTB7A,BBS7,ASXL2,NOC3L,FTO,TMEM120A,ARID5B,FAM120B,SYAP1,OSBPL8,OSBPL11,WDFY2
Ast1_R	GO:0022603	GO: regulation of anatomical structure morphogenesis	-0.350875	0.000491969	-1.16072	ABL1,ADM,JAG1,ALDOA,ANXA1,ATP2B4,KIF1A,ADGRB2,ADGRB3,BCL6,BMP7,BMPR2,BNIP3,BRAF,BTG1,CAPZB,CD44,CDH4,CDK5,CFL1,CHN1,COL4A2,ATF2,CRK,CSF1,CST3,CTSH,DAB1,DAG1,DAPK3,DBN1,GADD45A,DLG1,DVL3,EFNB2,EIF4G2,MARK2,EPHB2,EPS8,F3,FGF13,FGFR1,FYN,GAB1,GJA1,GLA,GLUL,GOLGA4,GRN,ARHGAP35,GSK3B,GTF2I,HMOX1,HES1,HSPB1,IFRD1,ITGB1,ITGB8,JAK1,LRP4,CAPRIN1,SMAD1,MAP1B,MAP2,MAPT,MDK,MECP2,MEF2C,MKLN1,MSN,MT3,MYO10,NE…
Ast1_R	GO:0072348	GO: sulfur compound transport	-0.738723	0.000548955	-2.40858	GJA1,MGST1,SLC1A2,SLC3A2,SLC7A5,SLC25A11,SLC25A17,SLC7A11,SLC25A39,LRRC8A,SLC35B2
Ast1_R	GO:2000145	GO: regulation of cell motility	-0.336692	0.000747194	-1.05269	AAMP,ABL1,ABL2,ACTG1,ACTN4,JAG1,AKT2,ANXA1,APOE,APP,ARF6,RHOA,RHOC,ARHGAP5,ATP1B2,ATP2B4,ATP5F1A,ATP5F1B,BCL6,BMP7,BMPR2,BRAF,BSG,BST2,C1QBP,LDLRAD4,CALR,CAV1,CD9,CD47,CD81,CD151,CDC42,CDK5,CDKN1B,CRK,CRKL,CSF1,CSNK2B,CTNNA1,CTNNA2,CTSH,DAG1,DAPK3,GADD45A,DDT,DPYSL3,HBEGF,EPHB2,EZH2,F3,FAT1,FBN2,FER,FGFR1,FOXO3,FLNA,GAB1,GJA1,GLUL,GNAI2,GPI,GRN,GSK3B,HDAC1,HDAC2,HMGB1,HMOX1,HRAS,HSPA5,HSPA8,HSPB1…
Ast1_R	GO:0060324	GO: face development	-0.617574	0.000888506	-1.88443	ASPH,BRAF,EP300,PDGFRA,MAPK1,MAP2K1,MAP2K2,RAF1,RARA,RRAS,SKI,TGFB1,ZFAND5,NOG,RAB3GAP1,NIPBL,ANKRD11,CHD7,CRISPLD1,ARID5B
Ast1_R	GO:0042445	GO: hormone metabolic process	-0.52647	0.00114394	-1.54866	ADM,AKR1B1,ATP1A1,CPE,CTSB,DIO1,EDNRB,EGR1,FDX1,NR3C1,HSD17B10,HSD17B4,IGF1R,P4HB,PCSK5,PDGFRA,MED1,SCP2,SLC16A2,SPP1,SRD5A1,AKR1C3,PCSK7,ATP6AP2,ZMPSTE24,STUB1,DKK3,PCSK1N,RDH11,HSD17B12,DHRS7,SLCO1C1,ERO1B,PNPLA2,RDH14,SLC30A5,YIPF5,SELENOM,RDH10
Ast1_R	GO:0051963	GO: regulation of synapse assembly	-0.480542	0.00129866	-1.38709	APP,ARF6,ADGRB3,CHD4,EIF4G1,EPHB1,EPHB2,FGFR1,GRID2,LRP4,MAP1B,MARK1,MEF2C,NEDD8,NTRK2,RAP2A,ROBO2,VLDLR,OGT,NAE1,UBE2M,LATS1,DCLK1,NRXN1,CRIPT,NTN1,DOCK4,FARP1,PDLIM5,GNA13,IL1RAPL1,LZTS1,NLGN1,CLSTN1,MYCBP2,PUM2,SRGAP2,ADNP,NECTIN3,CYFIP2,EEF2K,SETD5,RTN4,LRRN1,TRIM47,LRRC4B,ARHGAP12,LRFN5,SRGAP2B,SRGAP2C
Ast1_R	GO:0072599	GO: establishment of protein localization to endoplasmic reticulum	-0.571784	0.00143343	-1.62594	HSPA5,MAN1A1,SGTA,SRP9,SRP14,SRP19,SRP54,SRP68,SRP72,SSR3,SEC62,HERPUD1,RAB10,SEC61B,SEC63,RAB3GAP1,TRAM1,SEC61G,RAB3GAP2,SPCS1,CHMP4A,SEC61A1,SGTB,SRPRB,ZFAND2A,CHMP4B
Ast1_R	GO:0141061	GO: disruption of cell in another organism	0.685932	0.00154081	1.92901	GAPDH,HMGN2,LGALS3,NINJ1,RPL30,RPS19,CXCL12,CXCL14,TUSC2,ROMO1
Ast1_R	GO:0050803	GO: regulation of synapse structure or activity	-0.402266	0.00158457	-1.12638	ABL1,APOE,APP,ARF4,ARF6,RHOA,KIF1A,ADGRB3,CDC42,CDH2,CDK5,CFL1,CHD4,CTNNA2,DAB1,DAG1,DBN1,EIF4G1,EPHB1,EPHB2,FGFR1,FYN,GPM6A,GRID2,HSPA8,ITGB1,LRP4,CAPRIN1,MAP1B,MARK1,MECP2,MEF2C,NEDD4,NEDD8,NEDD9,NF1,NRCAM,NTRK2,PAFAH1B1,PAK3,PRNP,PSEN1,RAP2A,ROBO2,ROCK1,SPARC,UBE3A,VCP,VLDLR,YWHAZ,TUBA1A,OGT,CAMK1,NRP2,NAE1,WASL,UBE2M,LATS1,DCLK1,NRXN1,CRIPT,NTN1,DOCK4,ABI2,FARP1,BAIAP2,PDLIM5,GNA13,C1QL1,IL1R…
Ast1_R	GO:0170038	GO: proteinogenic amino acid biosynthetic process	-0.630302	0.00164523	-1.75462	ASNS,GLUD1,GLUL,GOT1,OAT,PCBD1,PLOD2,PSPH,PYCR1,SHMT2,SEPHS2,PHGDH,PSAT1,APIP,ASNSD1,ADI1,ENOPH1,SERINC5
Ast1_R	GO:0019233	GO: sensory perception of pain	0.574704	0.00181489	1.57535	CDK5,COMT,EPHB1,FABP5,FYN,GRIN2A,ITGA2,MECP2,NDN,SCN1A,CCL2,CXCL12,BACE1,TMEM120A
Ast1_R	GO:0150104	GO: transport across blood-brain barrier	-0.596492	0.00183129	-1.63274	APOE,ATP1B2,ATP2B4,FABP5,SLC1A2,SLC1A3,SLC1A5,SLC2A3,SLC5A3,SLC12A2,SLC16A1,SLC16A2,TFRC,SLC7A5,SLC4A4,SLC44A1,SLCO1C1,SLC38A2,SLC38A1,MFSD2A
Ast1_R	GO:0001707	GO: mesoderm formation	-0.575279	0.00268405	-1.47916	BMP7,BMPR2,FGFR1,GJA1,GPI,ITGA2,ITGA3,ITGB1,SMAD1,SMAD2,NF2,PRKAR1A,SFRP2,TAF10,TXNRD1,HMGA2,NOG,KDM6B,TWSG1,EPB41L5,WLS
Ast1_R	GO:1902600	GO: proton transmembrane transport	0.266506	0.00283695	0.678832	ACTN4,SLC25A4,SLC25A5,ATP1A1,ATP1B1,ATP5F1A,ATP5F1B,ATP5F1C,ATP5F1D,ATP5F1E,ATP5PB,ATP5MC1,ATP5MC2,ATP5MC3,ATP5PF,ATP6V1A,ATP6V1B2,ATP6V1C1,ATP6V1E1,ATP6V0B,ATP6V0A1,ATP6AP1,ATP5PO,CLCN3,COX4I1,COX5B,COX6B1,COX7B,COX8A,CYB5A,CYC1,LETM1,NDUFA1,NDUFA3,NDUFA4,NDUFA5,NDUFA6,NDUFA7,NDUFA8,NDUFB1,NDUFB2,NDUFB3,NDUFB5,NDUFB7,NDUFB8,NDUFB9,NDUFB10,NDUFC1,NDUFC2,NDUFS2,NDUFS3,NDUFV1,NDUFS4,NDUFS5,NDUFS6,N…
Ast1_R	GO:0072329	GO: monocarboxylic acid catabolic process	0.351711	0.00300644	0.886996	ACAA1,ACADVL,ACAT1,ACOX1,AKT2,CNR1,ECI1,DECR1,ECH1,ECHS1,ETFB,HSD17B10,HADHA,HADHB,HADH,HEXA,HSD17B4,IVD,PCCB,PEX13,PGD,PHYH,ABCD3,SCP2,SLC16A1,LPIN2,AKR1A1,ACAA2,ECI2,SLC25A17,LPIN1,CRYL1,DCXR,CROT,ECHDC1,BDH2,SESN2,LONP2,MFSD2A,ABHD3
Ast1_R	GO:0042073	GO: intraciliary transport	0.488507	0.00324599	1.21572	ARL3,MAK,PCM1,IFT88,SSNA1,DYNLL1,KIF3B,RABL2B,CLUAP1,INTU,IFT81,WDPCP,IFT52,DYNC2LI1,IFT57,IFT22,IFT20,IFT43,SSX2IP
Ast1_R	GO:0170034	GO: L-amino acid biosynthetic process	-0.600527	0.00364912	-1.46397	ASNS,GLUD1,GLUL,GOT1,OAT,PCBD1,PLOD2,PSPH,PYCR1,SHMT2,PARK7,SEPHS2,PHGDH,PSAT1,APIP,ASNSD1,ADI1,ENOPH1,SERINC5
Ast1_R	GO:0046530	GO: photoreceptor cell differentiation	-0.709393	0.00362845	-1.73112	ARL3,NOTCH1,NTRK2,PAX6,PPP2R3A,SOX9,VEGFA,MFSD2A,IFT20,SAMD11
Ast1_R	GO:0009895	GO: negative regulation of catabolic process	-0.372	0.00397956	-0.892861	ADRA1A,ATP2B4,BCL2L1,CAMLG,CIRBP,CNR1,CSNK2A1,CSNK2A2,CSNK2B,CST3,DHX9,DFFA,NQO1,DKC1,TRDMT1,EIF4G1,EIF4G2,ELAVL1,EP300,FLNA,FUS,FYN,GOLGA2,GRIN2A,GSK3A,HMGCR,HMOX1,HNRNPAB,HNRNPC,HNRNPD,HNRNPU,HSP90AB1,FOXK2,IREB2,MAP1A,MCL1,MDM4,MT3,NPC1,YBX1,SERPINE2,PIK3CA,PIN1,CTSA,PPP2CA,PSEN1,RELA,TRIM27,RNF5,ROCK1,RPL5,RPL11,RPS7,SGTA,SNRNP70,SORL1,TAF1,TAF9,TIMP1,TIMP2,TIMP3,TP53,ZFP36,CSDE1,USP7,FXR1,SL…
Ast2_R	GO:0051239	GO: regulation of multicellular organismal process	-0.479051	2.84362e-08	-3.61498	ACTB,ADD1,ADD3,AGT,ANXA1,APOE,APP,ARHGAP5,ATP1A2,ATP1B2,B2M,ADGRB3,BMP7,BMPR2,ZFP36L1,BSG,BTG1,TSPO,C1QBP,CALM1,CALM2,CALM3,CALR,CAMK2D,KRIT1,CD9,CD47,CD81,CDK1,CLU,VCAN,NCAN,CST3,CUX1,CYBA,DBN1,DDIT3,DDT,DDX3X,DECR1,DLG1,EDNRB,EGR1,EIF4G2,ELAVL1,ENO1,FABP5,FER,FKBP1B,FYN,GAPDH,GFAP,GNAO1,GNAQ,GPM6B,GSK3B,GSTP1,GTF2I,HIF1A,HLA-A,HMGB2,HNRNPK,HRAS,PRMT1,HES1,HSPA9,HSPD1,ID2,IFRD1,IGFBP2,IGFBP5,RBP…
Ast2_R	GO:0007166	GO: cell surface receptor signaling pathway	-0.473475	6.0146e-07	-2.94539	AGT,ANXA1,APOE,APP,ARL3,ADGRB3,BMP7,BMPR2,DST,BSG,DDR1,CALM1,CAMLG,CD47,CD63,CD81,CDC42,CDH2,CNTFR,CPE,CSNK1A1,CSNK2B,CTNND2,CTSD,CYBA,DDIT3,DDX3X,DDX5,EDNRB,EGR1,EIF5A,FER,FYN,GNAI2,GNAQ,GSK3B,GSTP1,HIF1A,UBE2K,HLA-A,HMGB2,HRAS,PRMT1,HES1,HSPA5,HSP90AB1,IGFBP2,IGFBP5,RBPJ,ITGB8,JAK1,JUN,STMN1,LMNA,LRP1,LTBP1,SMAD5,MDK,MT3,NDN,NF1,NFIA,NTRK2,P4HB,PFDN5,SERPINE2,PIN1,PPP2CB,PPP2R1A,PPP3CA,MAPK1,PR…
Ast2_R	GO:0048870	GO: cell motility	-0.474958	8.32637e-07	-2.88753	AAMP,ACTB,ACTG1,AGT,ANXA1,APOE,APP,ARHGAP5,RERE,ATP1B2,ATP5F1A,ATP5F1B,BMP7,BMPR2,DST,BSG,BTG1,TSPO,C1QBP,DDR1,CALR,KRIT1,CD9,CD47,CD63,CD81,CD151,CDK1,CDC42,CDH2,CSNK2B,VCAN,CTNNA2,DCX,DDIT3,DDT,DPYSL3,ATN1,EDNRB,EMX2,FER,FYN,GNAI2,GPM6A,GSK3B,HIF1A,HMGB2,HRAS,HES1,DNAJA1,HSPA5,HSPA8,IGFBP5,ITGB8,STMN1,LMNA,LRP1,MAP1B,MDK,NDN,NF1,NFE2L2,NRCAM,NTRK2,PCM1,PFN1,PFN2,SERPINE2,PIN1,PLTP,PPIA,PPIB,PPP…
Ast2_R	GO:0009653	GO: anatomical structure morphogenesis	-0.450703	1.138e-06	-2.67891	AAMP,ACTB,ACTG1,ACTN1,AGT,ANXA1,APLP1,APOE,APP,RERE,ATP5F1B,ADGRB3,BMP7,BMPR2,BNIP3,ZFP36L1,BSG,BTG1,CA2,DDR1,CAPZB,KRIT1,CCNG1,CD9,CD47,CD81,CD151,CDC42,CDH2,CFL2,CLU,COL11A1,COMT,CPE,CRYAB,CSNK2B,CSRP2,CST3,CTNNA2,CTNND2,CUX1,DBN1,DLG1,EIF4G2,EMX2,FHL1,FYN,GAP43,GNG5,GPM6A,GSK3B,GTF2I,HIF1A,HRAS,HES1,HSBP1,HSPA5,ID2,ID3,IFRD1,IGFBP5,RBPJ,ITGB8,JAK1,KIF5C,KRAS,STMN1,LRP1,CAPRIN1,SMAD5,MAP1B,MAP2…
Ast2_R	GO:0071456	GO: cellular response to hypoxia	-0.732166	1.56574e-06	-4.25043	BMP7,BNIP3,BNIP3L,ZFP36L1,ENO1,HIF1A,LMNA,MT3,NFE2L2,P4HB,PGK1,RORA,SFRP1,VEGFA,NOL3,ROCK2,STUB1,DDAH1,FAM162A,HILPDA,NOP53,CHCHD2,FMN2,RTN4,MLST8,MALAT1
Ast2_R	GO:0023052	GO: signaling	-0.398945	3.38784e-06	-2.18226	AGT,ANXA1,APLP1,APOE,APP,ARF1,ARHGAP5,ARL3,ATP1A2,ADGRB3,BMP7,BMPR2,BNIP3,BNIP3L,DST,ZFP36L1,BSG,TSPO,C1QBP,CA2,DDR1,CALM1,CALM2,CALM3,CALR,CAMK2D,CAMLG,CAT,KRIT1,CCNB1,CCNG1,CD47,CD63,CD81,CDK1,CDC20,CDC42,CDH2,CLU,CLIC1,CNTFR,COMT,CPE,CREM,CRYAB,CSNK1A1,CSNK2B,CTNND2,CTSD,CTSL,CYBA,DBN1,DCX,DDIT3,DDT,DDX3X,DDX5,DHX15,NQO1,DLG1,DLG2,DPYSL2,DTNA,EDNRB,EGR1,EIF2S1,EIF4E,EIF4EBP1,EIF5A,ENO1,FABP5,F…
Ast2_R	GO:0016485	GO: protein processing	-0.742819	3.39532e-05	-3.31974	CPE,CTSL,ENO1,GSN,P4HB,PGK1,SERPINE2,PRNP,RFX4,NOL3,SPCS2,METAP2,SEC11A,PCSK1N,SPCS1,STOML2,APH1A
Ast2_R	GO:0019646	GO: aerobic electron transport chain	0.51977	4.07182e-05	2.2819	COX4I1,COX6A1,COX6B1,COX7A2,COX8A,NDUFA1,NDUFA3,NDUFA4,NDUFA6,NDUFAB1,NDUFB1,NDUFB2,NDUFB3,NDUFB5,NDUFB6,NDUFB8,NDUFB10,NDUFC1,NDUFC2,NDUFS2,NDUFS5,NDUFS6,NDUFS8,NDUFV2,NDUFV3,UQCRB,UQCRC2,UQCRFS1,UQCRH,COX5A,PARK7,UQCRQ,UQCR10
Ast2_R	GO:0097746	GO: blood vessel diameter maintenance	-0.822331	5.02476e-05	-3.53511	ADD3,AGT,APOE,ATP1A2,BMPR2,EDNRB,PRKG1,RAP1GDS1,SOD1,VEGFA,ROCK2
Ast2_R	GO:0141124	GO: intracellular signaling cassette	-0.433645	0.000208287	-1.59639	AGT,APOE,APP,ARHGAP5,ARL3,ATP1A2,BMP7,BMPR2,ZFP36L1,C1QBP,DDR1,CALM1,CALM2,CALM3,CALR,CAMK2D,CAT,KRIT1,CD81,CDK1,CDC42,CDH2,CRYAB,CSNK1A1,CSNK2B,DDIT3,DDT,DDX3X,DHX15,DLG1,EDNRB,EIF2S1,FER,FKBP1B,GAPDH,GNAI2,GSK3B,GSTP1,HINT1,HRAS,PRMT1,DNAJA1,HSPA5,IGBP1,IGFBP5,JUN,KRAS,STMN1,LGALS1,LRP1,SMAD5,MAPT,MT3,NF1,NFE2L2,NTRK2,PEBP1,PRDX1,SERPINE2,PIN1,PPIA,PPP2CB,PPP2R1A,PPP3CA,PRKG1,MAPK1,MAPK6,PRNP,P…
Ast2_R	GO:0006814	GO: sodium ion transport	-0.777915	0.000299603	-2.74095	AGT,ATP1A2,ATP1B2,CAMK2D,DLG1,EDNRB,SERPINE2,SLC3A2,YWHAH,AHCYL1,COMMD3,WNK1
Ast2_R	GO:0006879	GO: intracellular iron ion homeostasis	0.730789	0.00062621	2.34092	B2M,FTH1,FTL,HIF1A,SOD1,ATP6V0D1,ATP6V1G1,FBXL5,CISD1,BOLA3
Ast2_R	GO:0015986	GO: proton motive force-driven ATP synthesis	0.432581	0.000766237	1.34776	ATP5F1A,ATP5F1B,ATP5F1C,ATP5F1D,ATP5MC1,ATP5MC2,ATP5MC3,ATP5ME,ATP5PF,ATP5PO,NDUFA1,NDUFA3,NDUFA6,NDUFAB1,NDUFB1,NDUFB2,NDUFB3,NDUFB5,NDUFB6,NDUFB8,NDUFB10,NDUFC1,NDUFC2,NDUFS2,NDUFS5,NDUFS6,NDUFS8,NDUFV2,NDUFV3,ATP5MF,ATP5PD,ATP5MG,STOML2,NDUFA13,NDUFB11,NDUFA12,ATP5IF1,NDUFA11
Ast2_R	GO:0033108	GO: mitochondrial respiratory chain complex assembly	0.462413	0.000885856	1.41158	NDUFA1,NDUFA3,NDUFA6,NDUFAB1,NDUFB1,NDUFB2,NDUFB3,NDUFB5,NDUFB6,NDUFB8,NDUFB10,NDUFC1,NDUFC2,NDUFS2,NDUFS5,NDUFS8,UQCRFS1,SAMM50,NDUFAF3,COA3,NDUFA13,NDUFB11,COA1,NDUFA12,LYRM2,UQCC2,COX20,NDUFA11,NDUFAF8,PET100
Ast2_R	GO:1902600	GO: proton transmembrane transport	0.392313	0.000930983	1.18912	ATP1A2,ATP5F1A,ATP5F1B,ATP5F1C,ATP5F1D,ATP5MC1,ATP5MC2,ATP5MC3,ATP5ME,ATP5PF,ATP6V0B,ATP5PO,COX4I1,COX6B1,COX8A,CYB5A,NDUFA1,NDUFA3,NDUFA4,NDUFA6,NDUFB1,NDUFB2,NDUFB3,NDUFB5,NDUFB6,NDUFB8,NDUFB10,NDUFC1,NDUFC2,NDUFS2,NDUFS5,NDUFS6,NDUFS8,NDUFV2,NDUFV3,SLC25A3,TMSB4X,UQCRFS1,UQCRH,ATP6V0E1,ATP6V0D1,COX5A,ATP6V1G1,ATP5MF,ATP5PD,ATP5MG,PARK7,UQCR10,NDUFA12
Ast2_R	GO:0007409	GO: axonogenesis	-0.515032	0.00121202	-1.50208	ACTB,ACTG1,APLP1,APOE,APP,BMP7,BMPR2,CTNNA2,EIF4G2,FYN,GAP43,GSK3B,IFRD1,KIF5C,STMN1,MAP1B,MAP2,MAPT,MT3,NDN,NFIB,NRCAM,NRDC,NTRK2,PRKG1,PTEN,PTK2,PTPN11,PTPRS,PTPRZ1,RAC1,RAC3,UCHL1,VEGFA,FZD3,LMO4,MAP3K13,DCLK1,NRXN1,FEZ2,FEZ1,IST1,FLOT1,RAB10,RUFY3,PALLD,USP33,MYCBP2,SPART,CLASP2,MACF1,AUTS2,ENAH,RTN4,METRN,DOCK7,C12orf57
Ast2_R	GO:0002682	GO: regulation of immune system process	-0.444811	0.0012215	-1.29578	ACTB,ANXA1,APOE,APP,B2M,ZFP36L1,C1QBP,CALR,CD9,CD47,CD81,CLU,CSNK1A1,CYBA,DDT,DDX3X,DLG1,FER,FYN,HIF1A,UBE2K,HLA-A,HMGB2,HRAS,PRMT1,HES1,HSPA8,HSPA9,HSPD1,ID2,IGFBP2,EIF6,LAMP1,LAMP2,LGALS1,MDK,NF1,NFE2L2,NONO,CNOT4,PPP3CA,PPT1,MAPK1,PRNP,PTK2,PTN,PTPN11,PTPRS,RAC1,RAC3,RB1,BRD2,RORA,RPS3,RPS19,SFPQ,SFRP1,SMARCC1,SOD1,SOX4,SOX11,PRDX2,TSPAN6,GPR137B,UBE2N,VEGFA,YWHAE,YWHAZ,ARID1A,STX7,TAX1BP1,ATG…
Ast2_R	GO:0043113	GO: receptor clustering	-0.749181	0.00129772	-2.16275	APOE,CD81,CDH2,DLG1,DLG2,GSN,PTN,NRXN1,MAGI2,NLGN1,MESD
Ast2_R	GO:0032879	GO: regulation of localization	-0.392642	0.00179839	-1.07785	ACTB,ACTG1,AGT,ANXA1,APOE,APP,ARF1,ATP1A2,ATP1B2,B2M,BNIP3L,ZFP36L1,BSG,BTF3,TSPO,CA2,CALM1,CALM2,CALM3,CALR,CAMK2D,CCT6A,CD47,CD63,CD81,CD151,CDK1,CDC42,CDH2,CLU,CRYAB,CTSD,CYBA,DBI,DBN1,DDIT3,DLG1,FABP5,FHL1,FKBP1B,FYN,GFAP,GLUD1,GNAI2,GNAO1,GNB2,GPM6B,GSK3B,GSN,HIF1A,HNRNPK,HNRNPU,HRAS,HES1,DNAJA1,HSPA8,HSP90AB1,JAK1,LAMP1,LMNA,LRP1,LRPAP1,MAP1B,MAP2,MAPT,MARK3,MKLN1,MYO6,PPP1R12A,NF1,NFE2L2,N…
Ast2_R	GO:0051336	GO: regulation of hydrolase activity	-0.49102	0.00202692	-1.3224	APP,CALM1,CALM2,CALM3,SCARB2,CST3,CSTB,CTSD,DDX3X,GAPDH,GSK3B,GSN,HRAS,HSPD1,HSPE1,IGBP1,STMN1,LRP1,MAPT,NF1,NRDC,NTRK2,PEBP1,SERPINE2,PIN1,PRKG1,PSAP,PSMA3,PSME1,PSME2,PTK2,RAP1A,RAP1GDS1,RDX,RPS3,SFRP1,SOD1,SOX2,TFPI,GPR137B,VEGFA,NOL3,PDCD6,ANP32B,ARL6IP5,NLRP1,ARL6IP1,RABGAP1,MTCH1,RAB3GAP2,FAM162A,PCSK1N,ASAP1,RPS27L,APH1A,USP47,IFT57,ZC3H15,BIRC6,WNK1,CDK5RAP3,DOCK7,ATP5IF1,SVBP
Ast2_R	GO:0033036	GO: macromolecule localization	-0.36517	0.00216441	-0.973054	ACTB,ACTG1,AP2B1,AGT,ANXA1,APOE,APP,ARF1,ARL3,AUP1,BNIP3L,ZFP36L1,BSG,BTF3,TSPO,CALR,CAMK2D,CAMLG,CANX,CCT6A,SCARB2,CD63,CD81,CDK1,CDC42,CDH2,CLU,CLTA,CLTB,COMT,CPE,CTSD,DBI,DBN1,DDIT3,DDX3X,DLG1,DLG2,EDNRB,EIF4E,ELAVL1,FABP5,FABP7,FKBP1B,FYN,GFAP,GLUD1,GNAO1,GOLGB1,GPM6B,GSK3B,GSN,HDGF,HIF1A,HNRNPA2B1,HNRNPU,HRAS,DNAJA1,HSPA5,HSPA8,HSPA9,HSP90AB1,HSPD1,IK,JAK1,KIF5C,KPNA3,TNPO1,KTN1,LAMP1,LAMP2,…
Ast2_R	GO:0140352	GO: export from cell	-0.463853	0.0025762	-1.20092	AGT,ANXA1,APOE,ATP1A2,ATP1B2,BSG,TSPO,CALM1,CALM2,CALM3,CANX,COMT,CPE,DLG1,EDNRB,FKBP1B,GLUD1,GNAI2,GNAO1,HIF1A,LAMP1,NF1,NNAT,NMB,NTRK2,PFKL,PFN2,SERPINE2,PPIA,PPID,PPP3CA,PPT1,PRKG1,PTPN11,RAB1A,RAB5A,RALA,RAP1A,RAP1B,RAP1GDS1,RFX3,SDCBP,SFRP1,SOX4,SOX11,STXBP3,TSG101,YWHAE,NAPA,RAB11B,AIMP1,RAB9A,NRXN1,PREPL,PDIA4,SCRN1,VTI1B,GIPC1,KDM5B,RAB10,COPS5,SNF8,PARK7,NLGN1,CLASP2,SYT11,ARFGAP3,VPS4A,…
Ast2_R	GO:0006631	GO: fatty acid metabolic process	0.509706	0.00300172	1.2858	ADH5,CBR1,COMT,DBI,ECI1,DECR1,ECHS1,FABP5,GPX4,GSTP1,EIF6,NDUFAB1,PCCB,SCD,AKR1C3,QKI,TECR,MGLL,CRYL1,AIG1,ABHD3
Ast2_R	GO:0141187	GO: nucleic acid biosynthetic process	-0.353115	0.00327434	-0.877448	ACTB,ACTN1,AGT,APEX1,APOE,APP,RERE,BMP7,BMPR2,ZFP36L1,BTG1,C1QBP,CALR,CAMK2D,CCNH,CCT6A,CD81,CDK1,CLU,CREM,CRYAB,CUX1,DDIT3,DDX3X,DDX5,DHX15,DLG1,ATN1,EDNRB,EGR1,EIF4A1,EIF5A,EMX2,ENO1,BPTF,FER,FRG1,FUS,GOLGB1,GTF2A2,GTF2I,HDGF,HIF1A,HINT1,HMGB2,HNRNPA2B1,HNRNPAB,HNRNPC,HNRNPD,HNRNPF,HNRNPH1,HNRNPH3,HNRNPK,HNRNPL,HNRNPU,HRAS,PRMT1,HES1,HSBP1,HSPA5,HSPA8,HSP90AB1,ID2,ID3,IGBP1,RBPJ,IK,ILF2,EIF6,JU…
Ast3_R	GO:0009887	GO: animal organ morphogenesis	-0.362061	3.0052e-07	-2.36141	JAG1,AGT,APLP1,AR,RHOA,ATF4,BAX,BBS2,BBS4,BCL2,BMP7,BMPR1A,BMPR1B,BMPR2,BRAF,BSG,VPS51,DDR1,CAPN1,CDC42,CDH2,FOXN3,COL6A1,COL11A1,CPE,ATF2,CSF1,CTNNA1,CTNNA2,CTNNB1,CTSH,DAG1,DLG1,DLX2,E2F5,S1PR1,EFNB2,MEGF8,EGFR,ELN,EMP2,EMX2,EP300,EPHB1,EPHB2,STX2,EXT1,EXT2,FAT1,FBN1,FGFR1,FGFR3,FGFR2,FHL1,FKBP1A,FOXG1,FOXO3,FLNA,MTOR,FZD2,GAMT,GJA1,GLG1,GLI2,GLI3,GNG5,NR3C1,GSK3A,HDAC1,HDAC2,NRG1,HIF1A,HMGN1,H…
Ast3_R	GO:0006753	GO: nucleoside phosphate metabolic process	0.377284	7.26649e-05	1.56145	ACACA,ACAT1,ACLY,ADCY2,ADCY8,ADK,PARP1,ADSL,AK1,AK2,ALDOA,ALDOC,NUDT2,APP,APRT,ARL2,ARNT,ATIC,ATP1A2,ATP1B1,ATP5F1A,ATP5F1B,ATP5F1C,ATP5F1D,ATP5F1E,ATP5PB,ATP5MC1,ATP5MC2,ATP5MC3,ATP5ME,ATP5PF,ATP6V1A,ATP6V1B2,ATP5PO,BAD,BPGM,TSPO,CNP,COL6A1,COX11,DCK,DCTD,DGUOK,NQO1,DLD,DLG1,DLG2,DLST,DTYMK,DUT,ENO1,ENO2,EP300,EXTL2,ACSL3,FASN,FHIT,MTOR,FUT8,G6PD,GALK1,GALT,GAPDH,GART,GFPT1,GMDS,GNAI3,GPI,GSK3A,…
Ast4_R	GO:0042775	GO: mitochondrial ATP synthesis coupled electron transport	0.593487	1e-10	5.93487	COX4I1,COX5B,COX6A1,COX6B1,COX6C,COX7A2,COX7B,COX7C,COX8A,CYC1,DGUOK,NDUFA1,NDUFA2,NDUFA3,NDUFA4,NDUFA5,NDUFA6,NDUFA7,NDUFA8,NDUFAB1,NDUFB1,NDUFB2,NDUFB3,NDUFB4,NDUFB5,NDUFB7,NDUFB8,NDUFB9,NDUFB10,NDUFC1,NDUFC2,NDUFS1,NDUFS4,NDUFS5,NDUFS6,NDUFS8,NDUFV2,NDUFV3,SDHA,SDHC,SNCA,UQCRB,UQCRC2,UQCRFS1,UQCRH,COX7A2L,COX5A,UQCR11,PARK7,ISCU,GHITM,UQCRQ,UQCR10,CHCHD2,CYCS,NDUFA12,COQ9,NDUFS7,COA6,UQCC3
Ast4_R	GO:1902600	GO: proton transmembrane transport	0.522529	1e-10	5.22529	ACTN4,SLC25A4,SLC25A5,ATP1A1,ATP1A2,ATP1B1,ATP5F1A,ATP5F1B,ATP5F1C,ATP5F1D,ATP5F1E,ATP5PB,ATP5MC1,ATP5MC2,ATP5MC3,ATP5ME,ATP5PF,ATP6V0B,ATP6V0A1,ATP6AP1,ATP5PO,CLCN3,COX4I1,COX5B,COX6B1,COX7B,COX8A,CYB5A,CYC1,NDUFA1,NDUFA2,NDUFA3,NDUFA4,NDUFA5,NDUFA6,NDUFA7,NDUFA8,NDUFB1,NDUFB2,NDUFB3,NDUFB4,NDUFB5,NDUFB7,NDUFB8,NDUFB9,NDUFB10,NDUFC1,NDUFC2,NDUFS1,NDUFS4,NDUFS5,NDUFS6,NDUFS8,NDUFV2,NDUFV3,SLC25A3…
Ast4_R	GO:0002181	GO: cytoplasmic translation	0.395632	2.1517e-08	3.0334	DHX9,EEF1D,EIF4A1,EIF4A2,EIF5,FAU,HNRNPD,HNRNPU,EIF3E,RPSA,RPL10A,YBX1,PKM,RPL3,RPL4,RPL5,RPL6,RPL7,RPL7A,RPL8,RPL9,RPL10,RPL11,RPL12,RPL13,RPL15,RPL18,RPL18A,RPL19,RPL21,RPL22,RPL23A,RPL24,RPL26,RPL27,RPL30,RPL27A,RPL28,RPL29,RPL31,RPL32,RPL35A,RPL37,RPL37A,RPL38,RPL39,RPL36A,RPLP0,RPLP2,RPS2,RPS3,RPS3A,RPS4X,RPS5,RPS6,RPS7,RPS8,RPS9,RPS10,RPS11,RPS12,RPS13,RPS14,RPS15,RPS15A,RPS16,RPS17,RPS18,R…
Ast4_R	GO:0015986	GO: proton motive force-driven ATP synthesis	0.494695	1.04153e-06	2.95943	ATP5F1A,ATP5F1B,ATP5F1C,ATP5F1D,ATP5F1E,ATP5PB,ATP5MC1,ATP5MC2,ATP5MC3,ATP5ME,ATP5PF,ATP5PO,NDUFA1,NDUFA2,NDUFA3,NDUFA5,NDUFA6,NDUFA7,NDUFA8,NDUFAB1,NDUFB1,NDUFB2,NDUFB3,NDUFB4,NDUFB5,NDUFB7,NDUFB8,NDUFB9,NDUFB10,NDUFC1,NDUFC2,NDUFS1,NDUFS4,NDUFS5,NDUFS6,NDUFS8,NDUFV2,NDUFV3,SDHA,SDHC,ATP5MF,ATP5PD,ATP5MG,NDUFA13,NDUFB11,NDUFA12,ATP5IF1,NDUFA11,NDUFS7
Ast4_R	GO:0007155	GO: cell adhesion	-0.426462	4.18229e-06	-2.29376	ABL1,ABL2,ACTB,ACTG1,ACTN4,ACTN1,ACTN2,ACVR1,ADAM10,ALCAM,ANXA1,APBA1,APC,APP,ARF6,RHOA,RHOB,RND3,ARHGAP5,ARL2,ASTN1,ZFHX3,ATP1B1,ATP1B2,ATP5F1B,B2M,BAD,BMP7,DST,BRAF,ZFP36L1,C1QBP,DDR1,CALR,CBFB,CBLB,CD9,CD58,CD63,CD81,CD151,CDC42,CDH2,CDH4,CDK6,CNN3,COL4A6,VCAN,NCAN,CTNNA1,CTNNA2,CTNNB1,CTNND1,CTNND2,CXADR,DAB1,DAG1,DLG1,DLG2,DOCK1,DSCAM,EFNB2,CELSR2,EGFR,EP300,EPHA3,EPHA4,EPHB1,EPHB2,EXT1,FAT1…
Ast4_R	GO:0035239	GO: tube morphogenesis	-0.450213	1.06289e-05	-2.23914	ABL1,ACTG1,ACVR1,AGT,ANXA1,APOE,AR,RHOA,RHOB,ATP2B4,ATP5F1B,ADGRB3,BAX,BMP7,BMPR1A,ZFP36L1,BSG,BTG1,DDR1,CALD1,KRIT1,CDC42,CDH2,COL4A2,ATF2,CSNK2B,CTNNB1,CTSH,DAG1,GADD45A,DLG1,EFNB2,MEGF8,EGFR,EMX2,EPHA4,EPHB1,EPHB2,EXT1,F3,FGFR2,FLNA,FYN,GAB1,GJA1,GLI3,GLUL,NR3C1,GTF2I,NR4A1,HES1,HSPB1,TNC,ID1,ID2,IGFBP7,RBPJ,ITGAV,ITGB1,ITGB8,JAK1,JUNB,KRAS,LRP1,SMAD1,SMAD4,MEF2C,MEIS1,MYO1E,NCL,NF1,NFATC3,NFE…
Ast4_R	GO:0030198	GO: extracellular matrix organization	-0.595169	1.89034e-05	-2.81126	ABL1,ADAM10,AGT,APBB2,APP,DDR1,COL4A2,COL4A5,COL4A6,COL11A1,CST3,DAG1,EXT1,GFAP,GPM6B,ITGB1,LRP1,SMAD4,MMP15,MMP16,MPV17,MYO1E,NF1,P4HA1,PLOD2,RB1,SFRP2,FSCN1,SOX9,TGFB1,ST7,LARGE1,ADAMTS3,DNAJB6,PRDX4,ADAMTS6,CLASP2,COLGALT2,PHLDB1,CLASP1,ERO1A,HSD17B12,SELENON,PBXIP1,RIC1,SMOC1,KIF9,CCDC80,LAMA1,SH3PXD2B,WASHC1
Ast4_R	GO:0030111	GO: regulation of Wnt signaling pathway	-0.503224	2.50136e-05	-2.31575	ABL1,AMFR,APC,APOE,APP,CDH2,CSNK1A1,CSNK1E,CSNK2A1,CTNNB1,CTNND1,CTNND2,DDX3X,EGFR,EGR1,FGFR2,FOXO3,GLI3,GNAQ,GSK3A,GSK3B,IGFBP2,IGFBP4,RBPJ,LRP1,LRP4,SMAD4,MLLT3,PRKN,PFDN5,CDK14,PIN1,PPP2R3A,PTPRO,RPS12,SALL1,SFRP1,SFRP2,SKI,SMARCA4,SOX2,SOX4,SOX9,STK3,STK4,TBL1X,TCF7L2,TGFB1,TIAM1,TLE1,TLE3,TLE4,UBE2B,VCP,PLPP3,TNKS,SNX3,BTRC,SEMA5A,USP8,VGLL4,USP34,ZEB2,RBX1,ATP6AP2,APC2,RACK1,YAP1,SPIN1,ANKR…
Ast4_R	GO:0040007	GO: growth	-0.424872	2.55515e-05	-1.95126	ABL1,ADAM10,AGT,ALCAM,ANXA1,APBA1,APBA2,APOE,APP,AR,ATRX,BCL9,BMPR1A,BMPR1B,BMPR2,ZFP36L1,BTG1,DDR1,CAMK2D,CD9,CD81,CDC42,CDH4,COMT,CREB1,ATF2,CSNK2A1,CTNNB1,DAG1,DDX3X,ATN1,DSCAM,MEGF8,EGFR,EIF4G2,ENO1,EP300,ERBB4,ERCC1,EXT1,EZH2,FGF13,FGFR2,FHL1,FOXO3,GAP43,GDI1,GJA1,GLI3,GNAS,GNG4,GOLGA4,GPX4,GSK3A,GSK3B,NRG1,PRMT2,TNC,IGFBP4,IGFBP5,IGFBP7,RBPJ,INSR,ITGB1,JARID2,LRP4,SMAD1,SMAD4,MAP1B,MAP2,MAP…
Ast4_R	GO:1902680	GO: positive regulation of RNA biosynthetic process	-0.380273	5.92239e-05	-1.60761	ABL1,ACTB,ACTN4,ACTN1,ACTN2,ACVR1,PARP1,AGT,APBB1,APBB2,APEX1,APOE,APP,AR,ASCL1,ASPH,ZFHX3,RERE,ATRX,BACH1,BCL9,BMP7,BMPR1A,BMPR1B,BMPR2,CAMK4,CBFB,CCNC,CD81,CEBPD,CEBPG,CHD3,CHD4,CREB1,ATF2,CREBBP,CREM,CTBP1,CTBP2,CTNNB1,DBP,DDX3X,DHX9,ATN1,DYRK1A,E2F3,EEF1D,EGFR,EGR1,EIF4A1,EIF5A,ELF2,EP300,ERBB4,ERCC1,ESRRG,ETV1,ETV6,EZH1,BPTF,FGFR2,FOXO3,FOS,FUS,XRCC6,GABPB1,NR6A1,GLI3,NR3C1,GSK3A,GTF2A2,GTF2…
Ast4_R	GO:0046034	GO: ATP metabolic process	0.31917	8.24933e-05	1.30336	PARP1,AK4,ALDOC,APP,ARL2,ATP1A2,ATP1B1,ATP5F1A,ATP5F1B,ATP5F1C,ATP5F1D,ATP5F1E,ATP5PB,ATP5MC1,ATP5MC2,ATP5MC3,ATP5ME,ATP5PF,ATP5PO,BAD,TSPO,ENO1,ENO2,EP300,GPI,HK1,HSPA8,FOXK2,INSR,EIF6,LDHA,NDUFA1,NDUFA2,NDUFA3,NDUFA5,NDUFA6,NDUFA7,NDUFA8,NDUFAB1,NDUFB1,NDUFB2,NDUFB3,NDUFB4,NDUFB5,NDUFB7,NDUFB8,NDUFB9,NDUFB10,NDUFC1,NDUFC2,NDUFS1,NDUFS4,NDUFS5,NDUFS6,NDUFS8,NDUFV2,NDUFV3,PFKFB3,PFKL,PFKM,PGAM1,P…
Ast4_R	GO:0042127	GO: regulation of cell population proliferation	-0.382779	0.000230127	-1.39256	ABL1,ACTB,ADAM10,AGT,SLC25A5,ANXA1,APC,APOE,APP,AR,RHOA,ARHGAP5,ASCL1,ASPH,ATP5F1A,B2M,BAD,BAX,BCL7A,BMP7,BMPR1A,BMPR1B,BMPR2,BRAF,ZFP36L1,BTG1,TSPO,DDR1,CALR,CAPNS1,CBLB,KRIT1,CCND2,CD9,CD81,CDC42,CDH2,CDK6,CLU,ATF2,CSNK2A1,CSNK2B,VCAN,NCAN,CTBP1,CTBP2,CTNNA1,CTNNB1,CTSH,DACH1,DHX9,DLG1,E2F3,EDNRB,EFNB2,EGFR,EGR1,EPHA4,EPHB1,EPHB2,EPS15,ERBB4,EZH2,F3,FABP7,FER,FGFR2,FOXG1,FOXO3,FLNA,FTH1,XRCC6,G…
Ast4_R	GO:0003018	GO: vascular process in circulatory system	-0.563008	0.000245322	-2.03261	ABL1,ADD3,AGT,APOE,RHOA,ATP1A2,ATP1B2,ATP2B4,BMPR2,EDNRB,EGFR,EXT1,FABP5,INSR,ITGB1,LRP1,ABCC1,PDE3A,PIK3C2A,PRKG1,RAP1GDS1,ROCK1,SLC1A2,SLC1A3,SLC2A3,SLC8A1,SLC12A2,SLC16A1,SLC16A2,SNTA1,SOD1,TFRC,TGFB1,TJP1,VEGFA,SLC4A4,KAT2B,ROCK2,AKAP12,DOCK4,ZEB2,FERMT2,SLC44A1,DDAH1,BLOC1S6,SLCO1C1,CTNNBIP1,SLC24A3,SLC13A3,ZDHHC21
Ast4_R	GO:0009719	GO: response to endogenous stimulus	-0.380956	0.000266582	-1.3616	A2M,ABCA1,ABL1,ACTN4,ACTN2,ACVR1,PARP1,AGT,ANXA1,APC,APOE,APP,AR,ARF6,RHOA,ASCL1,ZFHX3,ATP1A1,ATP1A2,ATP2B4,ATP5F1A,BCKDHB,BLVRB,BMP7,BMPR1A,BMPR1B,BMPR2,BRAF,ZFP36L1,ZFP36L2,BSG,TSPO,LDLRAD4,CA2,CALR,CD9,CD63,CD81,CDO1,AP3S1,COL4A2,COMT,CREB1,ATF2,CREBBP,CSNK1E,CSNK2B,CTBP2,CTNNA1,CTNNB1,CTSD,CTSH,CYC1,DAG1,DDX5,DMD,DYNC1LI2,DOCK3,DTYMK,EDNRB,EEF1A1,MEGF8,EGFR,EGR1,EIF4EBP2,EP300,ERBB4,ESRRG,EXT…
Ast4_R	GO:0097250	GO: mitochondrial respirasome assembly	0.392527	0.000282274	1.39321	ATP5F1D,COX7A2,NDUFA1,NDUFA2,NDUFA3,NDUFA5,NDUFA6,NDUFA8,NDUFAB1,NDUFB1,NDUFB2,NDUFB3,NDUFB4,NDUFB5,NDUFB7,NDUFB8,NDUFB9,NDUFB10,NDUFC1,NDUFC2,NDUFS1,NDUFS4,NDUFS5,NDUFS8,OXA1L,UQCRFS1,COX7A2L,COX17,NDUFAF3,HIGD1A,COA3,NDUFA13,COA4,NDUFB11,TTC19,COA1,NDUFA12,RAB5IF,SDHAF3,ATPAF1,NUBPL,UQCC2,COX14,DMAC1,COX20,NDUFA11,FMC1,HIGD2A,NDUFAF8,NDUFS7,COA5,STMP1,TMEM242,UQCC3,PET100
Ast4_R	GO:0001667	GO: ameboidal-type cell migration	-0.518365	0.000340936	-1.79734	ACVR1,ARF6,ARHGAP5,BMP7,BMPR2,BRAF,C1QBP,CALR,CDC42,CDH2,CTSH,DOCK1,EDNRB,MEGF8,ERBB4,FER,FUT8,GJA1,GNA12,ITGB1,SMAD4,KITLG,PAFAH1B1,PAX6,PFN1,PFN2,PRKCE,PKN1,PKN2,PTEN,PTK2,PTPN11,PTPRG,RAC1,ROCK1,SOX9,TGFB1,VEGFA,ZFAND5,ADAM9,RAB11A,SEMA5A,MAP4K4,AKAP12,ZEB2,SEMA3A,SEMA3C,GNA13,CLASP2,KANK1,SASH1,CLASP1,SRGAP2,MACF1,CORO1C,APPL1,LAMTOR2,WDPCP,EVL,SEMA5B,APPL2,RTN4,SEMA6A,EPB41L5,SMURF2,PHACTR4,…
Ast4_R	GO:0046486	GO: glycerolipid metabolic process	-0.519194	0.000438784	-1.74332	APOE,CHKA,DGKB,FABP5,ACSL3,HADHA,IMPA1,PAFAH1B1,PIGF,PIK3C2A,PIK3C3,PIK3CB,PIK3R1,PLCB4,PTEN,PTPN11,SEL1L,SORL1,UVRAG,DGKD,CDS2,MTMR3,MTMR2,MTMR7,DGKI,LIPG,PIGL,PRDX6,LPIN2,SLC27A5,PHB2,MGLL,INPP5F,EFR3B,PLCH1,SMG1,EFR3A,PLCB1,DDHD2,CTDNEP1,SLC44A1,HDHD5,PNPLA8,PLCE1,IP6K2,DPM3,PIGX,FBXW7,AGPAT5,GPCPD1,AGPAT3,AGPAT4,CHPT1,SLC44A2,SERINC1,SLC30A5,MTMR9,TBL1XR1,LPCAT1,PANK2,PGAP1,FAR1,OSBPL5,OSBPL8…
Ast4_R	GO:0007589	GO: body fluid secretion	-0.696849	0.000519083	-2.28898	DDR1,CDO1,COPA,CREB1,CELSR2,EGFR,ERBB4,GJA1,NME1,PPP3CA,PRKCE,VEGFA,NCOA1,SOCS2,NCOR2,STK39,WNK1,NEGR1
Ast4_R	GO:0000387	GO: spliceosomal snRNP assembly	0.64025	0.00091187	1.9464	CLNS1A,SNRPB,SNRPD1,SNRPD2,SNRPD3,SNRPE,SNRPF,SNRPG,PRPF8,SRSF10,STRAP,LSM4,PRPF31,LSM2
Ast4_R	GO:0140115	GO: export across plasma membrane	-0.684154	0.000902747	-2.08286	ABCA1,ATP1A1,ATP1A2,ATP1B1,ATP1B2,CALM1,CALM2,CALM3,DLG1,GJA1,KCND3,ABCC1,SLC8A1,YWHAE,SLC4A4,RALBP1,FXYD6,ANO6
Ast4_R	GO:0030278	GO: regulation of ossification	-0.617973	0.000934157	-1.8722	ACVR1,BMP7,BMPR1A,BMPR1B,BMPR2,GJA1,GPM6B,RBPJ,LRP4,LTBP3,NBR1,MEF2C,PBX1,MAPK1,PTN,PTPN11,SFRP1,SLC8A1,SOX9,SOX11,TGFB1,TOB2,NIPBL,INTU,SETD2,ANKH,ADGRV1,ANO6
Ast4_R	GO:0048871	GO: multicellular organismal-level homeostasis	-0.421624	0.000949928	-1.27428	ABAT,ABL1,ACTB,ACTG1,SLC25A5,ANXA1,APBB2,APC,APOE,AQP4,ATP1B2,B2M,BARD1,BAX,ZFP36L1,BSG,CAMLG,CDH2,CDK6,CEBPG,CLCN3,CNR1,CTNNB1,CTSH,CXADR,BRINP1,DECR1,DMD,DYNC1H1,EDNRB,EGFR,EGR1,ESRRG,EXT1,EZH2,FABP5,FOXO3,GJA1,GNAS,GPI,HMGB1,PRMT1,HSPA9,ID1,ID2,IGF1R,RBPJ,ITGB1,JAK2,KRAS,LTBP3,MAK,MEF2C,KITLG,MIF,KMT2A,NDN,NEO1,NF1,NFIB,NOVA1,NRDC,PRDX1,PDE4B,PIK3CB,PPP2R1A,PPP3CB,PRCP,PRKACB,PRKCA,PKN1,PRKDC,…
Ast4_R	GO:0051094	GO: positive regulation of developmental process	-0.378291	0.00087467	-1.15687	ABL1,ACTB,ACVR1,ADD1,PARP1,AGT,ANXA1,APOE,APP,AR,RHOA,RHOB,ASCL1,ZFHX3,BAD,ADGRB3,BAX,BCL7A,BMP7,BMPR1A,BMPR1B,BMPR2,BNIP3,BRAF,ZFP36L1,BTG1,TSPO,C1QBP,CBFB,CDH4,CEBPD,CFL1,CREB1,VCAN,NCAN,CTNNB1,CTSH,CUX1,DAB1,DAG1,BRINP1,DMD,DSCAM,EFNB2,MEGF8,EGFR,EIF4G2,EP300,EPHA4,EPHB1,EPHB2,ERBB4,EZH2,F3,FGFR2,FKBP1B,FOXG1,FOXO3,FLNA,FOS,XRCC6,GAB1,GDI1,GFAP,GJA1,GLI3,GOLGA4,GPC1,GPM6B,GRID2,GSK3B,HDAC2,NRG…
Ast4_R	GO:0045595	GO: regulation of cell differentiation	-0.365017	0.00105848	-1.08604	ABCA1,ABL1,ACTB,ACVR1,ADD1,PARP1,AGT,ANXA1,APP,AR,RHOA,ASCL1,ZFHX3,B2M,BAD,BCL7A,BMP7,BMPR1A,BMPR1B,BMPR2,BRAF,ZFP36L1,ZFP36L2,BTG1,TSPO,LDLRAD4,CALR,CAMK4,CBFB,CDH4,CDK6,CEBPD,CHD3,CHD4,CLPTM1,CREB1,VCAN,NCAN,CTNNA1,CTNNB1,CUX1,DAB1,DAG1,BRINP1,DDX5,DDX6,DMD,DSCAM,EDNRB,EFNB2,MEGF8,EGFR,EIF4G2,EP300,EPHA3,EPHA4,EPHB1,EPHB2,EZH2,FGF13,FGFR2,FOXG1,FOXO3,FOS,XRCC6,GDI1,GFAP,GJA1,GLG1,GLI3,GOLGA4,GP…
Ast4_R	GO:0010043	GO: response to zinc ion	-0.768552	0.00125375	-2.23018	PARP1,TSPO,CREB1,MT1E,MT1F,MT1G,MT1X,MT2A,MT3,PAM,SLC30A5
Ast4_R	GO:0060314	GO: regulation of ryanodine-sensitive calcium-release channel activity	0.677844	0.00155454	1.90366	ASPH,CALM1,CALM2,CALM3,CAMK2D,DMD,FKBP1A,FKBP1B,SRI,GSTO1,SELENON
Ast4_R	GO:0002064	GO: epithelial cell development	-0.509634	0.00152278	-1.43582	ADD1,AR,ATRX,BAD,CDH2,CDK6,EDNRB,FAT1,FER,FLNA,GJA1,GSK3A,GSK3B,HSD17B4,INSM1,AFDN,MSN,MYO1E,NOTCH2,PAX6,PDE4D,PTPRS,RAB13,RAP1A,RAP1B,RDX,RFX3,RHEB,ROCK1,SOX9,TGFB1,TJP1,TYMS,VEGFA,EZR,MAGI1,ROCK2,CLOCK,RAPGEF2,MAGI2,YAP1,FNDC3A,PALLD,SIPA1L3,PLCB1,CLIC4,ARHGEF26,ARID4B,C1GALT1,TIGAR,EPB41L5,BCL11B,WNT5B,CCM2,ASXL1,YIPF6,ZDHHC21
Ast5_R	GO:0002181	GO: cytoplasmic translation	-0.637151	1e-10	-6.37151	EIF5,FAU,HNRNPD,EIF3E,RPSA,RPL10A,YBX1,PKM,RPL3,RPL4,RPL5,RPL6,RPL7,RPL7A,RPL8,RPL9,RPL10,RPL11,RPL12,RPL13,RPL15,RPL18,RPL18A,RPL19,RPL21,RPL22,RPL23A,RPL24,RPL26,RPL27,RPL30,RPL27A,RPL28,RPL29,RPL31,RPL32,RPL34,RPL35A,RPL37,RPL37A,RPL38,RPL39,RPL41,RPL36A,RPLP0,RPLP1,RPLP2,RPS2,RPS3,RPS3A,RPS4X,RPS5,RPS6,RPS7,RPS8,RPS9,RPS10,RPS11,RPS12,RPS13,RPS14,RPS15,RPS15A,RPS16,RPS18,RPS19,RPS21,RPS23,RPS…
Ast6_R	n/a	n/a	n/a	n/a	n/a	n/a
