# Supplementary material for: TGF-β signaling promotes astroglial activation and TDP-43 proteinopathy in organoid models of frontotemporal lobar degeneration
Source: J Clin Invest. 2026 Jun 16;136(14):e190035. doi: 10.1172/JCI190035 (PMC13367973; doi:10.1172/JCI190035)
Supplement: Supporting data values [file jci-136-190035-s099.xlsx]

## Sheet: Fig1C
Figure 1C: Rosette Radius
	avg rosette radius <50µm (22-44µm)	avg rosette radius >50µm (51-173µm)	no rosettes (VZ-like phenotype)	no rosettes (not VZ-like phenotype)
5w GRN+/+	80	20	0	0
5w GRN-/-	18	36	46	0
10w GRN+/+	0	100	0	0
10w GRN-/-	0	0	0	100
16w GRN+/+	0	0	0	100
16w GRN-/-	0	0	0	100
25w GRN+/+	0	0	0	100
25w GRN-/-	0	0	0	100

## Sheet: Fig1D
Figure 1D: Radial glia (SOX2+; DCX-)
	GRN+/+												GRN-/-
5w	11	86.5	89	2	1	46	8	411.667	354.667	378.333	386.75		387.333	197	15	73	379.75	27	486	460	188.667	507.25	565	534.5
10w	216.5	275	230.25	284	203.75	282							116.25	61	87.75	56	21.25	39
16w	58.75	67.75	52.75	45.75	36.75	26.75	22.25	4.5	-0.5	29	45.25	58.5	46.25	102	57.25	24.5	5.25	31.3333	152.25	112	69
25w	92.25	51.75	66	90	57	88.5	19	14.25	75.5				103.667	86.5	108.25	205.25	177.5	110.75

## Sheet: Fig1D (inset)
Figure 1D: Radial glia (%Ki67+)
	GRN+/+												GRN-/-
5w	63.6	52.3	57.4	25	0	13.6	3.8	78.8	41.5	74.6	46		57	57.9	40	27.4	65.8	29.6	25.4	44	29.5	51.4	61.9	58.2
10w	41.1	40.5	61.3	1.3	2.5								38.4	48.1	36.5	0.8	37.3	22.8
16w	9.3	9.5	8.4	35.2	28.6	50	43.1	43.6	46.4	44.8	55.5	51.5	31.3	21.5	8.2	95.7	75.5	29.3	28.8	29.1	23.5
25w	26.3	30.4	32.5	30.9	40	30.5	0	8.2	11.1				15.3	21.3	12.4	48.4	42.7	12.4

## Sheet: Fig1G (left)
Figure 1G: L5-6 CX Neurons (CTIP2+; SATB2-)
	GRN+/+												GRN-/-
5w	0	1	0.333333	14	0	14	13.75	0.5	11.25				2	5	48	2	47.5	275.5	179.5	201.5	45.5	59.5	2.75
10w	152.25	148.5	101.5	171.25	132.5	154.75							48.75	41	94	34.25	39.3333	75.25
16w	172.25	191	117.5	77.5	27.3333	53	89.75	123.5	115.667	19	53.75	19	54.75	37.75	92.25	31	28.75	6	25.5	41.75	44.75
25w	11.5	24.75	16.5	27.25	53	41.25	4.25	2.75	1.5	1.6	9		1	3.5	1	50.75	92.75	45.75	80	26.5	54

## Sheet: Fig1G (right)
Figure 1G: L1-4 CX Neurons (CTIP2-; SATB2+)
	GRN+/+												GRN-/-
5w	0	1	0	0	0	0.75	5.25	0.25	0				0	0.666667	0	0	0	0	1	0.5	1.25	1.5	0
10w	0	0	1	0.75	0	0.5							46.75	33	13	138.75	107	40
16w	52.25	82.6667	52.5	89.75	87.6667	59	58.75	100	51.3333	144.25	103.25	129	87	55.5	180.5	43	54.25	67.75	7.75	57.75	36.75
25w	33.75	92	63	32	24.75	54.25	0	0	0	13.8	19.75		8.25	9.25	5.75	0.75	0.75	0.25	0	0.25	0.25

## Sheet: Fig1I (left)
Figure 1I: Differentiating Astrocytes (NES+; SOX9+; S100B+)
	GRN+/+											GRN-/-
10w	0	0	0	0	0	0.25						0	0.5	0	0	7.25	2.66667
16w	3.75	2.25	12	3.5	3.75	6.75	10.5	4.5	2.4	5.25	3.25	34.75	28.25	37.25	15.75	14	19.75	6.5	13	9.75
25w	2.75	6	4.25	0.25	4.5	13.6667	0	4.33333				56.75	37	28	29	29.25	20.5	26.3333	10.75	53.6667
30w	8.66667	7.66667	0	1	0	3	1.66667					53.5	40.75	8.25	13.3333	4

## Sheet: Fig1I (right)
Figure 1I: Mature Astrocytes (NES-; SOX9+; S100B+)
	GRN+/+											GRN-/-
10w	0	0	0	0	0	0						0	0	0	0	0	0
16w	4.5	2.5	1	4.75	3	2.75	35.5	4.25	8.6	15	6.75	6.25	8.25	5.5	64.75	43.75	40	40.25	84.75	53.25
25w	19.25	9.75	23.75	58.25	95.25	37	1.5	13.6667				6.5	8	26.5	137	128.5	105.75	65.3333	70.75	38
30w	22	13.3333	3.5	4.75	108.667	97.3333	155.667					23	73.75	73.25	111.667	87.3333

## Sheet: Fig.4D
pSMAD3+;SOX9+/SOX9+ (%)
	GRN -/-										GRN +/+
16 W	5.4	5.2	6.6	6.2	6.1	9.1	11.2	9.3	5.5		2.2	7.3	6.2	22.6	4.4	11.8	12.1	8.1
25 W	19.7	16	17.5	16.6	14.4	11.1	24.5	23.8	29.2		24.5	8.3	15.7	28.6	0.6	0.5	8	6.5	4.2

## Sheet: Fig4F
25W NFκB intensity_GRNKO vs WTC11
GRN +/+	GRN -/-
87.342	97.4645
98.2265	119.57
103.372	149.065
106.058	117.024
139.556	150.814
96.6128	141.437
92.6765	107.29
107.96	126.508
107.031	118.62

## Sheet: Fig4H
pTDP-43+;SOX9+/SOX9+ (%)				pTDP-43+;CTIP2+/CTIP2+ (%)
GRN +/+	GRN -/-			GRN +/+	GRN -/-
19.6	59			22.8	21.9
13.6	68			14.4	29.2
11.5	45.3			21.8	14.9
16.4	38.4			24.6	24
11.4	42.2			20.2	26.5
7.7	42.2			7	27
10.9	37.4			13.8	14
9.7	45.1			14.8	18.6
13.9	36.9			16.1	28.1

[truncated: 24 more sheets: Fig4J, Fig5F, Fig6B, Fig6D, Fig6E, Fig6F, Fig7B, Fig7C, Fig7D, Fig7F, Fig7G, Fig7H, Fig10B, FigS1C (left), FigS1C (left, inset), FigS1C (right), FigS1B, FigS1C (right, inset), FigS1D, FigS1E (left) …]
